# Supplementary material for: Transcriptomic evidence for modulation of host inflammatory responses during febrile Plasmodium falciparum malaria
Source: Sci Rep. 2016 Aug 10;6:31291. doi: 10.1038/srep31291 (PMC4978957; doi:10.1038/srep31291)
Supplement: Supplementary Data S1 [file srep31291-s2.xls]

## Sheet: Sheet1
Sample	Class	Human Exome Coverage	Mapped Reads
14	EA	36.5024	94806438
14.P08	EA	26.751	63089928
25	EA	38.0813	102516652
25.P07	EA	43.0967	110853309
29	EA	81.0758	59977434
29.P07	EA	48.7187	60004245
47	EA	31.2504	74405049
47.P05	EA	32.9201	79539225
5	EA	24.7619	57044207
5.P10	EA	20.9199	47537443
19	EF	14.429	27167839
19.P17	EF	20.3152	49936237
49	EF	22.1359	56641100
49.P17	EF	20.7452	53498452
59	EF	28.2548	103688393
59.P17	EF	24.7583	71679444
277	NF	59.5231	130005926
393	NF	15.6732	23794506
271	NF	54.3556	112814665
387	NF	27.9517	41208885
280	NF	37.8001	82769877
396	NF	53.4417	79422146
270	NF	49.4395	106549687
386	NF	20.3917	27893536
288	NF	43.9361	94019243
404	NF	21.4437	39819127
