# Supplementary material for: Transcriptomic evidence for modulation of host inflammatory responses during febrile Plasmodium falciparum malaria
Source: Sci Rep. 2016 Aug 10;6:31291. doi: 10.1038/srep31291 (PMC4978957; doi:10.1038/srep31291)
Supplement: Supplementary Data S2 [file srep31291-s3.xls]

## Sheet: toptag DEGs
genes	GeneSymbol	logFC	PValue	FDR	Comparison
ENSG00000205336	GPR56	-1.0093	4.18617e-05	0.343601	EA IvsU
ENSG00000229644	NAMPTL	1.07987	0.000179455	0.736485	EA IvsU
ENSG00000071909	MYO3B	-0.912603	0.000649263	0.999327	EA IvsU
ENSG00000152766	ANKRD22	2.14115	0.000673345	0.999327	EA IvsU
ENSG00000123610	TNFAIP6	1.38489	0.000794674	0.999327	EA IvsU
ENSG00000090920	FCGBP	-0.929812	0.0010001	0.999327	EA IvsU
ENSG00000181036	FCRL6	-0.776049	0.00105465	0.999327	EA IvsU
ENSG00000123700	KCNJ2	0.827658	0.00112522	0.999327	EA IvsU
ENSG00000107331	ABCA2	-0.633381	0.00128153	0.999327	EA IvsU
ENSG00000180739	S1PR5	-0.824649	0.00158866	0.999327	EA IvsU
ENSG00000150337	FCGR1A	1.26467	0.00184295	0.999327	EA IvsU
ENSG00000253193	FCGR1C	1.68811	0.00201157	0.999327	EA IvsU
ENSG00000146070	PLA2G7	1.07442	0.00230124	0.999327	EA IvsU
ENSG00000163221	S100A12	0.805662	0.00269994	0.999327	EA IvsU
ENSG00000198019	FCGR1B	1.16358	0.0028656	0.999327	EA IvsU
ENSG00000174944	P2RY14	1.33661	0.00323358	0.999327	EA IvsU
ENSG00000205726	ITSN1	0.65412	0.00455323	0.999327	EA IvsU
ENSG00000125538	IL1B	0.741678	0.00509941	0.999327	EA IvsU
ENSG00000111144	LTA4H	0.528419	0.00516028	0.999327	EA IvsU
ENSG00000213934	HBG1	0.814293	0.00531961	0.999327	EA IvsU
ENSG00000185187	SIGIRR	-0.711507	0.00567536	0.999327	EA IvsU
ENSG00000135218	CD36	0.578299	0.00656203	0.999327	EA IvsU
ENSG00000170866	LILRA3	0.758191	0.00661715	0.999327	EA IvsU
ENSG00000067840	PDZD4	-0.709396	0.00701988	0.999327	EA IvsU
ENSG00000155307	SAMSN1	0.613259	0.00730544	0.999327	EA IvsU
ENSG00000104093	DMXL2	0.610193	0.00789223	0.999327	EA IvsU
ENSG00000167106	FAM102A	-0.619031	0.00806128	0.999327	EA IvsU
ENSG00000137441	FGFBP2	-0.752686	0.00816687	0.999327	EA IvsU
ENSG00000090565	RAB11FIP3	-0.604925	0.00826591	0.999327	EA IvsU
ENSG00000204397	CARD16	0.585962	0.00836865	0.999327	EA IvsU
ENSG00000227028	SLC8A1-AS1	0.704931	0.00874037	0.999327	EA IvsU
ENSG00000090376	IRAK3	0.542026	0.00918973	0.999327	EA IvsU
ENSG00000166527	CLEC4D	0.860666	0.00946393	0.999327	EA IvsU
ENSG00000127419	TMEM175	-0.669859	0.009602	0.999327	EA IvsU
ENSG00000014914	MTMR11	0.610934	0.0099665	0.999327	EA IvsU
ENSG00000181754	AMIGO1	-0.532072	0.0101594	0.999327	EA IvsU
ENSG00000243452	NBPF15	-0.566021	0.0107853	0.999327	EA IvsU
ENSG00000027869	SH2D2A	-0.774084	0.0114215	0.999327	EA IvsU
ENSG00000111729	CLEC4A	0.480795	0.0116873	0.999327	EA IvsU
ENSG00000169738	DCXR	-0.674398	0.0122613	0.999327	EA IvsU
ENSG00000137757	CASP5	0.764045	0.0123951	0.999327	EA IvsU
ENSG00000109956	B3GAT1	-0.784211	0.0125497	0.999327	EA IvsU
ENSG00000077984	CST7	-0.571144	0.0131293	0.999327	EA IvsU
ENSG00000154451	GBP5	1.19311	0.0134728	0.999327	EA IvsU
ENSG00000151240	DIP2C	-0.524893	0.0135018	0.999327	EA IvsU
ENSG00000244734	HBB	1.03583	0.0135056	0.999327	EA IvsU
ENSG00000137337	MDC1	-0.495551	0.0138766	0.999327	EA IvsU
ENSG00000144802	NFKBIZ	0.473757	0.0140701	0.999327	EA IvsU
ENSG00000140749	IGSF6	0.649329	0.0144428	0.999327	EA IvsU
ENSG00000159618	GPR114	-0.717117	0.014783	0.999327	EA IvsU
ENSG00000104814	MAP4K1	-0.491707	0.0151606	0.999327	EA IvsU
ENSG00000143772	ITPKB	-0.496759	0.0158839	0.999327	EA IvsU
ENSG00000163568	AIM2	0.715969	0.0159253	0.999327	EA IvsU
ENSG00000160408	ST6GALNAC6	-0.564443	0.0159939	0.999327	EA IvsU
ENSG00000183023	SLC8A1	0.478131	0.0160736	0.999327	EA IvsU
ENSG00000184226	PCDH9	-0.55222	0.0161759	0.999327	EA IvsU
ENSG00000075234	TTC38	-0.556306	0.0167024	0.999327	EA IvsU
ENSG00000020633	RUNX3	-0.464582	0.0175418	0.999327	EA IvsU
ENSG00000164674	SYTL3	-0.407392	0.0179986	0.999327	EA IvsU
ENSG00000152229	PSTPIP2	0.761342	0.0180477	0.999327	EA IvsU
ENSG00000089486	CDIP1	-0.568054	0.0181769	0.999327	EA IvsU
ENSG00000120217	CD274	1.0685	0.0182285	0.999327	EA IvsU
ENSG00000069702	TGFBR3	-0.484291	0.0183663	0.999327	EA IvsU
ENSG00000174500	GCSAM	-0.499999	0.0184286	0.999327	EA IvsU
ENSG00000099797	TECR	-0.629364	0.0186229	0.999327	EA IvsU
ENSG00000073861	TBX21	-0.616212	0.018672	0.999327	EA IvsU
ENSG00000132185	FCRLA	-0.668559	0.0188047	0.999327	EA IvsU
ENSG00000229474	PATL2	-0.491193	0.0190318	0.999327	EA IvsU
ENSG00000175471	MCTP1	0.513023	0.019182	0.999327	EA IvsU
ENSG00000149573	MPZL2	0.591814	0.019364	0.999327	EA IvsU
ENSG00000115523	GNLY	-0.593783	0.019517	0.999327	EA IvsU
ENSG00000163735	CXCL5	0.715973	0.019754	0.999327	EA IvsU
ENSG00000109272	PF4V1	0.864401	0.019832	0.999327	EA IvsU
ENSG00000104320	NBN	0.556297	0.0200838	0.999327	EA IvsU
ENSG00000231607	DLEU2	0.529479	0.0201912	0.999327	EA IvsU
ENSG00000005379	BZRAP1	-0.573352	0.0205283	0.999327	EA IvsU
ENSG00000159674	SPON2	-0.73764	0.0206534	0.999327	EA IvsU
ENSG00000146373	RNF217	0.669163	0.0207636	0.999327	EA IvsU
ENSG00000181826	RELL1	0.437992	0.0212562	0.999327	EA IvsU
ENSG00000015475	BID	0.388831	0.0214374	0.999327	EA IvsU
ENSG00000168758	SEMA4C	-0.623607	0.0219326	0.999327	EA IvsU
ENSG00000116667	C1orf21	-0.504288	0.0219831	0.999327	EA IvsU
ENSG00000121316	PLBD1	0.532471	0.0221005	0.999327	EA IvsU
ENSG00000182534	MXRA7	-0.586139	0.0221826	0.999327	EA IvsU
ENSG00000188313	PLSCR1	0.67294	0.0223537	0.999327	EA IvsU
ENSG00000165092	ALDH1A1	0.48606	0.0224086	0.999327	EA IvsU
ENSG00000173402	DAG1	-0.446118	0.0225159	0.999327	EA IvsU
ENSG00000211459	MT-RNR1	0.808306	0.0225408	0.999327	EA IvsU
ENSG00000130827	PLXNA3	-0.683701	0.02292	0.999327	EA IvsU
ENSG00000002933	TMEM176A	0.935058	0.0230573	0.999327	EA IvsU
ENSG00000179639	FCER1A	-0.570952	0.0231828	0.999327	EA IvsU
ENSG00000162804	SNED1	-0.515988	0.0232207	0.999327	EA IvsU
ENSG00000010017	RANBP9	0.487475	0.0233099	0.999327	EA IvsU
ENSG00000166313	APBB1	-0.542841	0.0235452	0.999327	EA IvsU
ENSG00000131724	IL13RA1	0.449856	0.0235521	0.999327	EA IvsU
ENSG00000245105	A2M-AS1	-0.543953	0.0237055	0.999327	EA IvsU
ENSG00000132478	UNK	-0.450827	0.0238054	0.999327	EA IvsU
ENSG00000119636	CCDC176	0.490103	0.0240674	0.999327	EA IvsU
ENSG00000106565	TMEM176B	0.787763	0.0248945	0.999327	EA IvsU
ENSG00000117228	GBP1	1.08687	0.0250748	0.999327	EA IvsU
ENSG00000135414	GDF11	-0.559623	0.0252125	0.999327	EA IvsU
ENSG00000169621	APLF	0.524592	0.0252844	0.999327	EA IvsU
ENSG00000107798	LIPA	0.432284	0.0262548	0.999327	EA IvsU
ENSG00000100450	GZMH	-0.579553	0.0262653	0.999327	EA IvsU
ENSG00000038427	VCAN	0.492327	0.0268792	0.999327	EA IvsU
ENSG00000115415	STAT1	0.725092	0.0269565	0.999327	EA IvsU
ENSG00000189430	NCR1	-0.691312	0.0274337	0.999327	EA IvsU
ENSG00000163808	KIF15	0.840596	0.0274624	0.999327	EA IvsU
ENSG00000198728	LDB1	-0.375394	0.0274653	0.999327	EA IvsU
ENSG00000198851	CD3E	-0.428453	0.0280436	0.999327	EA IvsU
ENSG00000164828	SUN1	-0.331066	0.0281402	0.999327	EA IvsU
ENSG00000090975	PITPNM2	-0.547535	0.0283955	0.999327	EA IvsU
ENSG00000101773	RBBP8	0.576483	0.029046	0.999327	EA IvsU
ENSG00000243335	KCTD7	-0.419329	0.0291482	0.999327	EA IvsU
ENSG00000133030	MPRIP	-0.42739	0.0295378	0.999327	EA IvsU
ENSG00000101665	SMAD7	-0.682891	0.0296032	0.999327	EA IvsU
ENSG00000105808	RASA4	-0.594452	0.029607	0.999327	EA IvsU
ENSG00000008394	MGST1	0.681948	0.0296768	0.999327	EA IvsU
ENSG00000144848	ATG3	0.489528	0.0301014	0.999327	EA IvsU
ENSG00000168497	SDPR	0.456878	0.0305013	0.999327	EA IvsU
ENSG00000185800	DMWD	-0.617909	0.0305031	0.999327	EA IvsU
ENSG00000116668	SWT1	0.565736	0.0305564	0.999327	EA IvsU
ENSG00000105967	TFEC	0.643438	0.030852	0.999327	EA IvsU
ENSG00000109062	SLC9A3R1	-0.43594	0.031258	0.999327	EA IvsU
ENSG00000162645	GBP2	0.623867	0.0313197	0.999327	EA IvsU
ENSG00000113368	LMNB1	0.526718	0.0315018	0.999327	EA IvsU
ENSG00000173762	CD7	-0.720556	0.031705	0.999327	EA IvsU
ENSG00000162894	FAIM3	-0.50561	0.0323732	0.999327	EA IvsU
ENSG00000196954	CASP4	0.483755	0.0324118	0.999327	EA IvsU
ENSG00000164125	FAM198B	0.473699	0.0325285	0.999327	EA IvsU
ENSG00000197959	DNM3	0.398215	0.0325736	0.999327	EA IvsU
ENSG00000180817	PPA1	0.521854	0.0327639	0.999327	EA IvsU
ENSG00000102901	CENPT	-0.487981	0.0333549	0.999327	EA IvsU
ENSG00000180644	PRF1	-0.453317	0.0333796	0.999327	EA IvsU
ENSG00000138190	EXOC6	0.422591	0.0337081	0.999327	EA IvsU
ENSG00000143797	MBOAT2	0.437764	0.033863	0.999327	EA IvsU
ENSG00000185989	RASA3	-0.402833	0.0339161	0.999327	EA IvsU
ENSG00000168209	DDIT4	-0.581187	0.0339547	0.999327	EA IvsU
ENSG00000185920	PTCH1	-0.403822	0.0342585	0.999327	EA IvsU
ENSG00000160271	RALGDS	-0.397015	0.0343594	0.999327	EA IvsU
ENSG00000225492	GBP1P1	1.61583	0.0347111	0.999327	EA IvsU
ENSG00000143164	DCAF6	0.428311	0.035187	0.999327	EA IvsU
ENSG00000109670	FBXW7	0.441431	0.0361617	0.999327	EA IvsU
ENSG00000143546	S100A8	0.595955	0.0362222	0.999327	EA IvsU
ENSG00000197077	KIAA1671	-0.62927	0.0364624	0.999327	EA IvsU
ENSG00000142330	CAPN10	-0.47573	0.0370909	0.999327	EA IvsU
ENSG00000021762	OSBPL5	-0.506952	0.0373919	0.999327	EA IvsU
ENSG00000150687	PRSS23	-0.670033	0.0379051	0.999327	EA IvsU
ENSG00000130787	HIP1R	-0.44967	0.0380305	0.999327	EA IvsU
ENSG00000230006	ANKRD36BP2	0.706672	0.0380369	0.999327	EA IvsU
ENSG00000198216	CACNA1E	0.578214	0.038091	0.999327	EA IvsU
ENSG00000249835	VCAN-AS1	0.587205	0.0384378	0.999327	EA IvsU
ENSG00000159433	STARD9	-0.428523	0.0385476	0.999327	EA IvsU
ENSG00000072401	UBE2D1	0.614148	0.0397786	0.999327	EA IvsU
ENSG00000115919	KYNU	0.477924	0.0400141	0.999327	EA IvsU
ENSG00000156650	KAT6B	-0.336989	0.0403437	0.999327	EA IvsU
ENSG00000196187	TMEM63A	-0.399885	0.0407106	0.999327	EA IvsU
ENSG00000175463	TBC1D10C	-0.399796	0.0410101	0.999327	EA IvsU
ENSG00000120992	LYPLA1	0.396259	0.0410169	0.999327	EA IvsU
ENSG00000126351	THRA	-0.521469	0.0413354	0.999327	EA IvsU
ENSG00000156475	PPP2R2B	-0.576027	0.0414008	0.999327	EA IvsU
ENSG00000014257	ACPP	0.385377	0.0414551	0.999327	EA IvsU
ENSG00000174837	EMR1	0.581543	0.0415405	0.999327	EA IvsU
ENSG00000100490	CDKL1	0.401225	0.0416562	0.999327	EA IvsU
ENSG00000139187	KLRG1	-0.469631	0.0417319	0.999327	EA IvsU
ENSG00000100425	BRD1	-0.345668	0.0421685	0.999327	EA IvsU
ENSG00000138778	CENPE	0.604399	0.0425233	0.999327	EA IvsU
ENSG00000167460	TPM4	0.329557	0.0427402	0.999327	EA IvsU
ENSG00000074660	SCARF1	0.545306	0.0428711	0.999327	EA IvsU
ENSG00000096872	IFT74	0.591141	0.0430809	0.999327	EA IvsU
ENSG00000064201	TSPAN32	-0.520415	0.0436439	0.999327	EA IvsU
ENSG00000112486	CCR6	-0.517479	0.0440461	0.999327	EA IvsU
ENSG00000198121	LPAR1	0.634047	0.0441197	0.999327	EA IvsU
ENSG00000149091	DGKZ	-0.463196	0.0444055	0.999327	EA IvsU
ENSG00000137073	UBAP2	0.481934	0.044475	0.999327	EA IvsU
ENSG00000160305	DIP2A	-0.33643	0.0450279	0.999327	EA IvsU
ENSG00000137942	FNBP1L	0.435551	0.0452099	0.999327	EA IvsU
ENSG00000122224	LY9	-0.411964	0.0455222	0.999327	EA IvsU
ENSG00000151466	SCLT1	0.452879	0.0455429	0.999327	EA IvsU
ENSG00000010030	ETV7	0.978087	0.0456285	0.999327	EA IvsU
ENSG00000159111	MRPL10	-0.484607	0.0461752	0.999327	EA IvsU
ENSG00000142765	SYTL1	-0.428562	0.0464694	0.999327	EA IvsU
ENSG00000101916	TLR8	0.485493	0.0466741	0.999327	EA IvsU
ENSG00000159753	RLTPR	-0.538643	0.0468356	0.999327	EA IvsU
ENSG00000166523	CLEC4E	0.493064	0.0471336	0.999327	EA IvsU
ENSG00000108861	DUSP3	0.409166	0.0473165	0.999327	EA IvsU
ENSG00000110448	CD5	-0.484118	0.0475196	0.999327	EA IvsU
ENSG00000136573	BLK	-0.56179	0.0475923	0.999327	EA IvsU
ENSG00000196565	HBG2	0.570064	0.0476003	0.999327	EA IvsU
ENSG00000163736	PPBP	0.447348	0.0481401	0.999327	EA IvsU
ENSG00000139636	LMBR1L	-0.369315	0.0482385	0.999327	EA IvsU
ENSG00000044459	CNTLN	0.479269	0.0484076	0.999327	EA IvsU
ENSG00000163220	S100A9	0.539197	0.0484904	0.999327	EA IvsU
ENSG00000164181	ELOVL7	0.451367	0.048628	0.999327	EA IvsU
ENSG00000114779	ABHD14B	-0.506849	0.0487804	0.999327	EA IvsU
ENSG00000127920	GNG11	0.568459	0.0492052	0.999327	EA IvsU
ENSG00000153975	ZUFSP	0.512169	0.0492305	0.999327	EA IvsU
ENSG00000124203	ZNF831	-0.479204	0.0494263	0.999327	EA IvsU
ENSG00000168646	AXIN2	-0.602363	0.0496065	0.999327	EA IvsU
ENSG00000134539	KLRD1	-0.464149	0.0496671	0.999327	EA IvsU
ENSG00000174428	GTF2IRD2B	-0.583306	0.0498041	0.999327	EA IvsU
ENSG00000170315	UBB	0.710809	0.0498422	0.999327	EA IvsU
ENSG00000102226	USP11	-0.46224	0.0499182	0.999327	EA IvsU
ENSG00000154359	LONRF1	0.379841	0.0500517	0.999327	EA IvsU
ENSG00000188906	LRRK2	0.54709	0.0502371	0.999327	EA IvsU
ENSG00000005249	PRKAR2B	0.455043	0.0506156	0.999327	EA IvsU
ENSG00000120594	PLXDC2	0.369136	0.0508239	0.999327	EA IvsU
ENSG00000144645	OSBPL10	-0.441062	0.0508247	0.999327	EA IvsU
ENSG00000236790	LINC00299	-0.464743	0.0510412	0.999327	EA IvsU
ENSG00000123213	NLN	0.457301	0.0512836	0.999327	EA IvsU
ENSG00000162676	GFI1	-0.547203	0.0512864	0.999327	EA IvsU
ENSG00000109674	NEIL3	0.764637	0.0518029	0.999327	EA IvsU
ENSG00000153317	ASAP1	0.4011	0.0521686	0.999327	EA IvsU
ENSG00000144566	RAB5A	0.461468	0.0522361	0.999327	EA IvsU
ENSG00000028116	VRK2	0.446837	0.0524366	0.999327	EA IvsU
ENSG00000126391	FRMD8	-0.411066	0.0525698	0.999327	EA IvsU
ENSG00000103196	CRISPLD2	0.542757	0.052599	0.999327	EA IvsU
ENSG00000114346	ECT2	0.549241	0.0528105	0.999327	EA IvsU
ENSG00000186407	CD300E	0.472479	0.0532235	0.999327	EA IvsU
ENSG00000137804	NUSAP1	0.722021	0.0536322	0.999327	EA IvsU
ENSG00000186174	BCL9L	-0.516344	0.0536363	0.999327	EA IvsU
ENSG00000121807	CCR2	0.386569	0.0536376	0.999327	EA IvsU
ENSG00000126464	PRR12	-0.607872	0.0537515	0.999327	EA IvsU
ENSG00000142102	ATHL1	-0.422577	0.0538603	0.999327	EA IvsU
ENSG00000153395	LPCAT1	-0.366245	0.0539758	0.999327	EA IvsU
ENSG00000075790	BCAP29	0.367112	0.0539816	0.999327	EA IvsU
ENSG00000184260	HIST2H2AC	0.406437	0.0543667	0.999327	EA IvsU
ENSG00000068028	RASSF1	-0.442019	0.0544564	0.999327	EA IvsU
ENSG00000155368	DBI	0.477362	0.0549365	0.999327	EA IvsU
ENSG00000027075	PRKCH	-0.386223	0.0549829	0.999327	EA IvsU
ENSG00000211899	IGHM	-0.429371	0.0549866	0.999327	EA IvsU
ENSG00000146285	SCML4	-0.370526	0.055088	0.999327	EA IvsU
ENSG00000127951	FGL2	0.516757	0.0552211	0.999327	EA IvsU
ENSG00000181847	TIGIT	-0.422872	0.0553473	0.999327	EA IvsU
ENSG00000034053	APBA2	-0.45893	0.0556968	0.999327	EA IvsU
ENSG00000102524	TNFSF13B	0.417366	0.0562302	0.999327	EA IvsU
ENSG00000102119	EMD	-0.453646	0.0566176	0.999327	EA IvsU
ENSG00000121858	TNFSF10	0.575204	0.0566264	0.999327	EA IvsU
ENSG00000248476	BACH1-IT1	0.437018	0.0574941	0.999327	EA IvsU
ENSG00000026103	FAS	0.5111	0.0575071	0.999327	EA IvsU
ENSG00000131171	SH3BGRL	0.43066	0.0580971	0.999327	EA IvsU
ENSG00000138430	OLA1	0.401776	0.0581365	0.999327	EA IvsU
ENSG00000214900	C14orf182	-0.375388	0.0582266	0.999327	EA IvsU
ENSG00000196792	STRN3	0.375207	0.0583022	0.999327	EA IvsU
ENSG00000131203	IDO1	1.04443	0.0587253	0.999327	EA IvsU
ENSG00000135604	STX11	0.582287	0.0588694	0.999327	EA IvsU
ENSG00000139626	ITGB7	-0.436886	0.0591446	0.999327	EA IvsU
ENSG00000107742	SPOCK2	-0.453367	0.0591536	0.999327	EA IvsU
ENSG00000196092	PAX5	-0.51112	0.0592155	0.999327	EA IvsU
ENSG00000138182	KIF20B	0.437674	0.0592928	0.999327	EA IvsU
ENSG00000163554	SPTA1	0.419297	0.0594603	0.999327	EA IvsU
ENSG00000189319	FAM53B	-0.376409	0.0597168	0.999327	EA IvsU
ENSG00000130723	PRRC2B	-0.389463	0.0599219	0.999327	EA IvsU
ENSG00000171049	FPR2	0.492937	0.0599898	0.999327	EA IvsU
ENSG00000110693	SOX6	0.49321	0.0600433	0.999327	EA IvsU
ENSG00000137462	TLR2	0.429771	0.0600697	0.999327	EA IvsU
ENSG00000141258	SGSM2	-0.451216	0.060096	0.999327	EA IvsU
ENSG00000163171	CDC42EP3	0.367807	0.0601773	0.999327	EA IvsU
ENSG00000198814	GK	0.636451	0.0602969	0.999327	EA IvsU
ENSG00000140326	CDAN1	-0.470141	0.0603603	0.999327	EA IvsU
ENSG00000144560	VGLL4	-0.403973	0.0604278	0.999327	EA IvsU
ENSG00000109046	WSB1	0.382073	0.0606314	0.999327	EA IvsU
ENSG00000165168	CYBB	0.469499	0.0607788	0.999327	EA IvsU
ENSG00000007402	CACNA2D2	-0.570698	0.0607989	0.999327	EA IvsU
ENSG00000166387	PPFIBP2	-0.353746	0.0612485	0.999327	EA IvsU
ENSG00000139193	CD27	-0.564683	0.061319	0.999327	EA IvsU
ENSG00000197150	ABCB8	-0.430693	0.061503	0.999327	EA IvsU
ENSG00000123609	NMI	0.453969	0.0617755	0.999327	EA IvsU
ENSG00000168056	LTBP3	-0.414568	0.0618233	0.999327	EA IvsU
ENSG00000198933	TBKBP1	-0.540529	0.0622929	0.999327	EA IvsU
ENSG00000140379	BCL2A1	0.633753	0.062419	0.999327	EA IvsU
ENSG00000196204	RNF216P1	-0.372687	0.0630546	0.999327	EA IvsU
ENSG00000007264	MATK	-0.477139	0.0635373	0.999327	EA IvsU
ENSG00000179222	MAGED1	-0.401375	0.0635529	0.999327	EA IvsU
ENSG00000163393	SLC22A15	0.358139	0.0635598	0.999327	EA IvsU
ENSG00000171860	C3AR1	0.702168	0.0637151	0.999327	EA IvsU
ENSG00000156239	N6AMT1	-0.368596	0.0637662	0.999327	EA IvsU
ENSG00000170989	S1PR1	-0.382756	0.0640168	0.999327	EA IvsU
ENSG00000184863	RBM33	0.377047	0.0651098	0.999327	EA IvsU
ENSG00000170860	LSM3	0.44249	0.0651229	0.999327	EA IvsU
ENSG00000101096	NFATC2	-0.338219	0.0656346	0.999327	EA IvsU
ENSG00000232118	BACH1-AS1	0.511399	0.0660236	0.999327	EA IvsU
ENSG00000139182	CLSTN3	-0.412444	0.0661458	0.999327	EA IvsU
ENSG00000147894	C9orf72	0.414816	0.0661901	0.999327	EA IvsU
ENSG00000213983	AP1G2	-0.329902	0.0663776	0.999327	EA IvsU
ENSG00000105404	RABAC1	-0.448097	0.0666309	0.999327	EA IvsU
ENSG00000165490	C11orf82	0.442938	0.0669148	0.999327	EA IvsU
ENSG00000136444	RSAD1	-0.376794	0.0670116	0.999327	EA IvsU
ENSG00000204946	ZNF783	-0.448226	0.0670183	0.999327	EA IvsU
ENSG00000157881	PANK4	-0.391682	0.0670197	0.999327	EA IvsU
ENSG00000176049	JAKMIP2	-0.441536	0.0673788	0.999327	EA IvsU
ENSG00000156787	TBC1D31	0.392389	0.0674184	0.999327	EA IvsU
ENSG00000070190	DAPP1	0.415831	0.0675614	0.999327	EA IvsU
ENSG00000185436	IFNLR1	-0.494707	0.0676529	0.999327	EA IvsU
ENSG00000136059	VILL	-0.405596	0.067895	0.999327	EA IvsU
ENSG00000156521	TYSND1	-0.484107	0.0679617	0.999327	EA IvsU
ENSG00000124172	ATP5E	0.425297	0.0682359	0.999327	EA IvsU
ENSG00000134851	TMEM165	0.329081	0.0684772	0.999327	EA IvsU
ENSG00000100242	SUN2	-0.38369	0.0688711	0.999327	EA IvsU
ENSG00000148773	MKI67	0.775091	0.068981	0.999327	EA IvsU
ENSG00000132182	NUP210	-0.352067	0.0690342	0.999327	EA IvsU
ENSG00000171161	ZNF672	-0.356357	0.0692935	0.999327	EA IvsU
ENSG00000206172	HBA1	0.843732	0.0693235	0.999327	EA IvsU
ENSG00000197724	PHF2	-0.377021	0.0693339	0.999327	EA IvsU
ENSG00000148362	C9orf142	-0.522103	0.0694143	0.999327	EA IvsU
ENSG00000141524	TMC6	-0.419006	0.0695781	0.999327	EA IvsU
ENSG00000107140	TESK1	-0.430581	0.0696257	0.999327	EA IvsU
ENSG00000213923	CSNK1E	-0.496	0.0697928	0.999327	EA IvsU
ENSG00000172543	CTSW	-0.451073	0.0699308	0.999327	EA IvsU
ENSG00000154016	GRAP	-0.467471	0.0702853	0.999327	EA IvsU
ENSG00000080189	SLC35C2	-0.351169	0.0704825	0.999327	EA IvsU
ENSG00000154589	LY96	0.527097	0.0705135	0.999327	EA IvsU
ENSG00000140688	C16orf58	-0.414107	0.0706209	0.999327	EA IvsU
ENSG00000144218	AFF3	-0.388889	0.0709427	0.999327	EA IvsU
ENSG00000008710	PKD1	-0.522898	0.0711971	0.999327	EA IvsU
ENSG00000164023	SGMS2	0.501577	0.0715375	0.999327	EA IvsU
ENSG00000198162	MAN1A2	0.366442	0.0716492	0.999327	EA IvsU
ENSG00000115758	ODC1	0.529237	0.0717095	0.999327	EA IvsU
ENSG00000086300	SNX10	0.502352	0.0717706	0.999327	EA IvsU
ENSG00000153046	CDYL	0.490443	0.0717735	0.999327	EA IvsU
ENSG00000146872	TLK2	0.340184	0.0718361	0.999327	EA IvsU
ENSG00000103064	SLC7A6	-0.324009	0.0718839	0.999327	EA IvsU
ENSG00000156802	ATAD2	0.383459	0.0718934	0.999327	EA IvsU
ENSG00000137812	CASC5	0.597736	0.0720725	0.999327	EA IvsU
ENSG00000140400	MAN2C1	-0.42585	0.0724653	0.999327	EA IvsU
ENSG00000198780	FAM169A	-0.341407	0.072655	0.999327	EA IvsU
ENSG00000119688	ABCD4	-0.356546	0.0731803	0.999327	EA IvsU
ENSG00000152022	LIX1L	-0.317062	0.073266	0.999327	EA IvsU
ENSG00000236901	MIR600HG	-0.506882	0.0734306	0.999327	EA IvsU
ENSG00000096433	ITPR3	-0.385835	0.0734656	0.999327	EA IvsU
ENSG00000181631	P2RY13	0.447009	0.0736742	0.999327	EA IvsU
ENSG00000119729	RHOQ	0.309262	0.0737356	0.999327	EA IvsU
ENSG00000116815	CD58	0.432301	0.0738562	0.999327	EA IvsU
ENSG00000120910	PPP3CC	-0.294346	0.0738756	0.999327	EA IvsU
ENSG00000171604	CXXC5	-0.42827	0.0739247	0.999327	EA IvsU
ENSG00000146067	FAM193B	-0.388453	0.074132	0.999327	EA IvsU
ENSG00000166855	CLPX	0.305355	0.0743853	0.999327	EA IvsU
ENSG00000065675	PRKCQ	-0.32103	0.0745536	0.999327	EA IvsU
ENSG00000104154	SLC30A4	-0.413825	0.0746101	0.999327	EA IvsU
ENSG00000198286	CARD11	-0.396133	0.074742	0.999327	EA IvsU
ENSG00000121716	PILRB	-0.331028	0.074754	0.999327	EA IvsU
ENSG00000213949	ITGA1	0.355954	0.0747949	0.999327	EA IvsU
ENSG00000106546	AHR	0.345663	0.0752275	0.999327	EA IvsU
ENSG00000135002	RFK	0.418688	0.0753967	0.999327	EA IvsU
ENSG00000135378	PRRG4	0.480367	0.075724	0.999327	EA IvsU
ENSG00000138496	PARP9	0.489209	0.0758213	0.999327	EA IvsU
ENSG00000197694	SPTAN1	-0.366605	0.0758276	0.999327	EA IvsU
ENSG00000089012	SIRPG	-0.416496	0.0762137	0.999327	EA IvsU
ENSG00000073331	ALPK1	0.446925	0.0767659	0.999327	EA IvsU
ENSG00000146476	C6orf211	0.389407	0.076957	0.999327	EA IvsU
ENSG00000139618	BRCA2	0.465956	0.0770443	0.999327	EA IvsU
ENSG00000110108	TMEM109	-0.455974	0.0771062	0.999327	EA IvsU
ENSG00000073350	LLGL2	-0.56351	0.0771632	0.999327	EA IvsU
ENSG00000211689	TRGC1	-0.471757	0.0772292	0.999327	EA IvsU
ENSG00000138722	MMRN1	0.474878	0.0778952	0.999327	EA IvsU
ENSG00000124491	F13A1	0.366145	0.0780603	0.999327	EA IvsU
ENSG00000161381	PLXDC1	-0.395659	0.0781441	0.999327	EA IvsU
ENSG00000232573	RPL3P4	-0.471084	0.0782005	0.999327	EA IvsU
ENSG00000140320	BAHD1	-0.438016	0.0788513	0.999327	EA IvsU
ENSG00000145982	FARS2	-0.412919	0.0788653	0.999327	EA IvsU
ENSG00000117632	STMN1	0.532429	0.0788844	0.999327	EA IvsU
ENSG00000166401	SERPINB8	0.302918	0.0789803	0.999327	EA IvsU
ENSG00000136003	ISCU	0.309293	0.0795769	0.999327	EA IvsU
ENSG00000073756	PTGS2	0.483636	0.0797217	0.999327	EA IvsU
ENSG00000111726	CMAS	0.375816	0.0797739	0.999327	EA IvsU
ENSG00000251586	TET2-AS1	0.645269	0.0800185	0.999327	EA IvsU
ENSG00000101856	PGRMC1	0.34308	0.080198	0.999327	EA IvsU
ENSG00000168116	KIAA1586	0.392137	0.0802817	0.999327	EA IvsU
ENSG00000146376	ARHGAP18	0.382306	0.0803583	0.999327	EA IvsU
ENSG00000085563	ABCB1	-0.381162	0.0805811	0.999327	EA IvsU
ENSG00000110651	CD81	-0.460217	0.0806754	0.999327	EA IvsU
ENSG00000100721	TCL1A	-0.510107	0.0807244	0.999327	EA IvsU
ENSG00000136869	TLR4	0.404775	0.0811079	0.999327	EA IvsU
ENSG00000167302	ENTHD2	-0.441684	0.0811879	0.999327	EA IvsU
ENSG00000116299	KIAA1324	-0.442506	0.0814501	0.999327	EA IvsU
ENSG00000113269	RNF130	0.313721	0.0815054	0.999327	EA IvsU
ENSG00000213658	LAT	-0.469869	0.0815463	0.999327	EA IvsU
ENSG00000138678	AGPAT9	0.421065	0.0815469	0.999327	EA IvsU
ENSG00000104964	AES	-0.457683	0.0816819	0.999327	EA IvsU
ENSG00000169504	CLIC4	0.378543	0.0817216	0.999327	EA IvsU
ENSG00000189339	SLC35E2B	-0.304029	0.0820472	0.999327	EA IvsU
ENSG00000179841	AKAP5	-0.467015	0.0821981	0.999327	EA IvsU
ENSG00000150681	RGS18	0.532381	0.0823937	0.999327	EA IvsU
ENSG00000085265	FCN1	0.347669	0.0825223	0.999327	EA IvsU
ENSG00000115568	ZNF142	-0.395877	0.0826717	0.999327	EA IvsU
ENSG00000210082	MT-RNR2	0.612737	0.0826908	0.999327	EA IvsU
ENSG00000137752	CASP1	0.406342	0.0827106	0.999327	EA IvsU
ENSG00000198932	GPRASP1	-0.391673	0.0829289	0.999327	EA IvsU
ENSG00000196968	FUT11	-0.304332	0.0829301	0.999327	EA IvsU
ENSG00000088827	SIGLEC1	-0.938965	0.0829456	0.999327	EA IvsU
ENSG00000187164	KIAA1598	0.421528	0.0832194	0.999327	EA IvsU
ENSG00000092853	CLSPN	0.752377	0.0833101	0.999327	EA IvsU
ENSG00000100307	CBX7	-0.440896	0.0833348	0.999327	EA IvsU
ENSG00000174799	CEP135	0.315405	0.083473	0.999327	EA IvsU
ENSG00000186088	GSAP	0.306707	0.0835396	0.999327	EA IvsU
ENSG00000152926	ZNF117	0.449467	0.0835444	0.999327	EA IvsU
ENSG00000167088	SNRPD1	0.402135	0.0835938	0.999327	EA IvsU
ENSG00000077044	DGKD	-0.359407	0.0839306	0.999327	EA IvsU
ENSG00000186918	ZNF395	-0.507362	0.0841154	0.999327	EA IvsU
ENSG00000135900	MRPL44	0.335986	0.0844433	0.999327	EA IvsU
ENSG00000156265	MAP3K7CL	0.419031	0.0847549	0.999327	EA IvsU
ENSG00000173588	CCDC41	0.340026	0.0850048	0.999327	EA IvsU
ENSG00000103335	PIEZO1	-0.358328	0.0850176	0.999327	EA IvsU
ENSG00000157107	FCHO2	0.478774	0.0850927	0.999327	EA IvsU
ENSG00000157570	TSPAN18	-0.454584	0.0851534	0.999327	EA IvsU
ENSG00000157978	LDLRAP1	-0.388716	0.085525	0.999327	EA IvsU
ENSG00000181035	SLC25A42	-0.471507	0.0855719	0.999327	EA IvsU
ENSG00000174600	CMKLR1	-0.396607	0.0862057	0.999327	EA IvsU
ENSG00000137393	RNF144B	0.33666	0.0866213	0.999327	EA IvsU
ENSG00000100385	IL2RB	-0.450893	0.0867376	0.999327	EA IvsU
ENSG00000165688	PMPCA	-0.369492	0.0872537	0.999327	EA IvsU
ENSG00000138756	BMP2K	0.349248	0.0873094	0.999327	EA IvsU
ENSG00000126858	RHOT1	0.363896	0.087329	0.999327	EA IvsU
ENSG00000133104	SPG20	0.31373	0.0877532	0.999327	EA IvsU
ENSG00000204370	SDHD	0.304871	0.0881433	0.999327	EA IvsU
ENSG00000127528	KLF2	-0.401524	0.0882089	0.999327	EA IvsU
ENSG00000116852	KIF21B	-0.361124	0.0882843	0.999327	EA IvsU
ENSG00000214253	FIS1	0.488936	0.0883236	0.999327	EA IvsU
ENSG00000002586	CD99	-0.325405	0.0883318	0.999327	EA IvsU
ENSG00000185905	C16orf54	-0.365589	0.0883708	0.999327	EA IvsU
ENSG00000178764	ZHX2	-0.311685	0.0887396	0.999327	EA IvsU
ENSG00000005175	RPAP3	0.315927	0.0888236	0.999327	EA IvsU
ENSG00000179630	LACC1	0.48278	0.088877	0.999327	EA IvsU
ENSG00000163563	MNDA	0.531637	0.0889415	0.999327	EA IvsU
ENSG00000179837	RBM15B	-0.287762	0.0892495	0.999327	EA IvsU
ENSG00000085662	AKR1B1	-0.343626	0.0892523	0.999327	EA IvsU
ENSG00000101888	NXT2	0.428882	0.0893217	0.999327	EA IvsU
ENSG00000158717	RNF166	-0.372199	0.0894184	0.999327	EA IvsU
ENSG00000197114	ZGPAT	-0.397503	0.089916	0.999327	EA IvsU
ENSG00000130175	PRKCSH	-0.338742	0.0900115	0.999327	EA IvsU
ENSG00000090339	ICAM1	0.449735	0.0902133	0.999327	EA IvsU
ENSG00000197329	PELI1	0.406144	0.0902499	0.999327	EA IvsU
ENSG00000187231	SESTD1	0.344659	0.0903374	0.999327	EA IvsU
ENSG00000082397	EPB41L3	0.438285	0.0904427	0.999327	EA IvsU
ENSG00000073849	ST6GAL1	-0.308168	0.0907017	0.999327	EA IvsU
ENSG00000096968	JAK2	0.449208	0.0909171	0.999327	EA IvsU
ENSG00000126353	CCR7	-0.358326	0.0909256	0.999327	EA IvsU
ENSG00000121848	RNF115	0.260412	0.0912085	0.999327	EA IvsU
ENSG00000137070	IL11RA	-0.55712	0.0913478	0.999327	EA IvsU
ENSG00000112514	CUTA	-0.411922	0.0913903	0.999327	EA IvsU
ENSG00000185043	CIB1	-0.413359	0.0915622	0.999327	EA IvsU
ENSG00000100083	GGA1	-0.365586	0.0916505	0.999327	EA IvsU
ENSG00000187688	TRPV2	-0.323668	0.0917783	0.999327	EA IvsU
ENSG00000152484	USP12	0.414976	0.0920316	0.999327	EA IvsU
ENSG00000108292	MLLT6	-0.374985	0.0920595	0.999327	EA IvsU
ENSG00000101336	HCK	0.332388	0.0921476	0.999327	EA IvsU
ENSG00000138821	SLC39A8	0.399443	0.0924452	0.999327	EA IvsU
ENSG00000105738	SIPA1L3	-0.398067	0.0924479	0.999327	EA IvsU
ENSG00000178694	NSUN3	0.334193	0.092501	0.999327	EA IvsU
ENSG00000100099	HPS4	-0.323181	0.0927195	0.999327	EA IvsU
ENSG00000204859	ZBTB48	-0.377084	0.0927528	0.999327	EA IvsU
ENSG00000100241	SBF1	-0.45337	0.0933303	0.999327	EA IvsU
ENSG00000126214	KLC1	-0.316133	0.093357	0.999327	EA IvsU
ENSG00000177324	BEND2	0.383708	0.0937366	0.999327	EA IvsU
ENSG00000091164	TXNL1	0.352241	0.0938033	0.999327	EA IvsU
ENSG00000121310	ECHDC2	-0.28716	0.0938335	0.999327	EA IvsU
ENSG00000130227	XPO7	0.371171	0.0941695	0.999327	EA IvsU
ENSG00000068831	RASGRP2	-0.363468	0.0941716	0.999327	EA IvsU
ENSG00000067248	DHX29	0.310436	0.0942163	0.999327	EA IvsU
ENSG00000198478	SH3BGRL2	0.386173	0.0944108	0.999327	EA IvsU
ENSG00000161010	C5orf45	-0.288623	0.0948117	0.999327	EA IvsU
ENSG00000103126	AXIN1	-0.384584	0.0952578	0.999327	EA IvsU
ENSG00000178252	WDR6	-0.408877	0.0953247	0.999327	EA IvsU
ENSG00000156467	UQCRB	0.275088	0.0954219	0.999327	EA IvsU
ENSG00000167615	LENG8	-0.443962	0.0954628	0.999327	EA IvsU
ENSG00000205133	TRIQK	0.410126	0.0955786	0.999327	EA IvsU
ENSG00000075413	MARK3	0.350586	0.09558	0.999327	EA IvsU
ENSG00000071894	CPSF1	-0.339834	0.0957252	0.999327	EA IvsU
ENSG00000198821	CD247	-0.441975	0.0957405	0.999327	EA IvsU
ENSG00000196814	MVB12B	-0.429312	0.0958144	0.999327	EA IvsU
ENSG00000091317	CMTM6	0.321967	0.0959526	0.999327	EA IvsU
ENSG00000169252	ADRB2	-0.42029	0.0959926	0.999327	EA IvsU
ENSG00000168792	ABHD15	-0.366102	0.0964437	0.999327	EA IvsU
ENSG00000161671	EMC10	-0.432929	0.0965904	0.999327	EA IvsU
ENSG00000104164	BLOC1S6	0.356884	0.0970084	0.999327	EA IvsU
ENSG00000163348	PYGO2	-0.416586	0.0974451	0.999327	EA IvsU
ENSG00000006062	MAP3K14	-0.425599	0.0975315	0.999327	EA IvsU
ENSG00000124333	VAMP7	0.335924	0.0977149	0.999327	EA IvsU
ENSG00000128487	SPECC1	0.472247	0.0977661	0.999327	EA IvsU
ENSG00000149577	SIDT2	-0.310434	0.0978197	0.999327	EA IvsU
ENSG00000157551	KCNJ15	0.540124	0.0979539	0.999327	EA IvsU
ENSG00000068366	ACSL4	0.391294	0.0980108	0.999327	EA IvsU
ENSG00000166311	SMPD1	-0.507799	0.0981427	0.999327	EA IvsU
ENSG00000151458	ANKRD50	0.32601	0.0983928	0.999327	EA IvsU
ENSG00000138709	LARP1B	0.403292	0.0984578	0.999327	EA IvsU
ENSG00000155275	TRMT44	-0.310025	0.0984842	0.999327	EA IvsU
ENSG00000145685	LHFPL2	0.434312	0.0987438	0.999327	EA IvsU
ENSG00000084733	RAB10	0.368164	0.0988119	0.999327	EA IvsU
ENSG00000160828	STAG3L2	-0.511502	0.0988335	0.999327	EA IvsU
ENSG00000198673	FAM19A2	0.3698	0.0993969	0.999327	EA IvsU
ENSG00000211829	TRDC	-0.502656	0.0994578	0.999327	EA IvsU
ENSG00000158373	HIST1H2BD	0.433904	0.0995751	0.999327	EA IvsU
ENSG00000122483	CCDC18	0.404039	0.099691	0.999327	EA IvsU
ENSG00000166200	COPS2	0.361143	0.0997061	0.999327	EA IvsU
ENSG00000172775	FAM192A	0.284775	0.100284	0.999327	EA IvsU
ENSG00000162104	ADCY9	-0.395923	0.100294	0.999327	EA IvsU
ENSG00000187653	TMSB4XP8	0.381315	0.1003	0.999327	EA IvsU
ENSG00000021355	SERPINB1	0.320381	0.100393	0.999327	EA IvsU
ENSG00000178607	ERN1	-0.325171	0.100452	0.999327	EA IvsU
ENSG00000103642	LACTB	0.426448	0.100931	0.999327	EA IvsU
ENSG00000183762	KREMEN1	0.597736	0.10106	0.999327	EA IvsU
ENSG00000247982	LINC00926	-0.38184	0.101104	0.999327	EA IvsU
ENSG00000043143	JADE2	-0.325024	0.101132	0.999327	EA IvsU
ENSG00000156711	MAPK13	-0.537265	0.101156	0.999327	EA IvsU
ENSG00000211677	IGLC2	0.506708	0.101157	0.999327	EA IvsU
ENSG00000171603	CLSTN1	-0.308065	0.101202	0.999327	EA IvsU
ENSG00000127511	SIN3B	-0.418355	0.101421	0.999327	EA IvsU
ENSG00000116106	EPHA4	-0.368036	0.101799	0.999327	EA IvsU
ENSG00000056558	TRAF1	-0.290457	0.101868	0.999327	EA IvsU
ENSG00000197530	MIB2	-0.490688	0.102047	0.999327	EA IvsU
ENSG00000004468	CD38	0.396647	0.102192	0.999327	EA IvsU
ENSG00000065154	OAT	0.296391	0.10221	0.999327	EA IvsU
ENSG00000189350	FAM179A	-0.48793	0.102359	0.999327	EA IvsU
ENSG00000159352	PSMD4	0.29711	0.102362	0.999327	EA IvsU
ENSG00000188641	DPYD	0.298828	0.102421	0.999327	EA IvsU
ENSG00000136603	SKIL	0.300053	0.102638	0.999327	EA IvsU
ENSG00000114480	GBE1	0.318686	0.102979	0.999327	EA IvsU
ENSG00000109458	GAB1	0.397569	0.10298	0.999327	EA IvsU
ENSG00000138449	SLC40A1	0.395892	0.103414	0.999327	EA IvsU
ENSG00000156804	FBXO32	-0.338531	0.103437	0.999327	EA IvsU
ENSG00000179981	TSHZ1	-0.382319	0.10366	0.999327	EA IvsU
ENSG00000104880	ARHGEF18	-0.296216	0.103915	0.999327	EA IvsU
ENSG00000163820	FYCO1	-0.297486	0.103953	0.999327	EA IvsU
ENSG00000105374	NKG7	-0.525343	0.103993	0.999327	EA IvsU
ENSG00000144824	PHLDB2	-0.374826	0.104077	0.999327	EA IvsU
ENSG00000012223	LTF	-0.559553	0.104314	0.999327	EA IvsU
ENSG00000068903	SIRT2	-0.400656	0.104436	0.999327	EA IvsU
ENSG00000109854	HTATIP2	0.391797	0.104484	0.999327	EA IvsU
ENSG00000141568	FOXK2	-0.275804	0.104784	0.999327	EA IvsU
ENSG00000090382	LYZ	0.359093	0.104869	0.999327	EA IvsU
ENSG00000160741	CRTC2	-0.398483	0.10491	0.999327	EA IvsU
ENSG00000186184	POLR1D	0.353394	0.104918	0.999327	EA IvsU
ENSG00000167895	TMC8	-0.374413	0.105129	0.999327	EA IvsU
ENSG00000197006	METTL9	0.374581	0.105149	0.999327	EA IvsU
ENSG00000104972	LILRB1	0.414168	0.105399	0.999327	EA IvsU
ENSG00000114904	NEK4	0.325582	0.105639	0.999327	EA IvsU
ENSG00000134046	MBD2	0.305231	0.105665	0.999327	EA IvsU
ENSG00000160959	LRRC14	-0.549958	0.105817	0.999327	EA IvsU
ENSG00000205744	DENND1C	-0.500308	0.105913	0.999327	EA IvsU
ENSG00000110324	IL10RA	-0.29195	0.105953	0.999327	EA IvsU
ENSG00000154358	OBSCN	-0.490426	0.106207	0.999327	EA IvsU
ENSG00000131981	LGALS3	0.548076	0.106505	0.999327	EA IvsU
ENSG00000144535	DIS3L2	-0.307744	0.106667	0.999327	EA IvsU
ENSG00000174405	LIG4	0.30557	0.106962	0.999327	EA IvsU
ENSG00000135637	CCDC142	-0.381836	0.107568	0.999327	EA IvsU
ENSG00000187240	DYNC2H1	-0.361804	0.107652	0.999327	EA IvsU
ENSG00000135049	AGTPBP1	0.307319	0.107681	0.999327	EA IvsU
ENSG00000117614	SYF2	0.271263	0.108238	0.999327	EA IvsU
ENSG00000135315	KIAA1009	0.345187	0.108396	0.999327	EA IvsU
ENSG00000134954	ETS1	-0.317087	0.108524	0.999327	EA IvsU
ENSG00000135426	TESPA1	-0.30808	0.108743	0.999327	EA IvsU
ENSG00000122862	SRGN	0.392415	0.109061	0.999327	EA IvsU
ENSG00000115267	IFIH1	0.429146	0.109329	0.999327	EA IvsU
ENSG00000138376	BARD1	0.346475	0.10946	0.999327	EA IvsU
ENSG00000196787	HIST1H2AG	0.476597	0.109522	0.999327	EA IvsU
ENSG00000204282	TNRC6C-AS1	-0.36067	0.109962	0.999327	EA IvsU
ENSG00000067208	EVI5	0.300856	0.110014	0.999327	EA IvsU
ENSG00000177879	AP3S1	0.304664	0.110241	0.999327	EA IvsU
ENSG00000114841	DNAH1	-0.358484	0.110589	0.999327	EA IvsU
ENSG00000111229	ARPC3	0.285982	0.110927	0.999327	EA IvsU
ENSG00000065802	ASB1	-0.324646	0.110931	0.999327	EA IvsU
ENSG00000138738	PRDM5	0.459446	0.110943	0.999327	EA IvsU
ENSG00000184584	TMEM173	-0.287128	0.111073	0.999327	EA IvsU
ENSG00000165006	UBAP1	0.361115	0.111353	0.999327	EA IvsU
ENSG00000125430	HS3ST3B1	-0.332996	0.111499	0.999327	EA IvsU
ENSG00000206190	ATP10A	-0.30999	0.111548	0.999327	EA IvsU
ENSG00000108094	CUL2	0.264396	0.111556	0.999327	EA IvsU
ENSG00000173083	HPSE	0.292355	0.111846	0.999327	EA IvsU
ENSG00000124496	TRERF1	-0.29996	0.112406	0.999327	EA IvsU
ENSG00000168062	BATF2	0.919899	0.112527	0.999327	EA IvsU
ENSG00000167984	NLRC3	-0.369177	0.11255	0.999327	EA IvsU
ENSG00000072778	ACADVL	-0.264098	0.112582	0.999327	EA IvsU
ENSG00000158006	PAFAH2	-0.403705	0.113073	0.999327	EA IvsU
ENSG00000112578	BYSL	-0.396321	0.113223	0.999327	EA IvsU
ENSG00000109790	KLHL5	0.308519	0.113239	0.999327	EA IvsU
ENSG00000119242	CCDC92	-0.375296	0.113249	0.999327	EA IvsU
ENSG00000106351	AGFG2	-0.455739	0.113264	0.999327	EA IvsU
ENSG00000163703	CRELD1	-0.387528	0.113353	0.999327	EA IvsU
ENSG00000167483	FAM129C	-0.476915	0.113683	0.999327	EA IvsU
ENSG00000099917	MED15	-0.327472	0.113731	0.999327	EA IvsU
ENSG00000130038	EFCAB4B	-0.31408	0.113785	0.999327	EA IvsU
ENSG00000115085	ZAP70	-0.397285	0.113877	0.999327	EA IvsU
ENSG00000119950	MXI1	0.378163	0.114065	0.999327	EA IvsU
ENSG00000161405	IKZF3	-0.306251	0.114173	0.999327	EA IvsU
ENSG00000128159	TUBGCP6	-0.344625	0.114369	0.999327	EA IvsU
ENSG00000164916	FOXK1	-0.290998	0.114506	0.999327	EA IvsU
ENSG00000180628	PCGF5	0.353069	0.114757	0.999327	EA IvsU
ENSG00000158411	MITD1	0.360888	0.11507	0.999327	EA IvsU
ENSG00000159256	MORC3	0.335692	0.115289	0.999327	EA IvsU
ENSG00000136560	TANK	0.347344	0.11531	0.999327	EA IvsU
ENSG00000115310	RTN4	0.314343	0.115922	0.999327	EA IvsU
ENSG00000136929	HEMGN	0.405286	0.116413	0.999327	EA IvsU
ENSG00000130921	C12orf65	-0.338265	0.116422	0.999327	EA IvsU
ENSG00000112096	SOD2	0.500481	0.116703	0.999327	EA IvsU
ENSG00000119669	IRF2BPL	-0.361425	0.116974	0.999327	EA IvsU
ENSG00000089094	KDM2B	-0.30344	0.117245	0.999327	EA IvsU
ENSG00000165732	DDX21	0.279367	0.11773	0.999327	EA IvsU
ENSG00000159267	HLCS	-0.330998	0.117915	0.999327	EA IvsU
ENSG00000135241	PNPLA8	0.280756	0.118035	0.999327	EA IvsU
ENSG00000118507	AKAP7	0.340607	0.118045	0.999327	EA IvsU
ENSG00000122643	NT5C3A	0.347531	0.118187	0.999327	EA IvsU
ENSG00000198894	CIPC	-0.296654	0.118264	0.999327	EA IvsU
ENSG00000144306	SCRN3	0.277506	0.118302	0.999327	EA IvsU
ENSG00000162384	C1orf123	-0.27648	0.118498	0.999327	EA IvsU
ENSG00000015133	CCDC88C	-0.298897	0.11908	0.999327	EA IvsU
ENSG00000132718	SYT11	-0.305498	0.11941	0.999327	EA IvsU
ENSG00000112855	HARS2	-0.246779	0.119421	0.999327	EA IvsU
ENSG00000141503	MINK1	-0.379162	0.119451	0.999327	EA IvsU
ENSG00000105122	RASAL3	-0.403453	0.119531	0.999327	EA IvsU
ENSG00000171848	RRM2	0.848078	0.11961	0.999327	EA IvsU
ENSG00000100060	MFNG	-0.341606	0.119877	0.999327	EA IvsU
ENSG00000104490	NCALD	-0.367054	0.119896	0.999327	EA IvsU
ENSG00000090520	DNAJB11	0.306542	0.120079	0.999327	EA IvsU
ENSG00000138772	ANXA3	0.591283	0.120307	0.999327	EA IvsU
ENSG00000173559	NABP1	0.421941	0.120484	0.999327	EA IvsU
ENSG00000233306	TRGV2	-0.415223	0.120572	0.999327	EA IvsU
ENSG00000135655	USP15	0.384492	0.120676	0.999327	EA IvsU
ENSG00000120253	NUP43	-0.251442	0.120707	0.999327	EA IvsU
ENSG00000155957	TMBIM4	0.290106	0.120755	0.999327	EA IvsU
ENSG00000035115	SH3YL1	-0.282234	0.121024	0.999327	EA IvsU
ENSG00000175414	ARL10	-0.327663	0.121025	0.999327	EA IvsU
ENSG00000148926	ADM	0.402104	0.121141	0.999327	EA IvsU
ENSG00000141179	PCTP	0.408426	0.121425	0.999327	EA IvsU
ENSG00000090554	FLT3LG	-0.506145	0.12166	0.999327	EA IvsU
ENSG00000100154	TTC28	-0.409394	0.121661	0.999327	EA IvsU
ENSG00000104626	ERI1	0.343459	0.121873	0.999327	EA IvsU
ENSG00000126768	TIMM17B	-0.375117	0.122154	0.999327	EA IvsU
ENSG00000163683	SMIM14	0.290535	0.122155	0.999327	EA IvsU
ENSG00000180263	FGD6	0.305218	0.122328	0.999327	EA IvsU
ENSG00000154222	CC2D1B	-0.372707	0.122507	0.999327	EA IvsU
ENSG00000180901	KCTD2	-0.304629	0.122782	0.999327	EA IvsU
ENSG00000203705	TATDN3	0.295479	0.122858	0.999327	EA IvsU
ENSG00000125912	NCLN	-0.430946	0.122888	0.999327	EA IvsU
ENSG00000196628	TCF4	-0.269433	0.122942	0.999327	EA IvsU
ENSG00000178038	ALS2CL	-0.408143	0.123053	0.999327	EA IvsU
ENSG00000179361	ARID3B	-0.394607	0.123255	0.999327	EA IvsU
ENSG00000121552	CSTA	0.511179	0.123261	0.999327	EA IvsU
ENSG00000122644	ARL4A	0.352929	0.123326	0.999327	EA IvsU
ENSG00000172243	CLEC7A	0.349428	0.123336	0.999327	EA IvsU
ENSG00000172922	RNASEH2C	-0.346441	0.123754	0.999327	EA IvsU
ENSG00000123240	OPTN	0.348097	0.12379	0.999327	EA IvsU
ENSG00000107262	BAG1	0.470596	0.124099	0.999327	EA IvsU
ENSG00000139517	LNX2	0.311812	0.124259	0.999327	EA IvsU
ENSG00000185504	C17orf70	-0.447974	0.124496	0.999327	EA IvsU
ENSG00000141564	RPTOR	-0.366353	0.125026	0.999327	EA IvsU
ENSG00000132465	IGJ	0.621888	0.125075	0.999327	EA IvsU
ENSG00000155749	ALS2CR12	0.427481	0.125177	0.999327	EA IvsU
ENSG00000181523	SGSH	-0.502296	0.125254	0.999327	EA IvsU
ENSG00000115271	GCA	0.477885	0.12543	0.999327	EA IvsU
ENSG00000163013	FBXO41	-0.430023	0.125473	0.999327	EA IvsU
ENSG00000175595	ERCC4	0.282887	0.1258	0.999327	EA IvsU
ENSG00000235944	ZNF815P	-0.299461	0.125931	0.999327	EA IvsU
ENSG00000008952	SEC62	0.381934	0.126211	0.999327	EA IvsU
ENSG00000182287	AP1S2	0.329857	0.126528	0.999327	EA IvsU
ENSG00000155962	CLIC2	0.63862	0.126528	0.999327	EA IvsU
ENSG00000123983	ACSL3	0.245808	0.126864	0.999327	EA IvsU
ENSG00000136819	C9orf78	0.388378	0.126959	0.999327	EA IvsU
ENSG00000169756	LIMS1	0.299298	0.127009	0.999327	EA IvsU
ENSG00000138386	NAB1	0.252495	0.127014	0.999327	EA IvsU
ENSG00000184678	HIST2H2BE	0.342369	0.127261	0.999327	EA IvsU
ENSG00000167863	ATP5H	0.297016	0.127316	0.999327	EA IvsU
ENSG00000131779	PEX11B	-0.27906	0.127381	0.999327	EA IvsU
ENSG00000089041	P2RX7	0.421683	0.127607	0.999327	EA IvsU
ENSG00000123933	MXD4	-0.322342	0.127659	0.999327	EA IvsU
ENSG00000145416	MARCH1	0.29644	0.1278	0.999327	EA IvsU
ENSG00000106780	MEGF9	0.38719	0.127957	0.999327	EA IvsU
ENSG00000081059	TCF7	-0.287783	0.127973	0.999327	EA IvsU
ENSG00000111817	DSE	0.261944	0.128107	0.999327	EA IvsU
ENSG00000162241	SLC25A45	-0.44329	0.128434	0.999327	EA IvsU
ENSG00000187699	C2orf88	0.370941	0.128747	0.999327	EA IvsU
ENSG00000099804	CDC34	0.512006	0.128851	0.999327	EA IvsU
ENSG00000102595	UGGT2	0.432688	0.128872	0.999327	EA IvsU
ENSG00000115607	IL18RAP	0.373985	0.129207	0.999327	EA IvsU
ENSG00000135205	CCDC146	0.330163	0.129256	0.999327	EA IvsU
ENSG00000178295	GEN1	0.321523	0.129685	0.999327	EA IvsU
ENSG00000104375	STK3	0.343574	0.129832	0.999327	EA IvsU
ENSG00000158805	ZNF276	-0.267537	0.130169	0.999327	EA IvsU
ENSG00000125148	MT2A	0.411862	0.130403	0.999327	EA IvsU
ENSG00000086065	CHMP5	0.411349	0.130494	0.999327	EA IvsU
ENSG00000111674	ENO2	-0.374982	0.130513	0.999327	EA IvsU
ENSG00000168066	SF1	-0.245682	0.130698	0.999327	EA IvsU
ENSG00000092531	SNAP23	0.298573	0.130712	0.999327	EA IvsU
ENSG00000154832	CXXC1	-0.361342	0.130831	0.999327	EA IvsU
ENSG00000122678	POLM	-0.416009	0.13112	0.999327	EA IvsU
ENSG00000015532	XYLT2	-0.390788	0.131425	0.999327	EA IvsU
ENSG00000077514	POLD3	0.257449	0.131626	0.999327	EA IvsU
ENSG00000139116	KIF21A	-0.318822	0.131863	0.999327	EA IvsU
ENSG00000186431	FCAR	0.466833	0.132042	0.999327	EA IvsU
ENSG00000214851	LINC00612	-0.540085	0.132065	0.999327	EA IvsU
ENSG00000204261	TAPSAR1	0.316719	0.132891	0.999327	EA IvsU
ENSG00000168300	PCMTD1	0.383392	0.132993	0.999327	EA IvsU
ENSG00000140474	ULK3	-0.434507	0.133154	0.999327	EA IvsU
ENSG00000177119	ANO6	0.245227	0.133816	0.999327	EA IvsU
ENSG00000072858	SIDT1	-0.270987	0.134172	0.999327	EA IvsU
ENSG00000111275	ALDH2	0.376128	0.134402	0.999327	EA IvsU
ENSG00000142867	BCL10	0.262294	0.134408	0.999327	EA IvsU
ENSG00000145569	FAM105A	0.281761	0.134535	0.999327	EA IvsU
ENSG00000198171	DDRGK1	-0.379112	0.134553	0.999327	EA IvsU
ENSG00000213809	KLRK1	-0.388518	0.134893	0.999327	EA IvsU
ENSG00000139132	FGD4	0.307411	0.135083	0.999327	EA IvsU
ENSG00000090054	SPTLC1	0.28142	0.135093	0.999327	EA IvsU
ENSG00000196405	EVL	-0.339202	0.135193	0.999327	EA IvsU
ENSG00000131747	TOP2A	0.67708	0.13521	0.999327	EA IvsU
ENSG00000232300	FAM215B	-0.346009	0.135535	0.999327	EA IvsU
ENSG00000237135	DDX10P1	0.466867	0.135662	0.999327	EA IvsU
ENSG00000083223	ZCCHC6	0.341727	0.135724	0.999327	EA IvsU
ENSG00000114450	GNB4	0.338074	0.135726	0.999327	EA IvsU
ENSG00000238025	ZDHHC4P1	0.707429	0.13594	0.999327	EA IvsU
ENSG00000137767	SQRDL	0.280369	0.13596	0.999327	EA IvsU
ENSG00000106123	EPHB6	-0.472126	0.136162	0.999327	EA IvsU
ENSG00000198355	PIM3	0.340154	0.136427	0.999327	EA IvsU
ENSG00000144504	ANKMY1	-0.388615	0.13659	0.999327	EA IvsU
ENSG00000154370	TRIM11	-0.355873	0.136659	0.999327	EA IvsU
ENSG00000198931	APRT	-0.389512	0.136921	0.999327	EA IvsU
ENSG00000129691	ASH2L	0.358445	0.137097	0.999327	EA IvsU
ENSG00000041357	PSMA4	0.425402	0.137429	0.999327	EA IvsU
ENSG00000163737	PF4	0.393928	0.137617	0.999327	EA IvsU
ENSG00000196655	TRAPPC4	-0.284616	0.137727	0.999327	EA IvsU
ENSG00000184557	SOCS3	0.498212	0.137919	0.999327	EA IvsU
ENSG00000132963	POMP	0.288259	0.137982	0.999327	EA IvsU
ENSG00000133985	TTC9	-0.413093	0.138059	0.999327	EA IvsU
ENSG00000119655	NPC2	0.301723	0.138064	0.999327	EA IvsU
ENSG00000100906	NFKBIA	0.340924	0.138128	0.999327	EA IvsU
ENSG00000100749	VRK1	0.419484	0.138132	0.999327	EA IvsU
ENSG00000169019	COMMD8	0.584777	0.138216	0.999327	EA IvsU
ENSG00000072274	TFRC	0.286255	0.138515	0.999327	EA IvsU
ENSG00000170759	KIF5B	0.289062	0.138585	0.999327	EA IvsU
ENSG00000176208	ATAD5	0.375063	0.138644	0.999327	EA IvsU
ENSG00000048342	CC2D2A	0.381798	0.138675	0.999327	EA IvsU
ENSG00000058453	CROCC	-0.409727	0.1388	0.999327	EA IvsU
ENSG00000105369	CD79A	-0.474352	0.138913	0.999327	EA IvsU
ENSG00000180096	SEPT1	-0.408609	0.13894	0.999327	EA IvsU
ENSG00000125384	PTGER2	-0.291154	0.138958	0.999327	EA IvsU
ENSG00000203814	HIST2H2BF	0.316262	0.138992	0.999327	EA IvsU
ENSG00000012983	MAP4K5	0.329434	0.138999	0.999327	EA IvsU
ENSG00000188322	SBK1	-0.399142	0.139068	0.999327	EA IvsU
ENSG00000186818	LILRB4	0.450846	0.139119	0.999327	EA IvsU
ENSG00000220205	VAMP2	-0.386388	0.139209	0.999327	EA IvsU
ENSG00000138185	ENTPD1	0.315349	0.139244	0.999327	EA IvsU
ENSG00000131979	GCH1	0.451338	0.139337	0.999327	EA IvsU
ENSG00000196696	PDXDC2P	-0.37931	0.139456	0.999327	EA IvsU
ENSG00000109270	LAMTOR3	0.314934	0.139744	0.999327	EA IvsU
ENSG00000100614	PPM1A	0.350895	0.139749	0.999327	EA IvsU
ENSG00000116711	PLA2G4A	0.405777	0.139765	0.999327	EA IvsU
ENSG00000187325	TAF9B	0.352739	0.140046	0.999327	EA IvsU
ENSG00000115355	CCDC88A	0.317316	0.140195	0.999327	EA IvsU
ENSG00000146021	KLHL3	-0.428383	0.140227	0.999327	EA IvsU
ENSG00000211772	TRBC2	-0.367734	0.140239	0.999327	EA IvsU
ENSG00000124784	RIOK1	0.260509	0.140335	0.999327	EA IvsU
ENSG00000167077	MEI1	-0.359821	0.140346	0.999327	EA IvsU
ENSG00000198898	CAPZA2	0.384447	0.140476	0.999327	EA IvsU
ENSG00000100351	GRAP2	-0.271161	0.140544	0.999327	EA IvsU
ENSG00000110583	NAA40	-0.366942	0.140565	0.999327	EA IvsU
ENSG00000130066	SAT1	0.355265	0.140601	0.999327	EA IvsU
ENSG00000126262	FFAR2	0.396816	0.140683	0.999327	EA IvsU
ENSG00000144118	RALB	0.37807	0.140694	0.999327	EA IvsU
ENSG00000120727	PAIP2	0.3026	0.140711	0.999327	EA IvsU
ENSG00000143570	SLC39A1	0.279047	0.140852	0.999327	EA IvsU
ENSG00000141699	FAM134C	-0.280366	0.140959	0.999327	EA IvsU
ENSG00000103415	HMOX2	-0.288984	0.140984	0.999327	EA IvsU
ENSG00000136048	DRAM1	0.369724	0.141176	0.999327	EA IvsU
ENSG00000069424	KCNAB2	-0.314526	0.141187	0.999327	EA IvsU
ENSG00000163754	GYG1	0.365438	0.141429	0.999327	EA IvsU
ENSG00000178852	EFCAB13	0.270451	0.141489	0.999327	EA IvsU
ENSG00000197860	SGTB	0.238512	0.141702	0.999327	EA IvsU
ENSG00000130830	MPP1	0.414369	0.141729	0.999327	EA IvsU
ENSG00000130956	HABP4	-0.383515	0.141767	0.999327	EA IvsU
ENSG00000145214	DGKQ	-0.429596	0.141799	0.999327	EA IvsU
ENSG00000107263	RAPGEF1	-0.27204	0.142151	0.999327	EA IvsU
ENSG00000168421	RHOH	-0.244087	0.142278	0.999327	EA IvsU
ENSG00000002549	LAP3	0.602293	0.142523	0.999327	EA IvsU
ENSG00000197381	ADARB1	-0.282454	0.142527	0.999327	EA IvsU
ENSG00000168763	CNNM3	-0.391884	0.142782	0.999327	EA IvsU
ENSG00000166797	FAM96A	0.373268	0.142874	0.999327	EA IvsU
ENSG00000090013	BLVRB	0.537155	0.143399	0.999327	EA IvsU
ENSG00000135018	UBQLN1	0.247113	0.14346	0.999327	EA IvsU
ENSG00000178188	SH2B1	-0.423692	0.143482	0.999327	EA IvsU
ENSG00000104412	EMC2	0.326602	0.143493	0.999327	EA IvsU
ENSG00000156136	DCK	0.328653	0.143561	0.999327	EA IvsU
ENSG00000137817	PARP6	-0.267438	0.143573	0.999327	EA IvsU
ENSG00000198964	SGMS1	0.261627	0.143605	0.999327	EA IvsU
ENSG00000127952	STYXL1	-0.343776	0.143645	0.999327	EA IvsU
ENSG00000100461	RBM23	0.258877	0.143862	0.999327	EA IvsU
ENSG00000144559	TAMM41	-0.312339	0.143968	0.999327	EA IvsU
ENSG00000184271	POU6F1	-0.422935	0.144493	0.999327	EA IvsU
ENSG00000118777	ABCG2	0.473115	0.144535	0.999327	EA IvsU
ENSG00000179364	PACS2	-0.400708	0.145001	0.999327	EA IvsU
ENSG00000005020	SKAP2	0.326351	0.145659	0.999327	EA IvsU
ENSG00000102316	MAGED2	-0.285565	0.145764	0.999327	EA IvsU
ENSG00000174125	TLR1	0.36612	0.145945	0.999327	EA IvsU
ENSG00000085733	CTTN	0.330982	0.146158	0.999327	EA IvsU
ENSG00000214212	C19orf38	0.265493	0.146279	0.999327	EA IvsU
ENSG00000004799	PDK4	-0.458744	0.146458	0.999327	EA IvsU
ENSG00000137364	TPMT	0.343469	0.146464	0.999327	EA IvsU
ENSG00000110274	CEP164	-0.324673	0.146508	0.999327	EA IvsU
ENSG00000128340	RAC2	-0.363547	0.14669	0.999327	EA IvsU
ENSG00000102349	KLF8	-0.31545	0.146902	0.999327	EA IvsU
ENSG00000011422	PLAUR	0.342649	0.147048	0.999327	EA IvsU
ENSG00000159128	IFNGR2	0.298457	0.14709	0.999327	EA IvsU
ENSG00000177409	SAMD9L	0.48492	0.147306	0.999327	EA IvsU
ENSG00000006555	TTC22	-0.399193	0.147522	0.999327	EA IvsU
ENSG00000130726	TRIM28	-0.351221	0.147843	0.999327	EA IvsU
ENSG00000198089	SFI1	-0.313905	0.147873	0.999327	EA IvsU
ENSG00000100994	PYGB	-0.333723	0.147973	0.999327	EA IvsU
ENSG00000100599	RIN3	-0.454458	0.147975	0.999327	EA IvsU
ENSG00000164330	EBF1	-0.381728	0.147998	0.999327	EA IvsU
ENSG00000204472	AIF1	0.303485	0.148235	0.999327	EA IvsU
ENSG00000077454	LRCH4	-0.418897	0.148247	0.999327	EA IvsU
ENSG00000172508	CARNS1	-0.497187	0.148568	0.999327	EA IvsU
ENSG00000100027	YPEL1	-0.33544	0.148765	0.999327	EA IvsU
ENSG00000102978	POLR2C	-0.275034	0.148902	0.999327	EA IvsU
ENSG00000116717	GADD45A	0.423709	0.149043	0.999327	EA IvsU
ENSG00000049239	H6PD	-0.318088	0.14917	0.999327	EA IvsU
ENSG00000043093	DCUN1D1	0.342437	0.149199	0.999327	EA IvsU
ENSG00000138592	USP8	0.246242	0.149223	0.999327	EA IvsU
ENSG00000204351	SKIV2L	-0.26227	0.149331	0.999327	EA IvsU
ENSG00000162747	FCGR3B	0.477156	0.149343	0.999327	EA IvsU
ENSG00000101439	CST3	-0.304231	0.149347	0.999327	EA IvsU
ENSG00000127804	METTL16	-0.314438	0.149619	0.999327	EA IvsU
ENSG00000170017	ALCAM	0.260544	0.149625	0.999327	EA IvsU
ENSG00000169220	RGS14	-0.316942	0.149865	0.999327	EA IvsU
ENSG00000164048	ZNF589	-0.256426	0.149867	0.999327	EA IvsU
ENSG00000164733	CTSB	0.379489	0.150345	0.999327	EA IvsU
ENSG00000241399	CD302	0.282872	0.150986	0.999327	EA IvsU
ENSG00000182230	FAM153B	-0.382776	0.15102	0.999327	EA IvsU
ENSG00000174903	RAB1B	-0.419822	0.151122	0.999327	EA IvsU
ENSG00000131378	RFTN1	-0.26782	0.151133	0.999327	EA IvsU
ENSG00000123473	STIL	0.484511	0.15166	0.999327	EA IvsU
ENSG00000100567	PSMA3	0.296196	0.151929	0.999327	EA IvsU
ENSG00000088247	KHSRP	-0.300298	0.15203	0.999327	EA IvsU
ENSG00000116675	DNAJC6	0.364561	0.152131	0.999327	EA IvsU
ENSG00000151304	SRFBP1	0.255861	0.152262	0.999327	EA IvsU
ENSG00000101082	SLA2	-0.248037	0.152591	0.999327	EA IvsU
ENSG00000129925	TMEM8A	-0.361617	0.152812	0.999327	EA IvsU
ENSG00000064687	ABCA7	-0.382535	0.152941	0.999327	EA IvsU
ENSG00000142197	DOPEY2	-0.293992	0.153006	0.999327	EA IvsU
ENSG00000169991	IFFO2	-0.308328	0.153021	0.999327	EA IvsU
ENSG00000128595	CALU	0.255322	0.153029	0.999327	EA IvsU
ENSG00000126432	PRDX5	0.336297	0.153589	0.999327	EA IvsU
ENSG00000164919	COX6C	0.264638	0.154195	0.999327	EA IvsU
ENSG00000065978	YBX1	0.389819	0.154255	0.999327	EA IvsU
ENSG00000119943	PYROXD2	-0.390069	0.154424	0.999327	EA IvsU
ENSG00000153823	PID1	0.362438	0.154691	0.999327	EA IvsU
ENSG00000196083	IL1RAP	0.379572	0.154894	0.999327	EA IvsU
ENSG00000167699	GLOD4	-0.278536	0.154974	0.999327	EA IvsU
ENSG00000197601	FAR1	0.278886	0.155046	0.999327	EA IvsU
ENSG00000131584	ACAP3	-0.372627	0.155242	0.999327	EA IvsU
ENSG00000105373	GLTSCR2	-0.43473	0.155627	0.999327	EA IvsU
ENSG00000235655	H3F3AP4	0.376118	0.155871	0.999327	EA IvsU
ENSG00000145020	AMT	-0.39169	0.155958	0.999327	EA IvsU
ENSG00000175376	EIF1AD	-0.273808	0.156044	0.999327	EA IvsU
ENSG00000101146	RAE1	-0.281102	0.15621	0.999327	EA IvsU
ENSG00000165102	HGSNAT	-0.271206	0.156268	0.999327	EA IvsU
ENSG00000124772	CPNE5	-0.390456	0.156611	0.999327	EA IvsU
ENSG00000139651	ZNF740	-0.246209	0.156643	0.999327	EA IvsU
ENSG00000166478	ZNF143	0.230828	0.156846	0.999327	EA IvsU
ENSG00000099817	POLR2E	-0.287942	0.156881	0.999327	EA IvsU
ENSG00000143776	CDC42BPA	0.387591	0.156883	0.999327	EA IvsU
ENSG00000196456	ZNF775	-0.385895	0.15705	0.999327	EA IvsU
ENSG00000139921	TMX1	0.30841	0.157167	0.999327	EA IvsU
ENSG00000159399	HK2	0.308425	0.157249	0.999327	EA IvsU
ENSG00000215012	C22orf29	-0.335261	0.157609	0.999327	EA IvsU
ENSG00000148019	CEP78	-0.368136	0.157784	0.999327	EA IvsU
ENSG00000114650	SCAP	-0.32726	0.157867	0.999327	EA IvsU
ENSG00000065613	SLK	0.284733	0.157901	0.999327	EA IvsU
ENSG00000100100	PIK3IP1	-0.248554	0.157908	0.999327	EA IvsU
ENSG00000135363	LMO2	0.289195	0.157927	0.999327	EA IvsU
ENSG00000151116	UEVLD	0.349529	0.158125	0.999327	EA IvsU
ENSG00000089327	FXYD5	-0.279436	0.158156	0.999327	EA IvsU
ENSG00000123143	PKN1	-0.328154	0.158296	0.999327	EA IvsU
ENSG00000252481	SCARNA13	-0.369199	0.15854	0.999327	EA IvsU
ENSG00000082996	RNF13	0.312794	0.158653	0.999327	EA IvsU
ENSG00000180304	OAZ2	0.247884	0.158758	0.999327	EA IvsU
ENSG00000112511	PHF1	-0.318966	0.158775	0.999327	EA IvsU
ENSG00000166734	CASC4	0.276825	0.158909	0.999327	EA IvsU
ENSG00000124067	SLC12A4	-0.370799	0.158926	0.999327	EA IvsU
ENSG00000184640	SEPT9	-0.312797	0.158948	0.999327	EA IvsU
ENSG00000170873	MTSS1	-0.244615	0.159267	0.999327	EA IvsU
ENSG00000223705	NSUN5P1	-0.327698	0.159275	0.999327	EA IvsU
ENSG00000211898	IGHD	-0.536116	0.159345	0.999327	EA IvsU
ENSG00000106554	CHCHD3	0.234493	0.159479	0.999327	EA IvsU
ENSG00000013523	ANGEL1	-0.409001	0.159525	0.999327	EA IvsU
ENSG00000100453	GZMB	-0.266652	0.159574	0.999327	EA IvsU
ENSG00000148396	SEC16A	-0.303447	0.15964	0.999327	EA IvsU
ENSG00000078589	P2RY10	-0.277735	0.1598	0.999327	EA IvsU
ENSG00000111790	FGFR1OP2	0.342437	0.159862	0.999327	EA IvsU
ENSG00000184205	TSPYL2	-0.376771	0.15991	0.999327	EA IvsU
ENSG00000080200	CRYBG3	0.298671	0.160091	0.999327	EA IvsU
ENSG00000168461	RAB31	0.291483	0.160202	0.999327	EA IvsU
ENSG00000106948	AKNA	-0.292126	0.160633	0.999327	EA IvsU
ENSG00000168769	TET2	0.342704	0.160751	0.999327	EA IvsU
ENSG00000087206	UIMC1	0.254274	0.16102	0.999327	EA IvsU
ENSG00000114942	EEF1B2	0.295298	0.161222	0.999327	EA IvsU
ENSG00000135845	PIGC	0.314695	0.161328	0.999327	EA IvsU
ENSG00000172005	MAL	-0.364747	0.161366	0.999327	EA IvsU
ENSG00000078487	ZCWPW1	0.254098	0.161518	0.999327	EA IvsU
ENSG00000114982	KANSL3	-0.235541	0.161668	0.999327	EA IvsU
ENSG00000105835	NAMPT	0.526808	0.161854	0.999327	EA IvsU
ENSG00000173193	PARP14	0.481696	0.161904	0.999327	EA IvsU
ENSG00000182158	CREB3L2	-0.24661	0.162092	0.999327	EA IvsU
ENSG00000138119	MYOF	0.507053	0.162158	0.999327	EA IvsU
ENSG00000013275	PSMC4	-0.257493	0.162215	0.999327	EA IvsU
ENSG00000164880	INTS1	-0.321654	0.162245	0.999327	EA IvsU
ENSG00000129167	TPH1	-0.276382	0.162543	0.999327	EA IvsU
ENSG00000110330	BIRC2	0.351444	0.162629	0.999327	EA IvsU
ENSG00000216490	IFI30	0.33358	0.16305	0.999327	EA IvsU
ENSG00000198026	ZNF335	-0.295147	0.163152	0.999327	EA IvsU
ENSG00000144744	UBA3	0.266405	0.163358	0.999327	EA IvsU
ENSG00000132635	PCED1A	-0.303211	0.163416	0.999327	EA IvsU
ENSG00000145016	KIAA0226	-0.259186	0.163448	0.999327	EA IvsU
ENSG00000116962	NID1	0.355816	0.16347	0.999327	EA IvsU
ENSG00000168229	PTGDR	-0.354743	0.163485	0.999327	EA IvsU
ENSG00000001561	ENPP4	-0.310904	0.163648	0.999327	EA IvsU
ENSG00000139190	VAMP1	-0.23633	0.163958	0.999327	EA IvsU
ENSG00000243055	GK-AS1	0.505207	0.1641	0.999327	EA IvsU
ENSG00000183475	ASB7	0.224569	0.164111	0.999327	EA IvsU
ENSG00000119917	IFIT3	0.600972	0.164138	0.999327	EA IvsU
ENSG00000148908	RGS10	0.338997	0.164184	0.999327	EA IvsU
ENSG00000140374	ETFA	0.251463	0.164431	0.999327	EA IvsU
ENSG00000106665	CLIP2	-0.400785	0.164518	0.999327	EA IvsU
ENSG00000170919	TPT1-AS1	-0.260646	0.16465	0.999327	EA IvsU
ENSG00000142327	RNPEPL1	-0.420166	0.164696	0.999327	EA IvsU
ENSG00000164707	SLC13A4	-0.327956	0.164728	0.999327	EA IvsU
ENSG00000204209	DAXX	-0.393155	0.164909	0.999327	EA IvsU
ENSG00000104763	ASAH1	0.2946	0.165192	0.999327	EA IvsU
ENSG00000183337	BCOR	-0.234231	0.165408	0.999327	EA IvsU
ENSG00000010322	NISCH	-0.307446	0.165431	0.999327	EA IvsU
ENSG00000169442	CD52	-0.343932	0.165767	0.999327	EA IvsU
ENSG00000151151	IPMK	0.343542	0.165817	0.999327	EA IvsU
ENSG00000113742	CPEB4	0.30487	0.165876	0.999327	EA IvsU
ENSG00000082212	ME2	0.247396	0.166166	0.999327	EA IvsU
ENSG00000113318	MSH3	0.248366	0.166216	0.999327	EA IvsU
ENSG00000065135	GNAI3	0.259343	0.166312	0.999327	EA IvsU
ENSG00000117602	RCAN3	-0.258536	0.166468	0.999327	EA IvsU
ENSG00000185947	ZNF267	0.324726	0.166602	0.999327	EA IvsU
ENSG00000155256	ZFYVE27	-0.255791	0.166717	0.999327	EA IvsU
ENSG00000104872	PIH1D1	-0.326841	0.166734	0.999327	EA IvsU
ENSG00000086061	DNAJA1	0.379696	0.166798	0.999327	EA IvsU
ENSG00000188786	MTF1	0.359454	0.166985	0.999327	EA IvsU
ENSG00000156587	UBE2L6	0.367002	0.167076	0.999327	EA IvsU
ENSG00000164889	SLC4A2	-0.366188	0.167133	0.999327	EA IvsU
ENSG00000123684	LPGAT1	0.277428	0.167326	0.999327	EA IvsU
ENSG00000164111	ANXA5	0.268551	0.167349	0.999327	EA IvsU
ENSG00000075275	CELSR1	-0.476891	0.167626	0.999327	EA IvsU
ENSG00000169592	INO80E	-0.307239	0.167706	0.999327	EA IvsU
ENSG00000139168	ZCRB1	0.34192	0.167708	0.999327	EA IvsU
ENSG00000103426	CORO7-PAM16	-0.370447	0.167746	0.999327	EA IvsU
ENSG00000102225	CDK16	-0.266636	0.16783	0.999327	EA IvsU
ENSG00000162929	KIAA1841	0.325915	0.167971	0.999327	EA IvsU
ENSG00000138834	MAPK8IP3	-0.276877	0.168067	0.999327	EA IvsU
ENSG00000146859	TMEM140	0.28143	0.168124	0.999327	EA IvsU
ENSG00000118564	FBXL5	0.319642	0.168157	0.999327	EA IvsU
ENSG00000141458	NPC1	-0.240507	0.168364	0.999327	EA IvsU
ENSG00000185485	SDHAP1	-0.266151	0.168532	0.999327	EA IvsU
ENSG00000141428	C18orf21	0.313409	0.168829	0.999327	EA IvsU
ENSG00000088387	DOCK9	-0.246121	0.168854	0.999327	EA IvsU
ENSG00000184357	HIST1H1B	0.722931	0.169083	0.999327	EA IvsU
ENSG00000119777	TMEM214	-0.326011	0.16924	0.999327	EA IvsU
ENSG00000121671	CRY2	-0.26234	0.169424	0.999327	EA IvsU
ENSG00000166716	ZNF592	-0.24871	0.169427	0.999327	EA IvsU
ENSG00000129347	KRI1	-0.298537	0.169512	0.999327	EA IvsU
ENSG00000141956	PRDM15	-0.302659	0.169911	0.999327	EA IvsU
ENSG00000130475	FCHO1	-0.306135	0.169949	0.999327	EA IvsU
ENSG00000076201	PTPN23	-0.354564	0.169955	0.999327	EA IvsU
ENSG00000213639	PPP1CB	0.302398	0.169964	0.999327	EA IvsU
ENSG00000126882	FAM78A	-0.293371	0.170136	0.999327	EA IvsU
ENSG00000113583	C5orf15	0.269611	0.170151	0.999327	EA IvsU
ENSG00000012048	BRCA1	0.317937	0.170158	0.999327	EA IvsU
ENSG00000198198	SZT2	-0.285544	0.170502	0.999327	EA IvsU
ENSG00000117226	GBP3	0.349187	0.170599	0.999327	EA IvsU
ENSG00000131797	CLUHP3	-0.330142	0.171107	0.999327	EA IvsU
ENSG00000198901	PRC1	0.407519	0.171263	0.999327	EA IvsU
ENSG00000104325	DECR1	0.24772	0.171282	0.999327	EA IvsU
ENSG00000078687	TNRC6C	-0.231798	0.171296	0.999327	EA IvsU
ENSG00000180900	SCRIB	-0.436315	0.17165	0.999327	EA IvsU
ENSG00000135912	TTLL4	-0.253546	0.171695	0.999327	EA IvsU
ENSG00000140105	WARS	0.586152	0.171784	0.999327	EA IvsU
ENSG00000139641	ESYT1	-0.32374	0.171867	0.999327	EA IvsU
ENSG00000188931	C1orf192	-0.384677	0.171935	0.999327	EA IvsU
ENSG00000138670	RASGEF1B	0.278119	0.172077	0.999327	EA IvsU
ENSG00000158321	AUTS2	-0.313807	0.172171	0.999327	EA IvsU
ENSG00000141569	TRIM65	-0.385265	0.172233	0.999327	EA IvsU
ENSG00000184983	NDUFA6	0.304478	0.172267	0.999327	EA IvsU
ENSG00000164116	GUCY1A3	0.285228	0.172325	0.999327	EA IvsU
ENSG00000173221	GLRX	0.307672	0.172458	0.999327	EA IvsU
ENSG00000162729	IGSF8	-0.436762	0.172473	0.999327	EA IvsU
ENSG00000196914	ARHGEF12	0.319368	0.172862	0.999327	EA IvsU
ENSG00000181029	TRAPPC5	0.329979	0.172899	0.999327	EA IvsU
ENSG00000103197	TSC2	-0.29191	0.173223	0.999327	EA IvsU
ENSG00000187667	WHAMMP3	0.320817	0.173617	0.999327	EA IvsU
ENSG00000120915	EPHX2	-0.368944	0.173629	0.999327	EA IvsU
ENSG00000153147	SMARCA5	0.251473	0.173874	0.999327	EA IvsU
ENSG00000072818	ACAP1	-0.31058	0.174045	0.999327	EA IvsU
ENSG00000167323	STIM1	-0.255206	0.174235	0.999327	EA IvsU
ENSG00000135404	CD63	0.253901	0.174267	0.999327	EA IvsU
ENSG00000167261	DPEP2	-0.335284	0.174271	0.999327	EA IvsU
ENSG00000196352	CD55	0.34309	0.174482	0.999327	EA IvsU
ENSG00000241163	LINC00877	0.297253	0.174767	0.999327	EA IvsU
ENSG00000113749	HRH2	0.387955	0.17478	0.999327	EA IvsU
ENSG00000143515	ATP8B2	-0.31984	0.174799	0.999327	EA IvsU
ENSG00000104921	FCER2	-0.597152	0.174805	0.999327	EA IvsU
ENSG00000110046	ATG2A	-0.393403	0.174953	0.999327	EA IvsU
ENSG00000084693	AGBL5	-0.286399	0.174999	0.999327	EA IvsU
ENSG00000171862	PTEN	0.342784	0.175327	0.999327	EA IvsU
ENSG00000109743	BST1	0.369212	0.175518	0.999327	EA IvsU
ENSG00000091106	NLRC4	0.290711	0.175588	0.999327	EA IvsU
ENSG00000100395	L3MBTL2	-0.398168	0.17578	0.999327	EA IvsU
ENSG00000162702	ZNF281	0.308467	0.175853	0.999327	EA IvsU
ENSG00000053702	NRIP2	-0.404994	0.176023	0.999327	EA IvsU
ENSG00000146592	CREB5	0.435298	0.176024	0.999327	EA IvsU
ENSG00000102879	CORO1A	-0.336521	0.176036	0.999327	EA IvsU
ENSG00000221823	PPP3R1	0.298821	0.176131	0.999327	EA IvsU
ENSG00000227191	TRGC2	-0.37445	0.176235	0.999327	EA IvsU
ENSG00000129103	SUMF2	-0.273423	0.176431	0.999327	EA IvsU
ENSG00000160613	PCSK7	-0.245176	0.17669	0.999327	EA IvsU
ENSG00000071462	WBSCR22	-0.295759	0.176766	0.999327	EA IvsU
ENSG00000110697	PITPNM1	-0.386188	0.176805	0.999327	EA IvsU
ENSG00000139318	DUSP6	0.25071	0.176834	0.999327	EA IvsU
ENSG00000250334	LINC00989	0.417071	0.176877	0.999327	EA IvsU
ENSG00000104756	KCTD9	0.218548	0.176928	0.999327	EA IvsU
ENSG00000104043	ATP8B4	0.253163	0.17698	0.999327	EA IvsU
ENSG00000114388	NPRL2	-0.303401	0.177109	0.999327	EA IvsU
ENSG00000204977	TRIM13	0.252452	0.177529	0.999327	EA IvsU
ENSG00000226777	KIAA0125	-0.40577	0.17772	0.999327	EA IvsU
ENSG00000118520	ARG1	0.454062	0.177873	0.999327	EA IvsU
ENSG00000076043	REXO2	0.266608	0.177972	0.999327	EA IvsU
ENSG00000101246	ARFRP1	-0.275176	0.177995	0.999327	EA IvsU
ENSG00000213380	COG8	-0.250942	0.178231	0.999327	EA IvsU
ENSG00000163840	DTX3L	0.310124	0.178252	0.999327	EA IvsU
ENSG00000076513	ANKRD13A	0.235572	0.178438	0.999327	EA IvsU
ENSG00000111554	MDM1	0.26687	0.178482	0.999327	EA IvsU
ENSG00000091592	NLRP1	-0.259009	0.178558	0.999327	EA IvsU
ENSG00000177868	CCDC23	0.342536	0.178628	0.999327	EA IvsU
ENSG00000103342	GSPT1	0.362242	0.178721	0.999327	EA IvsU
ENSG00000185973	TMLHE	0.242503	0.178739	0.999327	EA IvsU
ENSG00000110852	CLEC2B	0.29041	0.178767	0.999327	EA IvsU
ENSG00000173200	PARP15	-0.239451	0.17878	0.999327	EA IvsU
ENSG00000144791	LIMD1	-0.243616	0.178991	0.999327	EA IvsU
ENSG00000165272	AQP3	-0.326555	0.179019	0.999327	EA IvsU
ENSG00000160803	UBQLN4	-0.357071	0.179301	0.999327	EA IvsU
ENSG00000069345	DNAJA2	0.227888	0.17958	0.999327	EA IvsU
ENSG00000246334	PRR7-AS1	-0.367064	0.179728	0.999327	EA IvsU
ENSG00000136040	PLXNC1	0.314653	0.179843	0.999327	EA IvsU
ENSG00000133884	DPF2	-0.273022	0.179909	0.999327	EA IvsU
ENSG00000138346	DNA2	0.344861	0.179926	0.999327	EA IvsU
ENSG00000171189	GRIK1	0.34575	0.180066	0.999327	EA IvsU
ENSG00000103495	MAZ	-0.315138	0.180125	0.999327	EA IvsU
ENSG00000127947	PTPN12	0.2956	0.180193	0.999327	EA IvsU
ENSG00000115756	HPCAL1	-0.311397	0.180248	0.999327	EA IvsU
ENSG00000163867	ZMYM6	0.237847	0.180286	0.999327	EA IvsU
ENSG00000146833	TRIM4	-0.214441	0.180499	0.999327	EA IvsU
ENSG00000137193	PIM1	0.32979	0.180792	0.999327	EA IvsU
ENSG00000138434	SSFA2	0.258635	0.180808	0.999327	EA IvsU
ENSG00000162542	TMCO4	-0.303915	0.180846	0.999327	EA IvsU
ENSG00000166927	MS4A7	0.367333	0.180909	0.999327	EA IvsU
ENSG00000255163	HSPE1P18	0.392184	0.181336	0.999327	EA IvsU
ENSG00000146416	AIG1	0.259359	0.181516	0.999327	EA IvsU
ENSG00000106052	TAX1BP1	0.298772	0.181632	0.999327	EA IvsU
ENSG00000114127	XRN1	0.356403	0.181751	0.999327	EA IvsU
ENSG00000182866	LCK	-0.33706	0.182169	0.999327	EA IvsU
ENSG00000138964	PARVG	-0.254193	0.182266	0.999327	EA IvsU
ENSG00000156273	BACH1	0.289284	0.182457	0.999327	EA IvsU
ENSG00000131149	GSE1	-0.237484	0.182643	0.999327	EA IvsU
ENSG00000146834	MEPCE	-0.302409	0.182745	0.999327	EA IvsU
ENSG00000165672	PRDX3	0.246611	0.18283	0.999327	EA IvsU
ENSG00000089682	RBM41	0.227113	0.182858	0.999327	EA IvsU
ENSG00000197020	ZNF100	0.250133	0.182885	0.999327	EA IvsU
ENSG00000104731	KLHDC4	-0.302073	0.183079	0.999327	EA IvsU
ENSG00000062716	VMP1	0.306442	0.183115	0.999327	EA IvsU
ENSG00000118496	FBXO30	0.255158	0.183297	0.999327	EA IvsU
ENSG00000108932	SLC16A6	0.262308	0.183299	0.999327	EA IvsU
ENSG00000060642	PIGV	-0.334113	0.183365	0.999327	EA IvsU
ENSG00000172115	CYCS	0.306782	0.184012	0.999327	EA IvsU
ENSG00000153094	BCL2L11	0.239619	0.184074	0.999327	EA IvsU
ENSG00000102189	EEA1	0.272275	0.18428	0.999327	EA IvsU
ENSG00000258289	CHURC1	0.263823	0.184295	0.999327	EA IvsU
ENSG00000113312	TTC1	0.243441	0.184405	0.999327	EA IvsU
ENSG00000203709	C1orf132	-0.28548	0.184551	0.999327	EA IvsU
ENSG00000196110	ZNF699	-0.264862	0.184808	0.999327	EA IvsU
ENSG00000101868	POLA1	0.283047	0.184966	0.999327	EA IvsU
ENSG00000136514	RTP4	0.437665	0.185268	0.999327	EA IvsU
ENSG00000230989	HSBP1	0.241973	0.185582	0.999327	EA IvsU
ENSG00000173085	COQ2	0.278592	0.185925	0.999327	EA IvsU
ENSG00000138750	NUP54	0.283701	0.185968	0.999327	EA IvsU
ENSG00000168067	MAP4K2	-0.322761	0.186027	0.999327	EA IvsU
ENSG00000152256	PDK1	0.268055	0.18603	0.999327	EA IvsU
ENSG00000089154	GCN1L1	-0.26741	0.18625	0.999327	EA IvsU
ENSG00000177051	FBXO46	-0.413506	0.186297	0.999327	EA IvsU
ENSG00000141506	PIK3R5	-0.24954	0.186315	0.999327	EA IvsU
ENSG00000183020	AP2A2	-0.241057	0.186397	0.999327	EA IvsU
ENSG00000112033	PPARD	-0.335925	0.186538	0.999327	EA IvsU
ENSG00000108799	EZH1	-0.209377	0.186619	0.999327	EA IvsU
ENSG00000180448	HMHA1	-0.267206	0.186621	0.999327	EA IvsU
ENSG00000174891	RSRC1	0.255556	0.186631	0.999327	EA IvsU
ENSG00000176248	ANAPC2	-0.455727	0.186645	0.999327	EA IvsU
ENSG00000132357	CARD6	0.238161	0.18674	0.999327	EA IvsU
ENSG00000096070	BRPF3	-0.294385	0.186747	0.999327	EA IvsU
ENSG00000066279	ASPM	0.542094	0.186944	0.999327	EA IvsU
ENSG00000170004	CHD3	-0.226705	0.187259	0.999327	EA IvsU
ENSG00000140743	CDR2	-0.252829	0.187522	0.999327	EA IvsU
ENSG00000104738	MCM4	0.530498	0.187829	0.999327	EA IvsU
ENSG00000128731	HERC2	-0.231438	0.188043	0.999327	EA IvsU
ENSG00000179134	SAMD4B	-0.254461	0.188172	0.999327	EA IvsU
ENSG00000133895	MEN1	-0.381516	0.188358	0.999327	EA IvsU
ENSG00000161091	MFSD12	-0.305449	0.18836	0.999327	EA IvsU
ENSG00000150540	HNMT	0.331383	0.188555	0.999327	EA IvsU
ENSG00000153006	SREK1IP1	0.237147	0.188694	0.999327	EA IvsU
ENSG00000073050	XRCC1	-0.310095	0.188797	0.999327	EA IvsU
ENSG00000116199	FAM20B	0.264105	0.18927	0.999327	EA IvsU
ENSG00000023318	ERP44	0.224775	0.189293	0.999327	EA IvsU
ENSG00000124181	PLCG1	-0.300648	0.189308	0.999327	EA IvsU
ENSG00000087111	PIGS	-0.267261	0.189486	0.999327	EA IvsU
ENSG00000055070	SZRD1	-0.25329	0.189589	0.999327	EA IvsU
ENSG00000157827	FMNL2	0.341032	0.189725	0.999327	EA IvsU
ENSG00000146083	RNF44	-0.270354	0.189757	0.999327	EA IvsU
ENSG00000118971	CCND2	-0.256566	0.189791	0.999327	EA IvsU
ENSG00000188878	FBF1	-0.463038	0.189992	0.999327	EA IvsU
ENSG00000140968	IRF8	-0.23223	0.190041	0.999327	EA IvsU
ENSG00000177239	MAN1B1	-0.278412	0.190133	0.999327	EA IvsU
ENSG00000064607	SUGP2	-0.218057	0.190179	0.999327	EA IvsU
ENSG00000173933	RBM4	-0.242673	0.190349	0.999327	EA IvsU
ENSG00000213341	CHUK	0.250891	0.19049	0.999327	EA IvsU
ENSG00000133302	ANKRD32	0.324393	0.190691	0.999327	EA IvsU
ENSG00000176407	KCMF1	0.245598	0.190783	0.999327	EA IvsU
ENSG00000107372	ZFAND5	0.241498	0.190784	0.999327	EA IvsU
ENSG00000196873	CBWD3	0.335285	0.190893	0.999327	EA IvsU
ENSG00000070501	POLB	0.294798	0.191041	0.999327	EA IvsU
ENSG00000091073	DTX2	-0.370198	0.191121	0.999327	EA IvsU
ENSG00000239899	RN7SL674P	0.517693	0.191283	0.999327	EA IvsU
ENSG00000140030	GPR65	0.285935	0.191309	0.999327	EA IvsU
ENSG00000204267	TAP2	0.250555	0.191477	0.999327	EA IvsU
ENSG00000128335	APOL2	0.310433	0.191631	0.999327	EA IvsU
ENSG00000130560	UBAC1	0.29123	0.191889	0.999327	EA IvsU
ENSG00000133106	EPSTI1	0.549294	0.191965	0.999327	EA IvsU
ENSG00000095951	HIVEP1	0.231731	0.192128	0.999327	EA IvsU
ENSG00000112972	HMGCS1	0.222434	0.192207	0.999327	EA IvsU
ENSG00000141140	MYO19	-0.309995	0.192223	0.999327	EA IvsU
ENSG00000183621	ZNF438	0.313561	0.192398	0.999327	EA IvsU
ENSG00000113532	ST8SIA4	0.309567	0.192446	0.999327	EA IvsU
ENSG00000097033	SH3GLB1	0.267394	0.192744	0.999327	EA IvsU
ENSG00000176087	SLC35A4	-0.280953	0.192756	0.999327	EA IvsU
ENSG00000134371	CDC73	0.247724	0.192979	0.999327	EA IvsU
ENSG00000086598	TMED2	0.269736	0.193	0.999327	EA IvsU
ENSG00000175538	KCNE3	0.251287	0.193141	0.999327	EA IvsU
ENSG00000010810	FYN	-0.225914	0.193298	0.999327	EA IvsU
ENSG00000103569	AQP9	0.406877	0.193299	0.999327	EA IvsU
ENSG00000047621	C12orf4	0.285389	0.193414	0.999327	EA IvsU
ENSG00000108829	LRRC59	0.227529	0.193777	0.999327	EA IvsU
ENSG00000138002	IFT172	-0.299002	0.194122	0.999327	EA IvsU
ENSG00000138660	AP1AR	0.302617	0.19415	0.999327	EA IvsU
ENSG00000143851	PTPN7	-0.28265	0.194165	0.999327	EA IvsU
ENSG00000180573	HIST1H2AC	0.304289	0.194279	0.999327	EA IvsU
ENSG00000105486	LIG1	-0.317301	0.194757	0.999327	EA IvsU
ENSG00000013725	CD6	-0.353536	0.194771	0.999327	EA IvsU
ENSG00000101224	CDC25B	-0.298262	0.195015	0.999327	EA IvsU
ENSG00000136717	BIN1	-0.270558	0.195076	0.999327	EA IvsU
ENSG00000163510	CWC22	0.210686	0.195688	0.999327	EA IvsU
ENSG00000138439	FAM117B	-0.214564	0.195991	0.999327	EA IvsU
ENSG00000170006	TMEM154	0.303394	0.196233	0.999327	EA IvsU
ENSG00000110514	MADD	-0.257876	0.196299	0.999327	EA IvsU
ENSG00000117560	FASLG	-0.305165	0.196337	0.999327	EA IvsU
ENSG00000147044	CASK	-0.217732	0.196536	0.999327	EA IvsU
ENSG00000080845	DLGAP4	-0.33136	0.196812	0.999327	EA IvsU
ENSG00000138459	SLC35A5	0.253422	0.196855	0.999327	EA IvsU
ENSG00000013374	NUB1	0.256078	0.196967	0.999327	EA IvsU
ENSG00000154760	SLFN13	-0.239564	0.197202	0.999327	EA IvsU
ENSG00000129158	SERGEF	-0.29196	0.19726	0.999327	EA IvsU
ENSG00000180596	HIST1H2BC	0.392389	0.197467	0.999327	EA IvsU
ENSG00000136878	USP20	-0.349714	0.197497	0.999327	EA IvsU
ENSG00000154217	PITPNC1	-0.24402	0.197525	0.999327	EA IvsU
ENSG00000132205	EMILIN2	0.291334	0.197734	0.999327	EA IvsU
ENSG00000055483	USP36	-0.314017	0.197862	0.999327	EA IvsU
ENSG00000186591	UBE2H	0.293842	0.197955	0.999327	EA IvsU
ENSG00000104205	SGK3	0.220209	0.197983	0.999327	EA IvsU
ENSG00000178127	NDUFV2	0.207433	0.19802	0.999327	EA IvsU
ENSG00000132432	SEC61G	0.322719	0.198121	0.999327	EA IvsU
ENSG00000180884	ZNF792	-0.249972	0.19817	0.999327	EA IvsU
ENSG00000074800	ENO1	0.234873	0.198175	0.999327	EA IvsU
ENSG00000198948	MFAP3L	0.257979	0.198373	0.999327	EA IvsU
ENSG00000163162	RNF149	0.293572	0.198532	0.999327	EA IvsU
ENSG00000125734	GPR108	-0.245358	0.198713	0.999327	EA IvsU
ENSG00000102897	LYRM1	0.270389	0.198793	0.999327	EA IvsU
ENSG00000178971	CTC1	-0.244466	0.199087	0.999327	EA IvsU
ENSG00000198015	MRPL42	0.266024	0.199299	0.999327	EA IvsU
ENSG00000085449	WDFY1	0.294205	0.199316	0.999327	EA IvsU
ENSG00000185324	CDK10	-0.268463	0.199573	0.999327	EA IvsU
ENSG00000072071	LPHN1	-0.350233	0.199575	0.999327	EA IvsU
ENSG00000139083	ETV6	0.274946	0.199614	0.999327	EA IvsU
ENSG00000140181	HERC2P2	-0.250585	0.199859	0.999327	EA IvsU
ENSG00000181381	DDX60L	0.35464	0.199893	0.999327	EA IvsU
ENSG00000163110	PDLIM5	0.215543	0.199921	0.999327	EA IvsU
ENSG00000197548	ATG7	0.238476	0.200114	0.999327	EA IvsU
ENSG00000158552	ZFAND2B	-0.272478	0.200326	0.999327	EA IvsU
ENSG00000245849	RAD51-AS1	-0.291654	0.200329	0.999327	EA IvsU
ENSG00000178988	MRFAP1L1	-0.24173	0.200563	0.999327	EA IvsU
ENSG00000189308	LIN54	0.256999	0.201314	0.999327	EA IvsU
ENSG00000171163	ZNF692	-0.27839	0.201323	0.999327	EA IvsU
ENSG00000105429	MEGF8	-0.459164	0.201638	0.999327	EA IvsU
ENSG00000012124	CD22	-0.37548	0.201758	0.999327	EA IvsU
ENSG00000074370	ATP2A3	-0.407673	0.202019	0.999327	EA IvsU
ENSG00000162923	WDR26	0.279133	0.202133	0.999327	EA IvsU
ENSG00000145220	LYAR	-0.305803	0.202148	0.999327	EA IvsU
ENSG00000137501	SYTL2	-0.272678	0.202178	0.999327	EA IvsU
ENSG00000256061	DYX1C1	0.29618	0.20227	0.999327	EA IvsU
ENSG00000032389	TSSC1	-0.258757	0.202396	0.999327	EA IvsU
ENSG00000132612	VPS4A	-0.264239	0.20246	0.999327	EA IvsU
ENSG00000205269	TMEM170B	0.299741	0.202485	0.999327	EA IvsU
ENSG00000163545	NUAK2	-0.265141	0.202498	0.999327	EA IvsU
ENSG00000129055	ANAPC13	0.223639	0.202604	0.999327	EA IvsU
ENSG00000163328	GPR155	0.257758	0.202635	0.999327	EA IvsU
ENSG00000007312	CD79B	-0.297546	0.202805	0.999327	EA IvsU
ENSG00000087301	TXNDC16	0.269181	0.203037	0.999327	EA IvsU
ENSG00000197721	CR1L	0.423143	0.203117	0.999327	EA IvsU
ENSG00000177971	IMP3	-0.344478	0.203166	0.999327	EA IvsU
ENSG00000170145	SIK2	-0.194933	0.203295	0.999327	EA IvsU
ENSG00000110060	PUS3	0.314842	0.203424	0.999327	EA IvsU
ENSG00000008838	MED24	-0.30427	0.203522	0.999327	EA IvsU
ENSG00000205583	STAG3L1	-0.35385	0.20355	0.999327	EA IvsU
ENSG00000141452	C18orf8	0.247591	0.203627	0.999327	EA IvsU
ENSG00000118197	DDX59	0.244049	0.203708	0.999327	EA IvsU
ENSG00000102393	GLA	0.261324	0.203848	0.999327	EA IvsU
ENSG00000137055	PLAA	0.231478	0.203973	0.999327	EA IvsU
ENSG00000110711	AIP	-0.304454	0.204301	0.999327	EA IvsU
ENSG00000141232	TOB1	-0.286982	0.204417	0.999327	EA IvsU
ENSG00000166398	KIAA0355	-0.216445	0.204429	0.999327	EA IvsU
ENSG00000165480	SKA3	0.485129	0.204448	0.999327	EA IvsU
ENSG00000178397	FAM220A	-0.286868	0.204462	0.999327	EA IvsU
ENSG00000165282	PIGO	-0.307525	0.204497	0.999327	EA IvsU
ENSG00000065911	MTHFD2	0.366885	0.204515	0.999327	EA IvsU
ENSG00000123405	NFE2	0.35623	0.20469	0.999327	EA IvsU
ENSG00000104419	NDRG1	-0.257802	0.204979	0.999327	EA IvsU
ENSG00000113263	ITK	-0.246929	0.205012	0.999327	EA IvsU
ENSG00000103522	IL21R	-0.269703	0.205119	0.999327	EA IvsU
ENSG00000095319	NUP188	-0.25569	0.205152	0.999327	EA IvsU
ENSG00000145741	BTF3	0.288325	0.205222	0.999327	EA IvsU
ENSG00000061918	GUCY1B3	0.31124	0.205322	0.999327	EA IvsU
ENSG00000111052	LIN7A	0.415519	0.205571	0.999327	EA IvsU
ENSG00000213585	VDAC1	0.272913	0.205749	0.999327	EA IvsU
ENSG00000115392	FANCL	0.339787	0.205949	0.999327	EA IvsU
ENSG00000166012	TAF1D	0.236199	0.206162	0.999327	EA IvsU
ENSG00000174100	MRPL45	0.331631	0.206203	0.999327	EA IvsU
ENSG00000171204	TMEM126B	0.27665	0.20639	0.999327	EA IvsU
ENSG00000004897	CDC27	0.305491	0.206548	0.999327	EA IvsU
ENSG00000145365	TIFA	0.4338	0.206652	0.999327	EA IvsU
ENSG00000130518	KIAA1683	-0.466429	0.20668	0.999327	EA IvsU
ENSG00000124635	HIST1H2BJ	0.551087	0.206865	0.999327	EA IvsU
ENSG00000108798	ABI3	-0.280004	0.207045	0.999327	EA IvsU
ENSG00000117009	KMO	0.303571	0.207172	0.999327	EA IvsU
ENSG00000146085	MUT	0.246733	0.207231	0.999327	EA IvsU
ENSG00000076928	ARHGEF1	-0.375171	0.207415	0.999327	EA IvsU
ENSG00000146776	ATXN7L1	-0.208433	0.207438	0.999327	EA IvsU
ENSG00000177565	TBL1XR1	0.232827	0.207466	0.999327	EA IvsU
ENSG00000132704	FCRL2	-0.253801	0.207506	0.999327	EA IvsU
ENSG00000222460	RN7SKP271	-0.455504	0.20761	0.999327	EA IvsU
ENSG00000136826	KLF4	0.304179	0.207718	0.999327	EA IvsU
ENSG00000186866	POFUT2	-0.33199	0.208022	0.999327	EA IvsU
ENSG00000198518	HIST1H4E	-0.262893	0.208031	0.999327	EA IvsU
ENSG00000130764	LRRC47	-0.24998	0.208097	0.999327	EA IvsU
ENSG00000113643	RARS	0.241586	0.208181	0.999327	EA IvsU
ENSG00000082146	STRADB	0.386641	0.208286	0.999327	EA IvsU
ENSG00000206053	HN1L	-0.315084	0.208388	0.999327	EA IvsU
ENSG00000125447	GGA3	-0.219847	0.208393	0.999327	EA IvsU
ENSG00000151239	TWF1	0.294681	0.208421	0.999327	EA IvsU
ENSG00000093167	LRRFIP2	0.223229	0.208631	0.999327	EA IvsU
ENSG00000163811	WDR43	0.237557	0.208675	0.999327	EA IvsU
ENSG00000183172	SMDT1	-0.360218	0.208684	0.999327	EA IvsU
ENSG00000124574	ABCC10	-0.263127	0.208692	0.999327	EA IvsU
ENSG00000126822	PLEKHG3	-0.301177	0.208694	0.999327	EA IvsU
ENSG00000132967	HMGB1P5	0.269419	0.208742	0.999327	EA IvsU
ENSG00000073737	DHRS9	0.301972	0.20906	0.999327	EA IvsU
ENSG00000172086	KRCC1	0.31472	0.209247	0.999327	EA IvsU
ENSG00000181873	IBA57	-0.311657	0.209265	0.999327	EA IvsU
ENSG00000134470	IL15RA	0.300734	0.209359	0.999327	EA IvsU
ENSG00000089280	FUS	-0.25475	0.20948	0.999327	EA IvsU
ENSG00000103365	GGA2	-0.247466	0.209504	0.999327	EA IvsU
ENSG00000036054	TBC1D23	0.22323	0.209883	0.999327	EA IvsU
ENSG00000154518	ATP5G3	0.237809	0.209886	0.999327	EA IvsU
ENSG00000166974	MAPRE2	-0.218469	0.209946	0.999327	EA IvsU
ENSG00000130803	ZNF317	-0.2094	0.209975	0.999327	EA IvsU
ENSG00000183735	TBK1	0.25956	0.210118	0.999327	EA IvsU
ENSG00000203666	EFCAB2	0.332651	0.210357	0.999327	EA IvsU
ENSG00000165140	FBP1	0.390972	0.210404	0.999327	EA IvsU
ENSG00000168615	ADAM9	0.219214	0.210485	0.999327	EA IvsU
ENSG00000154928	EPHB1	-0.299601	0.210648	0.999327	EA IvsU
ENSG00000150867	PIP4K2A	0.304557	0.210802	0.999327	EA IvsU
ENSG00000134333	LDHA	0.232744	0.210862	0.999327	EA IvsU
ENSG00000198836	OPA1	0.23563	0.210992	0.999327	EA IvsU
ENSG00000163534	FCRL1	-0.314491	0.211104	0.999327	EA IvsU
ENSG00000110435	PDHX	0.234402	0.211227	0.999327	EA IvsU
ENSG00000069020	MAST4	-0.242176	0.211247	0.999327	EA IvsU
ENSG00000109065	NAT9	-0.296257	0.211281	0.999327	EA IvsU
ENSG00000105501	SIGLEC5	0.373849	0.211453	0.999327	EA IvsU
ENSG00000174282	ZBTB4	-0.240472	0.211526	0.999327	EA IvsU
ENSG00000087008	ACOX3	-0.288071	0.211541	0.999327	EA IvsU
ENSG00000136490	LIMD2	-0.24579	0.211626	0.999327	EA IvsU
ENSG00000162298	SYVN1	-0.324124	0.211731	0.999327	EA IvsU
ENSG00000167325	RRM1	0.290971	0.21186	0.999327	EA IvsU
ENSG00000078269	SYNJ2	-0.240424	0.212083	0.999327	EA IvsU
ENSG00000141556	TBCD	-0.277037	0.212179	0.999327	EA IvsU
ENSG00000107443	CCNJ	0.264245	0.212287	0.999327	EA IvsU
ENSG00000178761	FAM219B	-0.29724	0.212321	0.999327	EA IvsU
ENSG00000181135	ZNF707	-0.452703	0.212979	0.999327	EA IvsU
ENSG00000150045	KLRF1	-0.390684	0.21303	0.999327	EA IvsU
ENSG00000180354	MTURN	0.24999	0.213132	0.999327	EA IvsU
ENSG00000070882	OSBPL3	-0.228225	0.21317	0.999327	EA IvsU
ENSG00000048392	RRM2B	0.258544	0.213172	0.999327	EA IvsU
ENSG00000143226	FCGR2A	0.350015	0.213177	0.999327	EA IvsU
ENSG00000112787	FBRSL1	-0.374439	0.21363	0.999327	EA IvsU
ENSG00000164096	C4orf3	0.288061	0.21365	0.999327	EA IvsU
ENSG00000152969	JAKMIP1	-0.380541	0.213667	0.999327	EA IvsU
ENSG00000101745	ANKRD12	0.254952	0.213704	0.999327	EA IvsU
ENSG00000149292	TTC12	-0.284026	0.213858	0.999327	EA IvsU
ENSG00000099968	BCL2L13	0.224683	0.213994	0.999327	EA IvsU
ENSG00000136689	IL1RN	0.314993	0.21432	0.999327	EA IvsU
ENSG00000082458	DLG3	-0.353136	0.214646	0.999327	EA IvsU
ENSG00000119912	IDE	0.216838	0.214656	0.999327	EA IvsU
ENSG00000089234	BRAP	0.229359	0.214799	0.999327	EA IvsU
ENSG00000119969	HELLS	0.32654	0.214913	0.999327	EA IvsU
ENSG00000121417	ZNF211	-0.200583	0.214963	0.999327	EA IvsU
ENSG00000176896	TCEANC	0.251378	0.214984	0.999327	EA IvsU
ENSG00000105223	PLD3	-0.272292	0.215072	0.999327	EA IvsU
ENSG00000104852	SNRNP70	-0.275118	0.215117	0.999327	EA IvsU
ENSG00000163634	THOC7	0.305465	0.215162	0.999327	EA IvsU
ENSG00000147164	SNX12	-0.247611	0.215301	0.999327	EA IvsU
ENSG00000177225	PDDC1	-0.325375	0.215337	0.999327	EA IvsU
ENSG00000058668	ATP2B4	-0.231778	0.215434	0.999327	EA IvsU
ENSG00000198826	ARHGAP11A	0.371584	0.215624	0.999327	EA IvsU
ENSG00000197136	PCNXL3	-0.32862	0.215676	0.999327	EA IvsU
ENSG00000147416	ATP6V1B2	0.285966	0.215761	0.999327	EA IvsU
ENSG00000172059	KLF11	-0.246419	0.215918	0.999327	EA IvsU
ENSG00000091490	SEL1L3	-0.197899	0.215941	0.999327	EA IvsU
ENSG00000204371	EHMT2	-0.252356	0.2161	0.999327	EA IvsU
ENSG00000168237	GLYCTK	-0.362068	0.216103	0.999327	EA IvsU
ENSG00000169057	MECP2	-0.254079	0.21622	0.999327	EA IvsU
ENSG00000063177	RPL18	-0.251176	0.216344	0.999327	EA IvsU
ENSG00000135686	KLHL36	-0.222498	0.216348	0.999327	EA IvsU
ENSG00000170385	SLC30A1	0.251977	0.216381	0.999327	EA IvsU
ENSG00000228492	RAB11FIP1P1	-0.295843	0.216483	0.999327	EA IvsU
ENSG00000143162	CREG1	0.313538	0.216793	0.999327	EA IvsU
ENSG00000011260	UTP18	0.22142	0.2169	0.999327	EA IvsU
ENSG00000143952	VPS54	0.226563	0.216978	0.999327	EA IvsU
ENSG00000143319	ISG20L2	-0.206413	0.216985	0.999327	EA IvsU
ENSG00000113712	CSNK1A1	0.224816	0.217021	0.999327	EA IvsU
ENSG00000110871	COQ5	0.273992	0.217067	0.999327	EA IvsU
ENSG00000184381	PLA2G6	-0.288751	0.217097	0.999327	EA IvsU
ENSG00000139679	LPAR6	0.251969	0.217235	0.999327	EA IvsU
ENSG00000055163	CYFIP2	-0.23305	0.217296	0.999327	EA IvsU
ENSG00000078124	ACER3	0.223635	0.217334	0.999327	EA IvsU
ENSG00000186716	BCR	-0.285784	0.217569	0.999327	EA IvsU
ENSG00000137802	MAPKBP1	-0.287955	0.217645	0.999327	EA IvsU
ENSG00000122591	FAM126A	0.205594	0.217758	0.999327	EA IvsU
ENSG00000139687	RB1	0.243	0.217766	0.999327	EA IvsU
ENSG00000122026	RPL21	0.310928	0.218022	0.999327	EA IvsU
ENSG00000197283	SYNGAP1	-0.271323	0.218122	0.999327	EA IvsU
ENSG00000089775	ZBTB25	-0.255475	0.218863	0.999327	EA IvsU
ENSG00000162607	USP1	0.249214	0.21892	0.999327	EA IvsU
ENSG00000087253	LPCAT2	0.347383	0.218962	0.999327	EA IvsU
ENSG00000124224	PPP4R1L	0.244616	0.218973	0.999327	EA IvsU
ENSG00000071243	ING3	0.246895	0.219043	0.999327	EA IvsU
ENSG00000129116	PALLD	-0.28965	0.21906	0.999327	EA IvsU
ENSG00000102218	RP2	0.267873	0.219147	0.999327	EA IvsU
ENSG00000080603	SRCAP	-0.27415	0.219486	0.999327	EA IvsU
ENSG00000134882	UBAC2	-0.202375	0.219566	0.999327	EA IvsU
ENSG00000125772	GPCPD1	0.24873	0.21966	0.999327	EA IvsU
ENSG00000116793	PHTF1	0.236044	0.219707	0.999327	EA IvsU
ENSG00000116584	ARHGEF2	-0.240522	0.219714	0.999327	EA IvsU
ENSG00000141582	CBX4	-0.242873	0.219908	0.999327	EA IvsU
ENSG00000176783	RUFY1	0.199827	0.220032	0.999327	EA IvsU
ENSG00000134049	IER3IP1	0.320615	0.220052	0.999327	EA IvsU
ENSG00000136732	GYPC	0.396437	0.220212	0.999327	EA IvsU
ENSG00000143870	PDIA6	0.20928	0.220214	0.999327	EA IvsU
ENSG00000125037	EMC3	0.313309	0.220277	0.999327	EA IvsU
ENSG00000189060	H1F0	0.457957	0.220331	0.999327	EA IvsU
ENSG00000131089	ARHGEF9	-0.312925	0.220354	0.999327	EA IvsU
ENSG00000213445	SIPA1	-0.317662	0.220485	0.999327	EA IvsU
ENSG00000100077	ADRBK2	0.197735	0.220529	0.999327	EA IvsU
ENSG00000143774	GUK1	0.483426	0.220534	0.999327	EA IvsU
ENSG00000204010	IFIT1B	0.359681	0.220632	0.999327	EA IvsU
ENSG00000132334	PTPRE	0.216182	0.220809	0.999327	EA IvsU
ENSG00000119326	CTNNAL1	0.42294	0.220952	0.999327	EA IvsU
ENSG00000136436	CALCOCO2	0.262053	0.221027	0.999327	EA IvsU
ENSG00000005844	ITGAL	-0.253295	0.221064	0.999327	EA IvsU
ENSG00000004766	CCDC132	0.234043	0.221187	0.999327	EA IvsU
ENSG00000166801	FAM111A	0.246742	0.221375	0.999327	EA IvsU
ENSG00000167705	RILP	0.45326	0.221427	0.999327	EA IvsU
ENSG00000135821	GLUL	0.312591	0.221924	0.999327	EA IvsU
ENSG00000099821	POLRMT	-0.327478	0.222159	0.999327	EA IvsU
ENSG00000183648	NDUFB1	0.322745	0.222252	0.999327	EA IvsU
ENSG00000168214	RBPJ	0.257338	0.222343	0.999327	EA IvsU
ENSG00000119138	KLF9	-0.233686	0.222446	0.999327	EA IvsU
ENSG00000163644	PPM1K	-0.196496	0.22253	0.999327	EA IvsU
ENSG00000065243	PKN2	0.294932	0.222587	0.999327	EA IvsU
ENSG00000144867	SRPRB	-0.218571	0.222727	0.999327	EA IvsU
ENSG00000178950	GAK	-0.24725	0.222742	0.999327	EA IvsU
ENSG00000075420	FNDC3B	0.302727	0.222771	0.999327	EA IvsU
ENSG00000061273	HDAC7	-0.232628	0.223037	0.999327	EA IvsU
ENSG00000141293	SKAP1	-0.226697	0.223194	0.999327	EA IvsU
ENSG00000158863	FAM160B2	-0.284566	0.223373	0.999327	EA IvsU
ENSG00000115419	GLS	0.250006	0.223456	0.999327	EA IvsU
ENSG00000175105	ZNF654	0.2347	0.223841	0.999327	EA IvsU
ENSG00000116574	RHOU	0.31886	0.223939	0.999327	EA IvsU
ENSG00000162654	GBP4	0.510307	0.223978	0.999327	EA IvsU
ENSG00000175857	GAPT	0.262465	0.224059	0.999327	EA IvsU
ENSG00000126215	XRCC3	-0.302608	0.224932	0.999327	EA IvsU
ENSG00000133056	PIK3C2B	-0.264315	0.225023	0.999327	EA IvsU
ENSG00000142166	IFNAR1	0.263518	0.225229	0.999327	EA IvsU
ENSG00000033100	CHPF2	-0.259126	0.22539	0.999327	EA IvsU
ENSG00000140521	POLG	-0.216697	0.225533	0.999327	EA IvsU
ENSG00000108669	CYTH1	-0.200413	0.225762	0.999327	EA IvsU
ENSG00000147202	DIAPH2	0.239084	0.225793	0.999327	EA IvsU
ENSG00000144749	LRIG1	-0.247013	0.2258	0.999327	EA IvsU
ENSG00000140931	CMTM3	-0.234704	0.22595	0.999327	EA IvsU
ENSG00000106299	WASL	0.226752	0.226102	0.999327	EA IvsU
ENSG00000141012	GALNS	-0.297117	0.226473	0.999327	EA IvsU
ENSG00000049245	VAMP3	0.249028	0.226537	0.999327	EA IvsU
ENSG00000144134	RABL2A	-0.331147	0.226812	0.999327	EA IvsU
ENSG00000231123	SPATA20P1	0.426797	0.226842	0.999327	EA IvsU
ENSG00000107185	RGP1	-0.229269	0.226845	0.999327	EA IvsU
ENSG00000138735	PDE5A	0.230676	0.226913	0.999327	EA IvsU
ENSG00000174885	NLRP6	-0.355847	0.227075	0.999327	EA IvsU
ENSG00000149131	SERPING1	0.550425	0.227297	0.999327	EA IvsU
ENSG00000143669	LYST	0.300462	0.227764	0.999327	EA IvsU
ENSG00000080608	KIAA0020	0.225966	0.227959	0.999327	EA IvsU
ENSG00000164823	OSGIN2	0.276184	0.228238	0.999327	EA IvsU
ENSG00000172890	NADSYN1	-0.231633	0.228262	0.999327	EA IvsU
ENSG00000197471	SPN	-0.256758	0.228308	0.999327	EA IvsU
ENSG00000009694	TENM1	-0.232233	0.22837	0.999327	EA IvsU
ENSG00000182732	RGS6	0.452546	0.228377	0.999327	EA IvsU
ENSG00000164603	C7orf60	0.233804	0.228481	0.999327	EA IvsU
ENSG00000104142	VPS18	-0.293876	0.228625	0.999327	EA IvsU
ENSG00000114735	HEMK1	-0.28363	0.228926	0.999327	EA IvsU
ENSG00000164054	SHISA5	-0.240106	0.229022	0.999327	EA IvsU
ENSG00000100038	TOP3B	-0.236355	0.229077	0.999327	EA IvsU
ENSG00000158555	GDPD5	-0.331761	0.229377	0.999327	EA IvsU
ENSG00000186532	SMYD4	-0.247196	0.229447	0.999327	EA IvsU
ENSG00000038358	EDC4	-0.311565	0.229554	0.999327	EA IvsU
ENSG00000155629	PIK3AP1	0.258616	0.229653	0.999327	EA IvsU
ENSG00000109332	UBE2D3	0.252682	0.229838	0.999327	EA IvsU
ENSG00000165802	NSMF	-0.355415	0.229925	0.999327	EA IvsU
ENSG00000155229	MMS19	-0.215372	0.229951	0.999327	EA IvsU
ENSG00000127084	FGD3	-0.238021	0.2301	0.999327	EA IvsU
ENSG00000119401	TRIM32	-0.300693	0.230244	0.999327	EA IvsU
ENSG00000066135	KDM4A	-0.207255	0.230466	0.999327	EA IvsU
ENSG00000188042	ARL4C	-0.235687	0.230836	0.999327	EA IvsU
ENSG00000108960	MMD	0.267015	0.230947	0.999327	EA IvsU
ENSG00000159733	ZFYVE28	-0.327077	0.231111	0.999327	EA IvsU
ENSG00000154930	ACSS1	-0.31876	0.231185	0.999327	EA IvsU
ENSG00000145354	CISD2	0.339306	0.23125	0.999327	EA IvsU
ENSG00000159023	EPB41	0.354568	0.232244	0.999327	EA IvsU
ENSG00000099992	TBC1D10A	-0.334838	0.232458	0.999327	EA IvsU
ENSG00000148090	AUH	-0.222441	0.232611	0.999327	EA IvsU
ENSG00000226479	TMEM185B	0.309086	0.232814	0.999327	EA IvsU
ENSG00000196586	MYO6	-0.290947	0.232897	0.999327	EA IvsU
ENSG00000113273	ARSB	0.229033	0.232965	0.999327	EA IvsU
ENSG00000079616	KIF22	-0.276964	0.233082	0.999327	EA IvsU
ENSG00000174306	ZHX3	-0.2892	0.233084	0.999327	EA IvsU
ENSG00000198087	CD2AP	0.231441	0.23328	0.999327	EA IvsU
ENSG00000110665	C11orf21	-0.246598	0.233295	0.999327	EA IvsU
ENSG00000065491	TBC1D22B	0.268794	0.233368	0.999327	EA IvsU
ENSG00000139908	TSSK4	-0.316041	0.233389	0.999327	EA IvsU
ENSG00000163564	PYHIN1	-0.266964	0.233457	0.999327	EA IvsU
ENSG00000214176	PLEKHM1P	-0.285676	0.233644	0.999327	EA IvsU
ENSG00000211598	IGKV4-1	0.331998	0.233957	0.999327	EA IvsU
ENSG00000125534	PPDPF	-0.344001	0.23396	0.999327	EA IvsU
ENSG00000183309	ZNF623	-0.185062	0.234057	0.999327	EA IvsU
ENSG00000163964	PIGX	0.256659	0.234107	0.999327	EA IvsU
ENSG00000160654	CD3G	-0.263297	0.234251	0.999327	EA IvsU
ENSG00000117640	MTFR1L	-0.306044	0.234252	0.999327	EA IvsU
ENSG00000231074	HCG18	-0.192564	0.234292	0.999327	EA IvsU
ENSG00000076924	XAB2	-0.29038	0.234414	0.999327	EA IvsU
ENSG00000160221	C21orf33	-0.2651	0.234541	0.999327	EA IvsU
ENSG00000241945	PWP2	-0.251831	0.234998	0.999327	EA IvsU
ENSG00000137509	PRCP	0.218132	0.235015	0.999327	EA IvsU
ENSG00000116688	MFN2	0.254872	0.235127	0.999327	EA IvsU
ENSG00000135047	CTSL	0.443414	0.235384	0.999327	EA IvsU
ENSG00000063587	ZNF275	-0.23595	0.235601	0.999327	EA IvsU
ENSG00000187535	IFT140	-0.343326	0.235641	0.999327	EA IvsU
ENSG00000136830	FAM129B	0.347971	0.235729	0.999327	EA IvsU
ENSG00000162704	ARPC5	0.229777	0.235743	0.999327	EA IvsU
ENSG00000167377	ZNF23	0.304838	0.235775	0.999327	EA IvsU
ENSG00000163249	CCNYL1	0.226917	0.235781	0.999327	EA IvsU
ENSG00000092978	GPATCH2	0.244174	0.235892	0.999327	EA IvsU
ENSG00000127334	DYRK2	-0.222361	0.235911	0.999327	EA IvsU
ENSG00000031081	ARHGAP31	0.216489	0.235934	0.999327	EA IvsU
ENSG00000077235	GTF3C1	-0.210214	0.235999	0.999327	EA IvsU
ENSG00000122741	DCAF10	0.202883	0.236045	0.999327	EA IvsU
ENSG00000168488	ATXN2L	-0.258179	0.23606	0.999327	EA IvsU
ENSG00000123728	RAP2C	0.231202	0.2363	0.999327	EA IvsU
ENSG00000103423	DNAJA3	-0.305307	0.236372	0.999327	EA IvsU
ENSG00000173801	JUP	-0.387506	0.236391	0.999327	EA IvsU
ENSG00000134243	SORT1	0.302799	0.236452	0.999327	EA IvsU
ENSG00000112299	VNN1	0.365753	0.236522	0.999327	EA IvsU
ENSG00000108312	UBTF	-0.240403	0.236762	0.999327	EA IvsU
ENSG00000184613	NELL2	-0.285873	0.236831	0.999327	EA IvsU
ENSG00000221963	APOL6	0.344503	0.237017	0.999327	EA IvsU
ENSG00000143110	C1orf162	0.198209	0.237626	0.999327	EA IvsU
ENSG00000182162	P2RY8	-0.227079	0.237645	0.999327	EA IvsU
ENSG00000188177	ZC3H6	0.21359	0.237702	0.999327	EA IvsU
ENSG00000136146	MED4	0.24408	0.2378	0.999327	EA IvsU
ENSG00000129245	FXR2	-0.273385	0.237825	0.999327	EA IvsU
ENSG00000187554	TLR5	0.363767	0.237901	0.999327	EA IvsU
ENSG00000072415	MPP5	0.237732	0.237974	0.999327	EA IvsU
ENSG00000101695	RNF125	-0.256843	0.23849	0.999327	EA IvsU
ENSG00000158158	CNNM4	-0.30134	0.238506	0.999327	EA IvsU
ENSG00000165392	WRN	0.216273	0.238524	0.999327	EA IvsU
ENSG00000113638	TTC33	0.217578	0.23855	0.999327	EA IvsU
ENSG00000215788	TNFRSF25	-0.289407	0.23856	0.999327	EA IvsU
ENSG00000249850	KRT18P31	-0.246695	0.238614	0.999327	EA IvsU
ENSG00000239306	RBM14	-0.212044	0.238686	0.999327	EA IvsU
ENSG00000187778	MCRS1	-0.29239	0.23869	0.999327	EA IvsU
ENSG00000153310	FAM49B	0.246708	0.23887	0.999327	EA IvsU
ENSG00000125257	ABCC4	0.255613	0.239116	0.999327	EA IvsU
ENSG00000174231	PRPF8	-0.229334	0.239276	0.999327	EA IvsU
ENSG00000115275	MOGS	-0.275875	0.23941	0.999327	EA IvsU
ENSG00000108582	CPD	0.316795	0.239455	0.999327	EA IvsU
ENSG00000117091	CD48	0.256617	0.239467	0.999327	EA IvsU
ENSG00000079691	LRRC16A	0.237926	0.239571	0.999327	EA IvsU
ENSG00000111224	PARP11	0.193845	0.239589	0.999327	EA IvsU
ENSG00000163050	ADCK3	-0.252039	0.239624	0.999327	EA IvsU
ENSG00000135213	POM121C	-0.278841	0.239678	0.999327	EA IvsU
ENSG00000065357	DGKA	-0.248007	0.239825	0.999327	EA IvsU
ENSG00000162639	HENMT1	-0.279013	0.239881	0.999327	EA IvsU
ENSG00000025708	TYMP	0.281672	0.240087	0.999327	EA IvsU
ENSG00000197045	GMFB	0.254086	0.240236	0.999327	EA IvsU
ENSG00000115604	IL18R1	0.310481	0.240332	0.999327	EA IvsU
ENSG00000139291	TMEM19	-0.262843	0.240382	0.999327	EA IvsU
ENSG00000225119	LINC00999	-0.26814	0.24046	0.999327	EA IvsU
ENSG00000140948	ZCCHC14	-0.211406	0.240609	0.999327	EA IvsU
ENSG00000124406	ATP8A1	-0.199095	0.240849	0.999327	EA IvsU
ENSG00000112576	CCND3	-0.267215	0.240946	0.999327	EA IvsU
ENSG00000133816	MICAL2	0.334579	0.240951	0.999327	EA IvsU
ENSG00000164483	SAMD3	-0.258949	0.241004	0.999327	EA IvsU
ENSG00000112640	PPP2R5D	-0.282267	0.24108	0.999327	EA IvsU
ENSG00000163565	IFI16	0.369148	0.241676	0.999327	EA IvsU
ENSG00000161048	NAPEPLD	-0.197007	0.24176	0.999327	EA IvsU
ENSG00000128609	NDUFA5	0.272205	0.241987	0.999327	EA IvsU
ENSG00000233927	RPS28	-0.251269	0.242139	0.999327	EA IvsU
ENSG00000089220	PEBP1	-0.27143	0.242182	0.999327	EA IvsU
ENSG00000136643	RPS6KC1	0.19578	0.242183	0.999327	EA IvsU
ENSG00000166128	RAB8B	0.229797	0.242517	0.999327	EA IvsU
ENSG00000153814	JAZF1	0.273318	0.242549	0.999327	EA IvsU
ENSG00000238083	LRRC37A2	-0.201777	0.24256	0.999327	EA IvsU
ENSG00000204231	RXRB	-0.223685	0.242756	0.999327	EA IvsU
ENSG00000168710	AHCYL1	0.182811	0.242781	0.999327	EA IvsU
ENSG00000151726	ACSL1	0.45776	0.242936	0.999327	EA IvsU
ENSG00000125863	MKKS	0.251595	0.242999	0.999327	EA IvsU
ENSG00000114166	KAT2B	0.288793	0.243036	0.999327	EA IvsU
ENSG00000131018	SYNE1	-0.230031	0.243109	0.999327	EA IvsU
ENSG00000182923	CEP63	0.236474	0.243209	0.999327	EA IvsU
ENSG00000165678	GHITM	0.229258	0.24329	0.999327	EA IvsU
ENSG00000069966	GNB5	-0.268142	0.243322	0.999327	EA IvsU
ENSG00000174353	STAG3L3	-0.323182	0.243459	0.999327	EA IvsU
ENSG00000119318	RAD23B	0.224436	0.243793	0.999327	EA IvsU
ENSG00000137221	TJAP1	-0.26925	0.243816	0.999327	EA IvsU
ENSG00000139718	SETD1B	-0.30934	0.243941	0.999327	EA IvsU
ENSG00000241973	PI4KA	-0.217195	0.243942	0.999327	EA IvsU
ENSG00000039319	ZFYVE16	0.303914	0.244091	0.999327	EA IvsU
ENSG00000117155	SSX2IP	0.230729	0.244129	0.999327	EA IvsU
ENSG00000108561	C1QBP	0.253329	0.244299	0.999327	EA IvsU
ENSG00000213719	CLIC1	0.192685	0.244494	0.999327	EA IvsU
ENSG00000071242	RPS6KA2	-0.377817	0.244575	0.999327	EA IvsU
ENSG00000178974	FBXO34	0.194689	0.244618	0.999327	EA IvsU
ENSG00000143499	SMYD2	-0.211747	0.244626	0.999327	EA IvsU
ENSG00000197912	SPG7	-0.237352	0.24473	0.999327	EA IvsU
ENSG00000196313	POM121	-0.233824	0.244757	0.999327	EA IvsU
ENSG00000111540	RAB5B	0.2218	0.244793	0.999327	EA IvsU
ENSG00000009307	CSDE1	0.232489	0.244837	0.999327	EA IvsU
ENSG00000136270	TBRG4	-0.23566	0.244839	0.999327	EA IvsU
ENSG00000137970	RPL7P9	0.462886	0.244866	0.999327	EA IvsU
ENSG00000147457	CHMP7	-0.202779	0.244977	0.999327	EA IvsU
ENSG00000197457	STMN3	-0.33929	0.24498	0.999327	EA IvsU
ENSG00000126602	TRAP1	-0.259751	0.245237	0.999327	EA IvsU
ENSG00000225921	NOL7	0.207827	0.245389	0.999327	EA IvsU
ENSG00000213626	LBH	-0.255736	0.24553	0.999327	EA IvsU
ENSG00000011021	CLCN6	-0.255399	0.245533	0.999327	EA IvsU
ENSG00000162772	ATF3	0.610396	0.245564	0.999327	EA IvsU
ENSG00000165516	KLHDC2	0.246444	0.245701	0.999327	EA IvsU
ENSG00000178691	SUZ12	0.224461	0.245721	0.999327	EA IvsU
ENSG00000106244	PDAP1	0.237626	0.245859	0.999327	EA IvsU
ENSG00000099624	ATP5D	-0.399082	0.245924	0.999327	EA IvsU
ENSG00000134970	TMED7	0.277951	0.245957	0.999327	EA IvsU
ENSG00000237441	RGL2	-0.220827	0.246015	0.999327	EA IvsU
ENSG00000107882	SUFU	-0.328701	0.246303	0.999327	EA IvsU
ENSG00000132359	RAP1GAP2	-0.236888	0.24639	0.999327	EA IvsU
ENSG00000127463	EMC1	-0.224888	0.246461	0.999327	EA IvsU
ENSG00000140090	SLC24A4	0.236204	0.24654	0.999327	EA IvsU
ENSG00000111667	USP5	-0.238581	0.246613	0.999327	EA IvsU
ENSG00000164088	PPM1M	-0.223302	0.24662	0.999327	EA IvsU
ENSG00000240869	RN7SL128P	0.417091	0.246837	0.999327	EA IvsU
ENSG00000173744	AGFG1	0.22238	0.247043	0.999327	EA IvsU
ENSG00000117713	ARID1A	-0.225904	0.24724	0.999327	EA IvsU
ENSG00000125676	THOC2	0.208566	0.247456	0.999327	EA IvsU
ENSG00000099910	KLHL22	-0.237862	0.247508	0.999327	EA IvsU
ENSG00000112182	BACH2	-0.225188	0.247545	0.999327	EA IvsU
ENSG00000161813	LARP4	0.252128	0.247639	0.999327	EA IvsU
ENSG00000174151	CYB561D1	-0.230719	0.247902	0.999327	EA IvsU
ENSG00000102580	DNAJC3	0.256918	0.248023	0.999327	EA IvsU
ENSG00000067369	TP53BP1	-0.186278	0.248024	0.999327	EA IvsU
ENSG00000125637	PSD4	-0.276392	0.248136	0.999327	EA IvsU
ENSG00000137575	SDCBP	0.306974	0.24814	0.999327	EA IvsU
ENSG00000183049	CAMK1D	-0.240514	0.248236	0.999327	EA IvsU
ENSG00000132122	SPATA6	0.296398	0.248305	0.999327	EA IvsU
ENSG00000234616	JRK	-0.231843	0.24837	0.999327	EA IvsU
ENSG00000172159	FRMD3	0.359684	0.24874	0.999327	EA IvsU
ENSG00000129680	MAP7D3	0.233478	0.248784	0.999327	EA IvsU
ENSG00000159346	ADIPOR1	0.369482	0.248979	0.999327	EA IvsU
ENSG00000113810	SMC4	0.309487	0.249138	0.999327	EA IvsU
ENSG00000176371	ZSCAN2	-0.275599	0.249195	0.999327	EA IvsU
ENSG00000166263	STXBP4	-0.278859	0.249273	0.999327	EA IvsU
ENSG00000176928	GCNT4	-0.286174	0.24931	0.999327	EA IvsU
ENSG00000142208	AKT1	-0.230648	0.249411	0.999327	EA IvsU
ENSG00000141510	TP53	-0.251958	0.249512	0.999327	EA IvsU
ENSG00000213240	NOTCH2NL	0.241667	0.249516	0.999327	EA IvsU
ENSG00000167280	ENGASE	-0.271718	0.249662	0.999327	EA IvsU
ENSG00000121966	CXCR4	-0.264163	0.249857	0.999327	EA IvsU
ENSG00000184677	ZBTB40	-0.20778	0.249951	0.999327	EA IvsU
ENSG00000111653	ING4	-0.229925	0.250019	0.999327	EA IvsU
ENSG00000185829	ARL17A	-0.195688	0.250426	0.999327	EA IvsU
ENSG00000188536	HBA2	0.537136	0.250474	0.999327	EA IvsU
ENSG00000156738	MS4A1	-0.244715	0.250534	0.999327	EA IvsU
ENSG00000189190	ZNF600	-0.287889	0.250642	0.999327	EA IvsU
ENSG00000139645	ANKRD52	-0.2701	0.250816	0.999327	EA IvsU
ENSG00000160185	UBASH3A	-0.254344	0.250977	0.999327	EA IvsU
ENSG00000115109	EPB41L5	0.268594	0.250981	0.999327	EA IvsU
ENSG00000213930	GALT	-0.212176	0.251051	0.999327	EA IvsU
ENSG00000063854	HAGH	0.336653	0.251231	0.999327	EA IvsU
ENSG00000068912	ERLEC1	0.227759	0.251343	0.999327	EA IvsU
ENSG00000162714	ZNF496	-0.260939	0.251375	0.999327	EA IvsU
ENSG00000127526	SLC35E1	-0.201612	0.251566	0.999327	EA IvsU
ENSG00000174943	KCTD13	-0.351878	0.251608	0.999327	EA IvsU
ENSG00000175066	GK5	-0.212427	0.251713	0.999327	EA IvsU
ENSG00000109118	PHF12	-0.233659	0.251869	0.999327	EA IvsU
ENSG00000143013	LMO4	0.230303	0.251917	0.999327	EA IvsU
ENSG00000142875	PRKACB	-0.228868	0.251963	0.999327	EA IvsU
ENSG00000105663	KMT2B	-0.29849	0.252171	0.999327	EA IvsU
ENSG00000173065	FAM222B	-0.445225	0.252278	0.999327	EA IvsU
ENSG00000013561	RNF14	0.253383	0.252286	0.999327	EA IvsU
ENSG00000177156	TALDO1	0.297044	0.252287	0.999327	EA IvsU
ENSG00000120742	SERP1	0.206157	0.252342	0.999327	EA IvsU
ENSG00000155096	AZIN1	0.189894	0.252395	0.999327	EA IvsU
ENSG00000157014	TATDN2	-0.22775	0.25244	0.999327	EA IvsU
ENSG00000144021	CIAO1	-0.194743	0.252617	0.999327	EA IvsU
ENSG00000101558	VAPA	0.236537	0.252671	0.999327	EA IvsU
ENSG00000244642	RN7SL396P	0.424413	0.252955	0.999327	EA IvsU
ENSG00000186265	BTLA	-0.202457	0.252994	0.999327	EA IvsU
ENSG00000160209	PDXK	-0.214049	0.253057	0.999327	EA IvsU
ENSG00000108679	LGALS3BP	-0.392282	0.253081	0.999327	EA IvsU
ENSG00000178802	MPI	-0.27803	0.253176	0.999327	EA IvsU
ENSG00000117281	CD160	-0.264748	0.253278	0.999327	EA IvsU
ENSG00000187446	CHP1	0.206615	0.253437	0.999327	EA IvsU
ENSG00000090857	PDPR	-0.221905	0.253499	0.999327	EA IvsU
ENSG00000049618	ARID1B	-0.180717	0.253519	0.999327	EA IvsU
ENSG00000130559	CAMSAP1	-0.206745	0.253532	0.999327	EA IvsU
ENSG00000180773	SLC36A4	0.236046	0.253543	0.999327	EA IvsU
ENSG00000142039	CCDC97	-0.259686	0.253559	0.999327	EA IvsU
ENSG00000148399	DPH7	-0.299054	0.253584	0.999327	EA IvsU
ENSG00000197555	SIPA1L1	0.265367	0.253785	0.999327	EA IvsU
ENSG00000077458	FAM76B	0.222405	0.253932	0.999327	EA IvsU
ENSG00000172888	ZNF621	-0.186308	0.253971	0.999327	EA IvsU
ENSG00000057935	MTA3	-0.25447	0.254127	0.999327	EA IvsU
ENSG00000257267	ZNF271	0.26873	0.254748	0.999327	EA IvsU
ENSG00000163660	CCNL1	0.261224	0.254752	0.999327	EA IvsU
ENSG00000101577	LPIN2	0.201648	0.25482	0.999327	EA IvsU
ENSG00000196365	LONP1	-0.272681	0.254981	0.999327	EA IvsU
ENSG00000125124	BBS2	-0.23502	0.255322	0.999327	EA IvsU
ENSG00000100342	APOL1	0.344854	0.255403	0.999327	EA IvsU
ENSG00000112531	QKI	0.253332	0.255606	0.999327	EA IvsU
ENSG00000100380	ST13	0.229684	0.255758	0.999327	EA IvsU
ENSG00000151135	C12orf23	-0.22463	0.25577	0.999327	EA IvsU
ENSG00000239437	RN7SL752P	0.47235	0.255924	0.999327	EA IvsU
ENSG00000124762	CDKN1A	-0.297749	0.255931	0.999327	EA IvsU
ENSG00000204420	C6orf25	-0.307456	0.255984	0.999327	EA IvsU
ENSG00000011376	LARS2	-0.244994	0.256021	0.999327	EA IvsU
ENSG00000198837	DENND4B	-0.306868	0.256106	0.999327	EA IvsU
ENSG00000144228	SPOPL	0.297268	0.256241	0.999327	EA IvsU
ENSG00000108262	GIT1	-0.265738	0.256331	0.999327	EA IvsU
ENSG00000113407	TARS	0.195882	0.256481	0.999327	EA IvsU
ENSG00000090316	MAEA	-0.269169	0.256575	0.999327	EA IvsU
ENSG00000125977	EIF2S2	0.248588	0.256695	0.999327	EA IvsU
ENSG00000166925	TSC22D4	-0.328119	0.256696	0.999327	EA IvsU
ENSG00000113721	PDGFRB	-0.471775	0.256753	0.999327	EA IvsU
ENSG00000107485	GATA3	-0.325509	0.256785	0.999327	EA IvsU
ENSG00000188917	TRMT2B	-0.206763	0.257222	0.999327	EA IvsU
ENSG00000140416	TPM1	0.243031	0.257242	0.999327	EA IvsU
ENSG00000106462	EZH2	0.326636	0.257292	0.999327	EA IvsU
ENSG00000143401	ANP32E	0.206467	0.257514	0.999327	EA IvsU
ENSG00000175115	PACS1	-0.221094	0.257628	0.999327	EA IvsU
ENSG00000100335	MIEF1	-0.225671	0.257802	0.999327	EA IvsU
ENSG00000169087	HSPBAP1	0.196862	0.258041	0.999327	EA IvsU
ENSG00000142207	URB1	-0.200361	0.258436	0.999327	EA IvsU
ENSG00000100883	SRP54	0.207029	0.258529	0.999327	EA IvsU
ENSG00000100092	SH3BP1	-0.314846	0.258573	0.999327	EA IvsU
ENSG00000015171	ZMYND11	-0.203121	0.258589	0.999327	EA IvsU
ENSG00000030419	IKZF2	-0.22587	0.25859	0.999327	EA IvsU
ENSG00000168172	HOOK3	0.193966	0.258619	0.999327	EA IvsU
ENSG00000197956	S100A6	0.211048	0.258874	0.999327	EA IvsU
ENSG00000168140	VASN	-0.39112	0.258944	0.999327	EA IvsU
ENSG00000164332	UBLCP1	0.203077	0.259015	0.999327	EA IvsU
ENSG00000011009	LYPLA2	-0.263444	0.259044	0.999327	EA IvsU
ENSG00000123349	PFDN5	0.27958	0.259053	0.999327	EA IvsU
ENSG00000010671	BTK	0.180662	0.259167	0.999327	EA IvsU
ENSG00000149792	MRPL49	-0.258266	0.259417	0.999327	EA IvsU
ENSG00000119979	FAM45A	0.182122	0.259567	0.999327	EA IvsU
ENSG00000179832	MROH1	-0.338747	0.259598	0.999327	EA IvsU
ENSG00000104218	CSPP1	0.207613	0.259721	0.999327	EA IvsU
ENSG00000033800	PIAS1	0.226516	0.260091	0.999327	EA IvsU
ENSG00000115091	ACTR3	0.229355	0.260524	0.999327	EA IvsU
ENSG00000154803	FLCN	-0.216704	0.260542	0.999327	EA IvsU
ENSG00000133812	SBF2	0.228426	0.260646	0.999327	EA IvsU
ENSG00000183495	EP400	-0.242557	0.260651	0.999327	EA IvsU
ENSG00000079974	RABL2B	-0.297878	0.260698	0.999327	EA IvsU
ENSG00000101445	PPP1R16B	-0.267663	0.26071	0.999327	EA IvsU
ENSG00000101421	CHMP4B	0.263608	0.260773	0.999327	EA IvsU
ENSG00000089159	PXN	-0.314269	0.261039	0.999327	EA IvsU
ENSG00000136710	CCDC115	-0.251711	0.261093	0.999327	EA IvsU
ENSG00000174007	CEP19	0.262795	0.261154	0.999327	EA IvsU
ENSG00000168685	IL7R	-0.246668	0.261211	0.999327	EA IvsU
ENSG00000008517	IL32	-0.305923	0.261259	0.999327	EA IvsU
ENSG00000084072	PPIE	-0.222484	0.261334	0.999327	EA IvsU
ENSG00000163516	ANKZF1	-0.176871	0.261343	0.999327	EA IvsU
ENSG00000137776	SLTM	0.190031	0.261345	0.999327	EA IvsU
ENSG00000163346	PBXIP1	-0.244124	0.261365	0.999327	EA IvsU
ENSG00000099991	CABIN1	-0.264846	0.261533	0.999327	EA IvsU
ENSG00000171132	PRKCE	-0.246105	0.261577	0.999327	EA IvsU
ENSG00000164574	GALNT10	-0.186469	0.261617	0.999327	EA IvsU
ENSG00000119900	OGFRL1	0.277141	0.26173	0.999327	EA IvsU
ENSG00000122406	RPL5	0.237604	0.261778	0.999327	EA IvsU
ENSG00000165119	HNRNPK	0.212838	0.261803	0.999327	EA IvsU
ENSG00000203879	GDI1	-0.284861	0.262172	0.999327	EA IvsU
ENSG00000177084	POLE	-0.240348	0.262259	0.999327	EA IvsU
ENSG00000108468	CBX1	0.24035	0.262271	0.999327	EA IvsU
ENSG00000205038	PKHD1L1	0.341913	0.262308	0.999327	EA IvsU
ENSG00000178028	DMAP1	-0.268403	0.262341	0.999327	EA IvsU
ENSG00000164086	DUSP7	-0.278423	0.262409	0.999327	EA IvsU
ENSG00000160551	TAOK1	0.202511	0.262533	0.999327	EA IvsU
ENSG00000135114	OASL	-0.32285	0.262539	0.999327	EA IvsU
ENSG00000139826	ABHD13	0.249182	0.262565	0.999327	EA IvsU
ENSG00000228474	OST4	0.3387	0.262677	0.999327	EA IvsU
ENSG00000101138	CSTF1	-0.233582	0.262765	0.999327	EA IvsU
ENSG00000103540	CCP110	0.234445	0.262777	0.999327	EA IvsU
ENSG00000197057	DTHD1	-0.299849	0.263063	0.999327	EA IvsU
ENSG00000133561	GIMAP6	-0.223003	0.263333	0.999327	EA IvsU
ENSG00000067334	DNTTIP2	0.181792	0.26348	0.999327	EA IvsU
ENSG00000163029	SMC6	0.2309	0.263492	0.999327	EA IvsU
ENSG00000131238	PPT1	0.184732	0.263707	0.999327	EA IvsU
ENSG00000163492	CCDC141	-0.205395	0.263853	0.999327	EA IvsU
ENSG00000110880	CORO1C	0.204227	0.264164	0.999327	EA IvsU
ENSG00000204613	TRIM10	0.291387	0.264204	0.999327	EA IvsU
ENSG00000153827	TRIP12	0.217056	0.264284	0.999327	EA IvsU
ENSG00000198561	CTNND1	0.227118	0.26438	0.999327	EA IvsU
ENSG00000182183	FAM159A	-0.302285	0.264884	0.999327	EA IvsU
ENSG00000119778	ATAD2B	0.195	0.264958	0.999327	EA IvsU
ENSG00000244482	LILRA6	0.223985	0.265098	0.999327	EA IvsU
ENSG00000174749	C4orf32	0.36109	0.265339	0.999327	EA IvsU
ENSG00000106479	ZNF862	-0.229563	0.265381	0.999327	EA IvsU
ENSG00000171960	PPIH	-0.239278	0.265384	0.999327	EA IvsU
ENSG00000184922	FMNL1	-0.270613	0.265419	0.999327	EA IvsU
ENSG00000152078	TMEM56	0.335853	0.265489	0.999327	EA IvsU
ENSG00000077312	SNRPA	-0.259281	0.26557	0.999327	EA IvsU
ENSG00000182782	HCAR2	0.392432	0.265622	0.999327	EA IvsU
ENSG00000165959	CLMN	0.191619	0.265626	0.999327	EA IvsU
ENSG00000188171	ZNF626	-0.228458	0.265674	0.999327	EA IvsU
ENSG00000184634	MED12	-0.216613	0.265706	0.999327	EA IvsU
ENSG00000177173	NAP1L4P1	0.233506	0.26579	0.999327	EA IvsU
ENSG00000166987	MBD6	-0.289628	0.265904	0.999327	EA IvsU
ENSG00000139117	CPNE8	0.224501	0.266011	0.999327	EA IvsU
ENSG00000162739	SLAMF6	-0.201058	0.266063	0.999327	EA IvsU
ENSG00000187116	LILRA5	0.218057	0.26613	0.999327	EA IvsU
ENSG00000049323	LTBP1	0.230891	0.266316	0.999327	EA IvsU
ENSG00000155115	GTF3C6	0.272966	0.266459	0.999327	EA IvsU
ENSG00000172653	C17orf66	-0.373982	0.266544	0.999327	EA IvsU
ENSG00000171206	TRIM8	-0.236262	0.26675	0.999327	EA IvsU
ENSG00000169891	REPS2	0.356072	0.266784	0.999327	EA IvsU
ENSG00000169251	NMD3	0.231755	0.266796	0.999327	EA IvsU
ENSG00000151612	ZNF827	-0.281104	0.266909	0.999327	EA IvsU
ENSG00000131043	AAR2	-0.275263	0.267	0.999327	EA IvsU
ENSG00000197943	PLCG2	-0.232429	0.267009	0.999327	EA IvsU
ENSG00000102030	NAA10	-0.280561	0.267091	0.999327	EA IvsU
ENSG00000018189	RUFY3	0.194512	0.267108	0.999327	EA IvsU
ENSG00000144320	KIAA1715	0.202956	0.267192	0.999327	EA IvsU
ENSG00000143771	CNIH4	0.251254	0.267571	0.999327	EA IvsU
ENSG00000167671	UBXN6	0.347664	0.267594	0.999327	EA IvsU
ENSG00000017797	RALBP1	0.247901	0.26765	0.999327	EA IvsU
ENSG00000129534	MIS18BP1	0.282898	0.267756	0.999327	EA IvsU
ENSG00000082074	FYB	0.285947	0.267773	0.999327	EA IvsU
ENSG00000167778	SPRYD3	-0.321307	0.267818	0.999327	EA IvsU
ENSG00000198604	BAZ1A	0.269111	0.268655	0.999327	EA IvsU
ENSG00000162591	MEGF6	-0.412195	0.268755	0.999327	EA IvsU
ENSG00000145439	CBR4	0.202312	0.268842	0.999327	EA IvsU
ENSG00000070413	DGCR2	-0.249237	0.26916	0.999327	EA IvsU
ENSG00000234545	FAM133B	0.204466	0.269207	0.999327	EA IvsU
ENSG00000224078	SNHG14	-0.193103	0.269455	0.999327	EA IvsU
ENSG00000092841	MYL6	0.277451	0.269748	0.999327	EA IvsU
ENSG00000141469	SLC14A1	0.255038	0.269795	0.999327	EA IvsU
ENSG00000177646	ACAD9	-0.208091	0.269885	0.999327	EA IvsU
ENSG00000065308	TRAM2	-0.234967	0.269896	0.999327	EA IvsU
ENSG00000165029	ABCA1	0.242949	0.270108	0.999327	EA IvsU
ENSG00000100376	FAM118A	-0.193741	0.270189	0.999327	EA IvsU
ENSG00000105953	OGDH	-0.211488	0.270359	0.999327	EA IvsU
ENSG00000204439	C6orf47	-0.319822	0.270374	0.999327	EA IvsU
ENSG00000103429	BFAR	-0.203856	0.27057	0.999327	EA IvsU
ENSG00000169895	SYAP1	0.170829	0.270838	0.999327	EA IvsU
ENSG00000138160	KIF11	0.43425	0.270862	0.999327	EA IvsU
ENSG00000168785	TSPAN5	0.306114	0.271209	0.999327	EA IvsU
ENSG00000133624	ZNF767	-0.183001	0.271209	0.999327	EA IvsU
ENSG00000150459	SAP18	0.181055	0.271266	0.999327	EA IvsU
ENSG00000163625	WDFY3	0.367998	0.271797	0.999327	EA IvsU
ENSG00000106003	LFNG	-0.250225	0.271995	0.999327	EA IvsU
ENSG00000163694	RBM47	0.29887	0.272607	0.999327	EA IvsU
ENSG00000141959	PFKL	-0.241984	0.272727	0.999327	EA IvsU
ENSG00000111321	LTBR	0.251896	0.272795	0.999327	EA IvsU
ENSG00000135148	TRAFD1	0.289493	0.272979	0.999327	EA IvsU
ENSG00000162722	TRIM58	0.2711	0.273079	0.999327	EA IvsU
ENSG00000156313	RPGR	0.232277	0.273128	0.999327	EA IvsU
ENSG00000168675	LDLRAD4	-0.22925	0.273212	0.999327	EA IvsU
ENSG00000092929	UNC13D	-0.286625	0.273351	0.999327	EA IvsU
ENSG00000115677	HDLBP	0.202188	0.273409	0.999327	EA IvsU
ENSG00000180357	ZNF609	-0.205171	0.273593	0.999327	EA IvsU
ENSG00000103222	ABCC1	-0.205525	0.273621	0.999327	EA IvsU
ENSG00000166086	JAM3	0.224049	0.27365	0.999327	EA IvsU
ENSG00000115694	STK25	-0.21416	0.273704	0.999327	EA IvsU
ENSG00000213614	HEXA	-0.180678	0.273898	0.999327	EA IvsU
ENSG00000100105	PATZ1	-0.268702	0.273965	0.999327	EA IvsU
ENSG00000201794	RN7SKP130	-0.359603	0.27412	0.999327	EA IvsU
ENSG00000167182	SP2	-0.334541	0.274321	0.999327	EA IvsU
ENSG00000227507	LTB	-0.211087	0.274753	0.999327	EA IvsU
ENSG00000128512	DOCK4	0.379045	0.274806	0.999327	EA IvsU
ENSG00000143297	FCRL5	-0.228175	0.274948	0.999327	EA IvsU
ENSG00000111707	SUDS3	0.188595	0.275315	0.999327	EA IvsU
ENSG00000110777	POU2AF1	-0.282316	0.275642	0.999327	EA IvsU
ENSG00000205423	CNEP1R1	0.267545	0.275671	0.999327	EA IvsU
ENSG00000108107	RPL28	-0.295006	0.275748	0.999327	EA IvsU
ENSG00000105221	AKT2	-0.225684	0.275899	0.999327	EA IvsU
ENSG00000075826	SEC31B	-0.222609	0.276145	0.999327	EA IvsU
ENSG00000129646	QRICH2	-0.319861	0.276171	0.999327	EA IvsU
ENSG00000171791	BCL2	-0.240291	0.276329	0.999327	EA IvsU
ENSG00000133059	DSTYK	-0.171711	0.276506	0.999327	EA IvsU
ENSG00000135838	NPL	0.269219	0.276634	0.999327	EA IvsU
ENSG00000136925	TSTD2	-0.226168	0.276651	0.999327	EA IvsU
ENSG00000161570	CCL5	-0.276974	0.276701	0.999327	EA IvsU
ENSG00000067066	SP100	0.222992	0.276774	0.999327	EA IvsU
ENSG00000105669	COPE	-0.241433	0.277101	0.999327	EA IvsU
ENSG00000147650	LRP12	0.25005	0.277137	0.999327	EA IvsU
ENSG00000137161	CNPY3	-0.262528	0.2773	0.999327	EA IvsU
ENSG00000170456	DENND5B	-0.267608	0.277403	0.999327	EA IvsU
ENSG00000124795	DEK	0.24862	0.277647	0.999327	EA IvsU
ENSG00000183718	TRIM52	-0.191361	0.27769	0.999327	EA IvsU
ENSG00000071073	MGAT4A	-0.201759	0.277723	0.999327	EA IvsU
ENSG00000198160	MIER1	0.198054	0.277749	0.999327	EA IvsU
ENSG00000160326	SLC2A6	0.272165	0.277861	0.999327	EA IvsU
ENSG00000135929	CYP27A1	-0.299539	0.277967	0.999327	EA IvsU
ENSG00000140497	SCAMP2	-0.263155	0.2781	0.999327	EA IvsU
ENSG00000171606	ZNF274	-0.193644	0.278131	0.999327	EA IvsU
ENSG00000177853	ZNF518A	0.203276	0.278277	0.999327	EA IvsU
ENSG00000121481	RNF2	0.20495	0.278401	0.999327	EA IvsU
ENSG00000198833	UBE2J1	0.244698	0.278444	0.999327	EA IvsU
ENSG00000202198	RN7SK	-0.325838	0.278671	0.999327	EA IvsU
ENSG00000120885	CLU	0.245846	0.278729	0.999327	EA IvsU
ENSG00000104381	GDAP1	0.276623	0.278745	0.999327	EA IvsU
ENSG00000073921	PICALM	0.278026	0.278921	0.999327	EA IvsU
ENSG00000106785	TRIM14	-0.202571	0.279316	0.999327	EA IvsU
ENSG00000235703	LINC00894	-0.199245	0.279355	0.999327	EA IvsU
ENSG00000182919	C11orf54	0.185511	0.279359	0.999327	EA IvsU
ENSG00000162769	FLVCR1	0.178863	0.279724	0.999327	EA IvsU
ENSG00000183506	PI4KAP2	-0.300929	0.279869	0.999327	EA IvsU
ENSG00000117625	RCOR3	0.195384	0.279922	0.999327	EA IvsU
ENSG00000063244	U2AF2	-0.216336	0.279941	0.999327	EA IvsU
ENSG00000010278	CD9	0.32168	0.280139	0.999327	EA IvsU
ENSG00000144579	CTDSP1	-0.235944	0.280268	0.999327	EA IvsU
ENSG00000147408	CSGALNACT1	-0.2664	0.280324	0.999327	EA IvsU
ENSG00000100360	IFT27	-0.243275	0.280374	0.999327	EA IvsU
ENSG00000095787	WAC	0.220008	0.28041	0.999327	EA IvsU
ENSG00000134255	CEPT1	0.202134	0.280465	0.999327	EA IvsU
ENSG00000188636	LDOC1L	-0.226464	0.280513	0.999327	EA IvsU
ENSG00000151348	EXT2	-0.194097	0.280714	0.999327	EA IvsU
ENSG00000173846	PLK3	-0.356295	0.280724	0.999327	EA IvsU
ENSG00000112306	RPS12	0.261236	0.280787	0.999327	EA IvsU
ENSG00000133243	BTBD2	-0.22688	0.280846	0.999327	EA IvsU
ENSG00000166140	ZFYVE19	-0.236558	0.280857	0.999327	EA IvsU
ENSG00000100902	PSMA6	0.338319	0.28088	0.999327	EA IvsU
ENSG00000176809	LRRC37A3	-0.223612	0.281086	0.999327	EA IvsU
ENSG00000008277	ADAM22	-0.224021	0.281129	0.999327	EA IvsU
ENSG00000130150	MOSPD2	0.25057	0.281344	0.999327	EA IvsU
ENSG00000173890	GPR160	0.310883	0.281434	0.999327	EA IvsU
ENSG00000044446	PHKA2	-0.211336	0.281644	0.999327	EA IvsU
ENSG00000173258	ZNF483	-0.240717	0.281717	0.999327	EA IvsU
ENSG00000234769	WASH4P	-0.294491	0.281741	0.999327	EA IvsU
ENSG00000103489	XYLT1	-0.229983	0.281769	0.999327	EA IvsU
ENSG00000206177	HBM	0.483888	0.281863	0.999327	EA IvsU
ENSG00000114978	MOB1A	0.233897	0.282232	0.999327	EA IvsU
ENSG00000076555	ACACB	-0.314632	0.282282	0.999327	EA IvsU
ENSG00000058799	YIPF1	0.203112	0.282293	0.999327	EA IvsU
ENSG00000114098	ARMC8	0.180921	0.282424	0.999327	EA IvsU
ENSG00000117724	CENPF	0.43518	0.28272	0.999327	EA IvsU
ENSG00000053918	KCNQ1	-0.431304	0.282773	0.999327	EA IvsU
ENSG00000112304	ACOT13	0.189042	0.282832	0.999327	EA IvsU
ENSG00000115977	AAK1	-0.195273	0.282842	0.999327	EA IvsU
ENSG00000198563	DDX39B	-0.232635	0.283132	0.999327	EA IvsU
ENSG00000172081	MOB3A	-0.261492	0.283506	0.999327	EA IvsU
ENSG00000072121	ZFYVE26	-0.188943	0.283567	0.999327	EA IvsU
ENSG00000089597	GANAB	-0.202656	0.283597	0.999327	EA IvsU
ENSG00000186205	MARC1	0.355676	0.283945	0.999327	EA IvsU
ENSG00000048028	USP28	-0.231593	0.284124	0.999327	EA IvsU
ENSG00000145041	VPRBP	-0.209636	0.28419	0.999327	EA IvsU
ENSG00000160218	TRAPPC10	-0.16903	0.284305	0.999327	EA IvsU
ENSG00000178104	PDE4DIP	-0.178677	0.284317	0.999327	EA IvsU
ENSG00000136068	FLNB	-0.211404	0.284321	0.999327	EA IvsU
ENSG00000163508	EOMES	-0.298028	0.284384	0.999327	EA IvsU
ENSG00000233276	GPX1	0.303807	0.284487	0.999327	EA IvsU
ENSG00000164654	MIOS	0.198828	0.284571	0.999327	EA IvsU
ENSG00000063978	RNF4	-0.174222	0.284752	0.999327	EA IvsU
ENSG00000149658	YTHDF1	-0.171427	0.284773	0.999327	EA IvsU
ENSG00000138326	RPS24	0.239421	0.284843	0.999327	EA IvsU
ENSG00000117592	PRDX6	0.286187	0.28486	0.999327	EA IvsU
ENSG00000099937	SERPIND1	-0.353928	0.284863	0.999327	EA IvsU
ENSG00000115159	GPD2	0.194976	0.285037	0.999327	EA IvsU
ENSG00000012660	ELOVL5	0.219955	0.285064	0.999327	EA IvsU
ENSG00000172315	TP53RK	-0.202817	0.285175	0.999327	EA IvsU
ENSG00000105726	ATP13A1	-0.251548	0.285213	0.999327	EA IvsU
ENSG00000065615	CYB5R4	0.22628	0.285298	0.999327	EA IvsU
ENSG00000164300	SERINC5	-0.217565	0.285376	0.999327	EA IvsU
ENSG00000075089	ACTR6	0.249639	0.285471	0.999327	EA IvsU
ENSG00000115687	PASK	-0.227973	0.285665	0.999327	EA IvsU
ENSG00000156469	MTERFD1	0.26547	0.285697	0.999327	EA IvsU
ENSG00000078142	PIK3C3	0.172393	0.286179	0.999327	EA IvsU
ENSG00000240065	PSMB9	0.257777	0.286225	0.999327	EA IvsU
ENSG00000118960	HS1BP3	-0.229168	0.286266	0.999327	EA IvsU
ENSG00000173226	IQCB1	0.237861	0.286287	0.999327	EA IvsU
ENSG00000196209	SIRPB2	0.220027	0.286427	0.999327	EA IvsU
ENSG00000176871	WSB2	0.203368	0.28659	0.999327	EA IvsU
ENSG00000165983	PTER	0.218491	0.286609	0.999327	EA IvsU
ENSG00000111640	GAPDH	0.198407	0.286667	0.999327	EA IvsU
ENSG00000146232	NFKBIE	0.266197	0.28684	0.999327	EA IvsU
ENSG00000175354	PTPN2	0.175109	0.286976	0.999327	EA IvsU
ENSG00000165275	TRMT10B	-0.184463	0.287258	0.999327	EA IvsU
ENSG00000092020	PPP2R3C	0.25525	0.287368	0.999327	EA IvsU
ENSG00000161847	RAVER1	-0.273024	0.287413	0.999327	EA IvsU
ENSG00000109180	OCIAD1	0.180588	0.287568	0.999327	EA IvsU
ENSG00000165113	GKAP1	0.308219	0.287743	0.999327	EA IvsU
ENSG00000103326	CAPN15	-0.329221	0.287763	0.999327	EA IvsU
ENSG00000149639	SOGA1	-0.262666	0.287865	0.999327	EA IvsU
ENSG00000149294	NCAM1	-0.256466	0.287915	0.999327	EA IvsU
ENSG00000138658	C4orf21	0.269791	0.287981	0.999327	EA IvsU
ENSG00000048991	R3HDM1	0.184414	0.288017	0.999327	EA IvsU
ENSG00000092010	PSME1	0.274431	0.288021	0.999327	EA IvsU
ENSG00000091136	LAMB1	0.245017	0.288101	0.999327	EA IvsU
ENSG00000111859	NEDD9	0.201984	0.288174	0.999327	EA IvsU
ENSG00000114745	GORASP1	-0.221424	0.288229	0.999327	EA IvsU
ENSG00000021574	SPAST	0.180566	0.28834	0.999327	EA IvsU
ENSG00000028310	BRD9	-0.224505	0.288362	0.999327	EA IvsU
ENSG00000163131	CTSS	0.252226	0.288519	0.999327	EA IvsU
ENSG00000124155	PIGT	-0.231002	0.288554	0.999327	EA IvsU
ENSG00000198900	TOP1	0.263493	0.288598	0.999327	EA IvsU
ENSG00000158578	ALAS2	0.479905	0.288641	0.999327	EA IvsU
ENSG00000024048	UBR2	0.228472	0.289015	0.999327	EA IvsU
ENSG00000186951	PPARA	-0.231543	0.289034	0.999327	EA IvsU
ENSG00000110925	CSRNP2	-0.189322	0.289038	0.999327	EA IvsU
ENSG00000128607	KLHDC10	0.166717	0.289152	0.999327	EA IvsU
ENSG00000044090	CUL7	-0.256793	0.289179	0.999327	EA IvsU
ENSG00000070061	IKBKAP	-0.205294	0.289398	0.999327	EA IvsU
ENSG00000227500	SCAMP4	-0.328797	0.289432	0.999327	EA IvsU
ENSG00000078618	NRD1	0.25175	0.289444	0.999327	EA IvsU
ENSG00000099995	SF3A1	-0.258949	0.289468	0.999327	EA IvsU
ENSG00000179151	EDC3	-0.248331	0.289501	0.999327	EA IvsU
ENSG00000080546	SESN1	-0.201875	0.289642	0.999327	EA IvsU
ENSG00000174374	WBSCR16	-0.284106	0.289994	0.999327	EA IvsU
ENSG00000141384	TAF4B	0.213593	0.290422	0.999327	EA IvsU
ENSG00000130165	ELOF1	0.274672	0.290435	0.999327	EA IvsU
ENSG00000112159	MDN1	-0.21011	0.290552	0.999327	EA IvsU
ENSG00000015676	NUDCD3	-0.194739	0.290555	0.999327	EA IvsU
ENSG00000101162	TUBB1	0.252789	0.290641	0.999327	EA IvsU
ENSG00000090863	GLG1	-0.179369	0.290703	0.999327	EA IvsU
ENSG00000162924	REL	0.181216	0.290753	0.999327	EA IvsU
ENSG00000124374	PAIP2B	-0.265751	0.290782	0.999327	EA IvsU
ENSG00000211865	TRAJ24	-0.375677	0.290834	0.999327	EA IvsU
ENSG00000100644	HIF1A	0.199372	0.290913	0.999327	EA IvsU
ENSG00000136868	SLC31A1	0.182203	0.291373	0.999327	EA IvsU
ENSG00000061794	MRPS35	0.206753	0.2914	0.999327	EA IvsU
ENSG00000174652	ZNF266	-0.175773	0.291447	0.999327	EA IvsU
ENSG00000104783	KCNN4	-0.281639	0.291523	0.999327	EA IvsU
ENSG00000088854	C20orf194	-0.189684	0.29164	0.999327	EA IvsU
ENSG00000090581	GNPTG	-0.218514	0.291732	0.999327	EA IvsU
ENSG00000130713	EXOSC2	-0.202074	0.291748	0.999327	EA IvsU
ENSG00000197846	HIST1H2BF	0.361845	0.291925	0.999327	EA IvsU
ENSG00000006007	GDE1	0.230935	0.291935	0.999327	EA IvsU
ENSG00000173692	PSMD1	0.174794	0.291949	0.999327	EA IvsU
ENSG00000157036	EXOG	-0.21523	0.292205	0.999327	EA IvsU
ENSG00000182004	SNRPE	0.246963	0.292342	0.999327	EA IvsU
ENSG00000143727	ACP1	0.188021	0.292358	0.999327	EA IvsU
ENSG00000177989	ODF3B	0.292668	0.292362	0.999327	EA IvsU
ENSG00000138433	CIR1	0.302183	0.292497	0.999327	EA IvsU
ENSG00000183137	CEP57L1	0.336569	0.292531	0.999327	EA IvsU
ENSG00000115486	GGCX	-0.19208	0.292596	0.999327	EA IvsU
ENSG00000057757	PITHD1	0.227946	0.292707	0.999327	EA IvsU
ENSG00000226752	PSMD5-AS1	-0.181985	0.293174	0.999327	EA IvsU
ENSG00000001631	KRIT1	0.197175	0.293379	0.999327	EA IvsU
ENSG00000116786	PLEKHM2	-0.245125	0.293394	0.999327	EA IvsU
ENSG00000157637	SLC38A10	-0.247282	0.29346	0.999327	EA IvsU
ENSG00000109320	NFKB1	0.168095	0.293519	0.999327	EA IvsU
[truncated: 6,209 more rows]
