# Supplementary material for: Transcriptomic evidence for modulation of host inflammatory responses during febrile Plasmodium falciparum malaria
Source: Sci Rep. 2016 Aug 10;6:31291. doi: 10.1038/srep31291 (PMC4978957; doi:10.1038/srep31291)
Supplement: Supplementary Data S3 [file srep31291-s4.xls]

## Sheet: toptag DEGs
genes	GeneSymbol	logFC	PValue	FDR	Comparison
ENSG00000163221	S100A12	2.71646	4.9933e-14	4.0985e-10	EF IvsU
ENSG00000170866	LILRA3	2.80771	1.20555e-13	4.94756e-10	EF IvsU
ENSG00000144848	ATG3	2.12762	4.32627e-12	7.58508e-09	EF IvsU
ENSG00000204397	CARD16	2.11931	4.56374e-12	7.58508e-09	EF IvsU
ENSG00000090920	FCGBP	-2.78748	4.62054e-12	7.58508e-09	EF IvsU
ENSG00000135218	CD36	1.97444	6.8271e-12	9.33948e-09	EF IvsU
ENSG00000205336	GPR56	-2.33514	1.06103e-11	1.24414e-08	EF IvsU
ENSG00000152766	ANKRD22	5.35182	1.50533e-11	1.46204e-08	EF IvsU
ENSG00000138821	SLC39A8	2.1582	1.60311e-11	1.46204e-08	EF IvsU
ENSG00000167106	FAM102A	-2.17152	2.57779e-11	2.11585e-08	EF IvsU
ENSG00000140749	IGSF6	2.38113	6.73225e-11	5.02348e-08	EF IvsU
ENSG00000067840	PDZD4	-2.41676	9.98877e-11	6.83232e-08	EF IvsU
ENSG00000121316	PLBD1	1.99991	1.12416e-10	7.09776e-08	EF IvsU
ENSG00000121858	TNFSF10	2.64754	1.24705e-10	7.31128e-08	EF IvsU
ENSG00000086300	SNX10	2.50554	1.40588e-10	7.69299e-08	EF IvsU
ENSG00000101916	TLR8	2.14001	2.42111e-10	1.24203e-07	EF IvsU
ENSG00000123700	KCNJ2	2.17053	2.67223e-10	1.29021e-07	EF IvsU
ENSG00000185187	SIGIRR	-2.25062	3.22315e-10	1.41181e-07	EF IvsU
ENSG00000104814	MAP4K1	-1.75003	3.26808e-10	1.41181e-07	EF IvsU
ENSG00000104093	DMXL2	1.89896	5.26525e-10	2.16086e-07	EF IvsU
ENSG00000167261	DPEP2	-2.02146	9.92329e-10	3.86242e-07	EF IvsU
ENSG00000163568	AIM2	2.37949	1.03525e-09	3.86242e-07	EF IvsU
ENSG00000168056	LTBP3	-1.8512	1.2297e-09	4.38842e-07	EF IvsU
ENSG00000164125	FAM198B	1.75742	1.71219e-09	5.8557e-07	EF IvsU
ENSG00000123610	TNFAIP6	3.37503	1.89604e-09	6.22508e-07	EF IvsU
ENSG00000163220	S100A9	2.13553	2.02681e-09	6.39847e-07	EF IvsU
ENSG00000147202	DIAPH2	1.56875	2.48912e-09	7.56692e-07	EF IvsU
ENSG00000174944	P2RY14	3.57166	2.66652e-09	7.81672e-07	EF IvsU
ENSG00000107742	SPOCK2	-1.90867	4.10113e-09	1.10904e-06	EF IvsU
ENSG00000026103	FAS	2.1244	4.10636e-09	1.10904e-06	EF IvsU
ENSG00000114450	GNB4	1.75245	4.32221e-09	1.10904e-06	EF IvsU
ENSG00000147894	C9orf72	1.80394	4.32374e-09	1.10904e-06	EF IvsU
ENSG00000185920	PTCH1	-1.51747	4.80907e-09	1.16884e-06	EF IvsU
ENSG00000166313	APBB1	-1.91722	4.84171e-09	1.16884e-06	EF IvsU
ENSG00000175471	MCTP1	1.7324	5.08298e-09	1.18453e-06	EF IvsU
ENSG00000103642	LACTB	2.02764	5.1953e-09	1.18453e-06	EF IvsU
ENSG00000068028	RASSF1	-1.80988	5.4448e-09	1.20786e-06	EF IvsU
ENSG00000123609	NMI	1.94252	6.39454e-09	1.36286e-06	EF IvsU
ENSG00000166527	CLEC4D	2.62748	6.50203e-09	1.36286e-06	EF IvsU
ENSG00000135363	LMO2	1.55683	6.65429e-09	1.36286e-06	EF IvsU
ENSG00000104320	NBN	1.83497	6.80768e-09	1.36286e-06	EF IvsU
ENSG00000111144	LTA4H	1.43357	7.29116e-09	1.4249e-06	EF IvsU
ENSG00000160271	RALGDS	-1.45353	8.69943e-09	1.66058e-06	EF IvsU
ENSG00000188313	PLSCR1	2.3431	8.93789e-09	1.66732e-06	EF IvsU
ENSG00000122643	NT5C3A	1.733	9.27786e-09	1.69228e-06	EF IvsU
ENSG00000143772	ITPKB	-1.58167	9.91222e-09	1.74727e-06	EF IvsU
ENSG00000105967	TFEC	2.25855	1.00051e-08	1.74727e-06	EF IvsU
ENSG00000213658	LAT	-2.18554	1.19133e-08	2.03718e-06	EF IvsU
ENSG00000070190	DAPP1	1.71991	1.32584e-08	2.22091e-06	EF IvsU
ENSG00000143546	S100A8	2.07906	2.18664e-08	3.58959e-06	EF IvsU
ENSG00000038427	VCAN	1.6456	2.25136e-08	3.62336e-06	EF IvsU
ENSG00000115523	GNLY	-1.9081	2.33616e-08	3.68754e-06	EF IvsU
ENSG00000196954	CASP4	1.71449	2.52648e-08	3.84448e-06	EF IvsU
ENSG00000111224	PARP11	1.20997	2.56756e-08	3.84448e-06	EF IvsU
ENSG00000096968	JAK2	1.9606	2.5761e-08	3.84448e-06	EF IvsU
ENSG00000158411	MITD1	1.72374	2.65126e-08	3.88599e-06	EF IvsU
ENSG00000168615	ADAM9	1.29346	2.85557e-08	4.07329e-06	EF IvsU
ENSG00000188906	LRRK2	2.06594	2.8783e-08	4.07329e-06	EF IvsU
ENSG00000229644	NAMPTL	2.12811	3.00053e-08	4.1743e-06	EF IvsU
ENSG00000198814	GK	2.61341	3.10487e-08	4.19485e-06	EF IvsU
ENSG00000155307	SAMSN1	1.70571	3.15147e-08	4.19485e-06	EF IvsU
ENSG00000109062	SLC9A3R1	-1.51176	3.16863e-08	4.19485e-06	EF IvsU
ENSG00000064201	TSPAN32	-1.98382	3.35939e-08	4.37681e-06	EF IvsU
ENSG00000100060	MFNG	-1.66194	3.42102e-08	4.38746e-06	EF IvsU
ENSG00000152229	PSTPIP2	2.34512	3.48403e-08	4.39952e-06	EF IvsU
ENSG00000082996	RNF13	1.64715	3.80561e-08	4.73279e-06	EF IvsU
ENSG00000233927	RPS28	-1.62023	3.87659e-08	4.74911e-06	EF IvsU
ENSG00000166523	CLEC4E	1.80485	3.93897e-08	4.75457e-06	EF IvsU
ENSG00000136869	TLR4	1.71066	4.18378e-08	4.91272e-06	EF IvsU
ENSG00000116815	CD58	1.84981	4.1897e-08	4.91272e-06	EF IvsU
ENSG00000165272	AQP3	-1.85616	4.33642e-08	5.01315e-06	EF IvsU
ENSG00000127951	FGL2	1.95032	4.40623e-08	5.0231e-06	EF IvsU
ENSG00000144290	SLC4A10	-2.08657	4.58882e-08	5.1596e-06	EF IvsU
ENSG00000133030	MPRIP	-1.43331	4.98474e-08	5.52902e-06	EF IvsU
ENSG00000235944	ZNF815P	-1.47128	5.23342e-08	5.68176e-06	EF IvsU
ENSG00000171604	CXXC5	-1.80888	5.26089e-08	5.68176e-06	EF IvsU
ENSG00000136048	DRAM1	1.78158	5.4956e-08	5.85044e-06	EF IvsU
ENSG00000102218	RP2	1.59334	5.61886e-08	5.85044e-06	EF IvsU
ENSG00000109270	LAMTOR3	1.57505	5.6309e-08	5.85044e-06	EF IvsU
ENSG00000185947	ZNF267	1.6634	6.52775e-08	6.69747e-06	EF IvsU
ENSG00000163346	PBXIP1	-1.58673	7.00867e-08	7.10212e-06	EF IvsU
ENSG00000114127	XRN1	1.89775	7.43787e-08	7.44513e-06	EF IvsU
ENSG00000131979	GCH1	2.09261	8.05899e-08	7.96966e-06	EF IvsU
ENSG00000123933	MXD4	-1.52635	8.33705e-08	8.14649e-06	EF IvsU
ENSG00000136689	IL1RN	1.79084	8.58919e-08	8.29412e-06	EF IvsU
ENSG00000184613	NELL2	-1.71665	8.84377e-08	8.44066e-06	EF IvsU
ENSG00000160408	ST6GALNAC6	-1.70257	9.08622e-08	8.57238e-06	EF IvsU
ENSG00000137767	SQRDL	1.31334	9.21248e-08	8.59273e-06	EF IvsU
ENSG00000175463	TBC1D10C	-1.38951	1.00251e-07	9.15338e-06	EF IvsU
ENSG00000137462	TLR2	1.61215	1.00366e-07	9.15338e-06	EF IvsU
ENSG00000105122	RASAL3	-1.95676	1.01991e-07	9.19934e-06	EF IvsU
ENSG00000090376	IRAK3	1.48483	1.08614e-07	9.69029e-06	EF IvsU
ENSG00000101224	CDC25B	-1.6599	1.11207e-07	9.81489e-06	EF IvsU
ENSG00000154589	LY96	2.1468	1.24645e-07	1.08839e-05	EF IvsU
ENSG00000048342	CC2D2A	1.86952	1.35304e-07	1.16902e-05	EF IvsU
ENSG00000144802	NFKBIZ	1.33531	1.4635e-07	1.24187e-05	EF IvsU
ENSG00000198833	UBE2J1	1.62053	1.46761e-07	1.24187e-05	EF IvsU
ENSG00000025039	RRAGD	1.40564	1.56522e-07	1.29917e-05	EF IvsU
ENSG00000115919	KYNU	1.60974	1.57532e-07	1.29917e-05	EF IvsU
ENSG00000162894	FAIM3	-1.65849	1.58281e-07	1.29917e-05	EF IvsU
ENSG00000198286	CARD11	-1.57009	1.65819e-07	1.34756e-05	EF IvsU
ENSG00000113583	C5orf15	1.39033	1.68684e-07	1.35741e-05	EF IvsU
ENSG00000150337	FCGR1A	2.80894	1.73305e-07	1.37113e-05	EF IvsU
ENSG00000091106	NLRC4	1.5109	1.7444e-07	1.37113e-05	EF IvsU
ENSG00000253193	FCGR1C	3.67067	1.78815e-07	1.37113e-05	EF IvsU
ENSG00000076555	ACACB	-2.1235	1.79516e-07	1.37113e-05	EF IvsU
ENSG00000085449	WDFY1	1.54818	1.80229e-07	1.37113e-05	EF IvsU
ENSG00000119729	RHOQ	1.18348	1.80412e-07	1.37113e-05	EF IvsU
ENSG00000117602	RCAN3	-1.30075	1.83426e-07	1.38125e-05	EF IvsU
ENSG00000186918	ZNF395	-2.13952	1.88144e-07	1.4039e-05	EF IvsU
ENSG00000173762	CD7	-2.44963	1.95683e-07	1.44699e-05	EF IvsU
ENSG00000137414	FAM8A1	1.83724	1.98943e-07	1.45797e-05	EF IvsU
ENSG00000149091	DGKZ	-1.61938	2.02569e-07	1.4714e-05	EF IvsU
ENSG00000145416	MARCH1	1.33686	2.10701e-07	1.51704e-05	EF IvsU
ENSG00000113269	RNF130	1.22665	2.19783e-07	1.56867e-05	EF IvsU
ENSG00000121552	CSTA	2.53597	2.29592e-07	1.62456e-05	EF IvsU
ENSG00000173559	NABP1	1.92442	2.44657e-07	1.71636e-05	EF IvsU
ENSG00000189319	FAM53B	-1.38709	2.59571e-07	1.80556e-05	EF IvsU
ENSG00000162496	DHRS3	-2.51093	2.62294e-07	1.80722e-05	EF IvsU
ENSG00000068831	RASGRP2	-1.52233	2.64214e-07	1.80722e-05	EF IvsU
ENSG00000103319	EEF2K	-1.82757	2.6989e-07	1.82118e-05	EF IvsU
ENSG00000083937	CHMP2B	1.62753	2.70692e-07	1.82118e-05	EF IvsU
ENSG00000087253	LPCAT2	1.92368	2.90946e-07	1.94153e-05	EF IvsU
ENSG00000027869	SH2D2A	-2.21772	3.03966e-07	2.00466e-05	EF IvsU
ENSG00000135378	PRRG4	1.83479	3.0529e-07	2.00466e-05	EF IvsU
ENSG00000183023	SLC8A1	1.33235	3.09397e-07	2.0155e-05	EF IvsU
ENSG00000143889	HNRNPLL	1.1603	3.18455e-07	2.04789e-05	EF IvsU
ENSG00000181035	SLC25A42	-1.91484	3.20009e-07	2.04789e-05	EF IvsU
ENSG00000196187	TMEM63A	-1.32621	3.21854e-07	2.04789e-05	EF IvsU
ENSG00000100242	SUN2	-1.46039	3.39365e-07	2.13427e-05	EF IvsU
ENSG00000177409	SAMD9L	2.23626	3.4063e-07	2.13427e-05	EF IvsU
ENSG00000174125	TLR1	1.73068	3.50427e-07	2.17902e-05	EF IvsU
ENSG00000137757	CASP5	2.13143	3.74907e-07	2.31112e-05	EF IvsU
ENSG00000178607	ERN1	-1.33473	3.77303e-07	2.31112e-05	EF IvsU
ENSG00000107331	ABCA2	-1.32754	3.84139e-07	2.33425e-05	EF IvsU
ENSG00000058453	CROCC	-1.96709	3.86767e-07	2.33425e-05	EF IvsU
ENSG00000130787	HIP1R	-1.49112	3.91628e-07	2.34038e-05	EF IvsU
ENSG00000139687	RB1	1.32743	3.93485e-07	2.34038e-05	EF IvsU
ENSG00000089094	KDM2B	-1.31291	4.03679e-07	2.38374e-05	EF IvsU
ENSG00000084733	RAB10	1.53163	4.12325e-07	2.4174e-05	EF IvsU
ENSG00000172543	CTSW	-1.72317	4.19641e-07	2.44284e-05	EF IvsU
ENSG00000165168	CYBB	1.63378	4.29808e-07	2.48441e-05	EF IvsU
ENSG00000043143	JADE2	-1.34893	4.45039e-07	2.55446e-05	EF IvsU
ENSG00000005020	SKAP2	1.49962	4.50462e-07	2.56763e-05	EF IvsU
ENSG00000077044	DGKD	-1.4025	4.65176e-07	2.63322e-05	EF IvsU
ENSG00000163563	MNDA	2.19899	4.92718e-07	2.77002e-05	EF IvsU
ENSG00000154451	GBP5	3.01734	5.38329e-07	2.99403e-05	EF IvsU
ENSG00000115687	PASK	-1.43969	5.39859e-07	2.99403e-05	EF IvsU
ENSG00000157978	LDLRAP1	-1.52693	5.50228e-07	3.03105e-05	EF IvsU
ENSG00000197601	FAR1	1.30555	6.02644e-07	3.2539e-05	EF IvsU
ENSG00000165661	QSOX2	-1.33911	6.0541e-07	3.2539e-05	EF IvsU
ENSG00000116991	SIPA1L2	1.76806	6.07819e-07	3.2539e-05	EF IvsU
ENSG00000105202	FBL	-1.55859	6.08428e-07	3.2539e-05	EF IvsU
ENSG00000198019	FCGR1B	2.57667	6.10502e-07	3.2539e-05	EF IvsU
ENSG00000146070	PLA2G7	2.39059	6.35778e-07	3.36675e-05	EF IvsU
ENSG00000100644	HIF1A	1.23899	6.70689e-07	3.52886e-05	EF IvsU
ENSG00000134970	TMED7	1.64617	6.82221e-07	3.56667e-05	EF IvsU
ENSG00000145685	LHFPL2	1.69257	6.88812e-07	3.57834e-05	EF IvsU
ENSG00000104375	STK3	1.51531	7.10713e-07	3.66889e-05	EF IvsU
ENSG00000120594	PLXDC2	1.2414	7.41846e-07	3.80567e-05	EF IvsU
ENSG00000181631	P2RY13	1.69086	7.48418e-07	3.81554e-05	EF IvsU
ENSG00000167483	FAM129C	-2.07065	7.57143e-07	3.83619e-05	EF IvsU
ENSG00000049245	VAMP3	1.34653	7.6992e-07	3.8546e-05	EF IvsU
ENSG00000213626	LBH	-1.46322	7.70169e-07	3.8546e-05	EF IvsU
ENSG00000100316	RPL3	-1.45774	7.81754e-07	3.88887e-05	EF IvsU
ENSG00000168646	AXIN2	-2.09234	7.87842e-07	3.88896e-05	EF IvsU
ENSG00000163348	PYGO2	-1.71743	7.91247e-07	3.88896e-05	EF IvsU
ENSG00000140030	GPR65	1.42976	8.02602e-07	3.91715e-05	EF IvsU
ENSG00000102901	CENPT	-1.55275	8.06529e-07	3.91715e-05	EF IvsU
ENSG00000007264	MATK	-1.72225	8.32336e-07	4.00727e-05	EF IvsU
ENSG00000136573	BLK	-1.90818	8.40168e-07	4.00727e-05	EF IvsU
ENSG00000082397	EPB41L3	1.62707	8.41796e-07	4.00727e-05	EF IvsU
ENSG00000167895	TMC8	-1.54503	8.44612e-07	4.00727e-05	EF IvsU
ENSG00000146425	DYNLT1	1.61839	8.6372e-07	4.07438e-05	EF IvsU
ENSG00000102897	LYRM1	1.36832	8.72699e-07	4.09321e-05	EF IvsU
ENSG00000111817	DSE	1.1147	8.92636e-07	4.15023e-05	EF IvsU
ENSG00000158717	RNF166	-1.47054	8.94968e-07	4.15023e-05	EF IvsU
ENSG00000136560	TANK	1.46237	9.04527e-07	4.16915e-05	EF IvsU
ENSG00000137393	RNF144B	1.25628	9.09208e-07	4.16915e-05	EF IvsU
ENSG00000225492	GBP1P1	4.4719	9.14438e-07	4.16984e-05	EF IvsU
ENSG00000140400	MAN2C1	-1.62006	9.33563e-07	4.23353e-05	EF IvsU
ENSG00000124203	ZNF831	-1.59477	9.47223e-07	4.23843e-05	EF IvsU
ENSG00000100883	SRP54	1.20043	9.49979e-07	4.23843e-05	EF IvsU
ENSG00000188322	SBK1	-1.79116	9.50136e-07	4.23843e-05	EF IvsU
ENSG00000184271	POU6F1	-2.03842	9.85944e-07	4.3744e-05	EF IvsU
ENSG00000140743	CDR2	-1.26091	1.01056e-06	4.45952e-05	EF IvsU
ENSG00000237765	FAM200B	1.57988	1.05264e-06	4.62034e-05	EF IvsU
ENSG00000181754	AMIGO1	-1.36458	1.05836e-06	4.62077e-05	EF IvsU
ENSG00000141524	TMC6	-1.53223	1.12053e-06	4.86629e-05	EF IvsU
ENSG00000159618	GPR114	-1.99588	1.12741e-06	4.87041e-05	EF IvsU
ENSG00000115145	STAM2	1.33918	1.17262e-06	5.0392e-05	EF IvsU
ENSG00000115310	RTN4	1.28554	1.18921e-06	5.07254e-05	EF IvsU
ENSG00000034053	APBA2	-1.56257	1.19274e-06	5.07254e-05	EF IvsU
ENSG00000116977	LGALS8	1.06784	1.22288e-06	5.17392e-05	EF IvsU
ENSG00000168763	CNNM3	-1.79559	1.23159e-06	5.18403e-05	EF IvsU
ENSG00000073331	ALPK1	1.65902	1.24339e-06	5.18578e-05	EF IvsU
ENSG00000146476	C6orf211	1.44329	1.24464e-06	5.18578e-05	EF IvsU
ENSG00000107201	DDX58	1.70439	1.33094e-06	5.51737e-05	EF IvsU
ENSG00000112787	FBRSL1	-2.1128	1.35335e-06	5.58206e-05	EF IvsU
ENSG00000173744	AGFG1	1.24258	1.37761e-06	5.65371e-05	EF IvsU
ENSG00000002586	CD99	-1.23807	1.39568e-06	5.68784e-05	EF IvsU
ENSG00000145365	TIFA	2.31832	1.39979e-06	5.68784e-05	EF IvsU
ENSG00000137752	CASP1	1.49604	1.41668e-06	5.69864e-05	EF IvsU
ENSG00000117226	GBP3	1.58924	1.42721e-06	5.69864e-05	EF IvsU
ENSG00000151553	FAM160B1	1.40929	1.42948e-06	5.69864e-05	EF IvsU
ENSG00000178252	WDR6	-1.64072	1.43022e-06	5.69864e-05	EF IvsU
ENSG00000073737	DHRS9	1.52786	1.51389e-06	6.00289e-05	EF IvsU
ENSG00000115339	GALNT3	1.338	1.55164e-06	6.12302e-05	EF IvsU
ENSG00000109046	WSB1	1.29186	1.66772e-06	6.54958e-05	EF IvsU
ENSG00000085063	CD59	1.44965	1.69296e-06	6.61704e-05	EF IvsU
ENSG00000245105	A2M-AS1	-1.57731	1.72078e-06	6.69391e-05	EF IvsU
ENSG00000177225	PDDC1	-1.71439	1.73977e-06	6.73585e-05	EF IvsU
ENSG00000179021	C3orf38	1.37778	1.78488e-06	6.87807e-05	EF IvsU
ENSG00000136699	SMPD4	-1.77154	1.80255e-06	6.9137e-05	EF IvsU
ENSG00000213402	PTPRCAP	-1.77302	1.81361e-06	6.92378e-05	EF IvsU
ENSG00000227028	SLC8A1-AS1	1.78229	1.89961e-06	7.21852e-05	EF IvsU
ENSG00000063177	RPL18	-1.28366	1.95414e-06	7.37969e-05	EF IvsU
ENSG00000166927	MS4A7	1.73294	1.96416e-06	7.37969e-05	EF IvsU
ENSG00000118564	FBXL5	1.4675	1.969e-06	7.37969e-05	EF IvsU
ENSG00000162704	ARPC5	1.21624	2.01484e-06	7.42322e-05	EF IvsU
ENSG00000161381	PLXDC1	-1.46656	2.02308e-06	7.42322e-05	EF IvsU
ENSG00000188822	CNR2	-2.19797	2.02494e-06	7.42322e-05	EF IvsU
ENSG00000007402	CACNA2D2	-2.06911	2.02596e-06	7.42322e-05	EF IvsU
ENSG00000198851	CD3E	-1.22376	2.0337e-06	7.42322e-05	EF IvsU
ENSG00000186815	TPCN1	-1.37747	2.03699e-06	7.42322e-05	EF IvsU
ENSG00000196743	GM2A	1.16166	2.04392e-06	7.42322e-05	EF IvsU
ENSG00000135426	TESPA1	-1.21071	2.07777e-06	7.51034e-05	EF IvsU
ENSG00000168461	RAB31	1.30259	2.08621e-06	7.51034e-05	EF IvsU
ENSG00000172005	MAL	-1.71543	2.13219e-06	7.62206e-05	EF IvsU
ENSG00000056558	TRAF1	-1.10913	2.13581e-06	7.62206e-05	EF IvsU
ENSG00000181036	FCRL6	-1.50835	2.15292e-06	7.64987e-05	EF IvsU
ENSG00000137078	SIT1	-1.89739	2.22781e-06	7.88183e-05	EF IvsU
ENSG00000082212	ME2	1.1158	2.2819e-06	8.03857e-05	EF IvsU
ENSG00000182162	P2RY8	-1.20092	2.29853e-06	8.06253e-05	EF IvsU
ENSG00000114812	VIPR1	-1.87815	2.31602e-06	8.06613e-05	EF IvsU
ENSG00000137309	HMGA1	-1.89241	2.31921e-06	8.06613e-05	EF IvsU
ENSG00000072401	UBE2D1	1.94877	2.37118e-06	8.2121e-05	EF IvsU
ENSG00000126464	PRR12	-2.11188	2.43794e-06	8.40782e-05	EF IvsU
ENSG00000126858	RHOT1	1.34699	2.46068e-06	8.45073e-05	EF IvsU
ENSG00000154359	LONRF1	1.20018	2.49649e-06	8.53263e-05	EF IvsU
ENSG00000164111	ANXA5	1.19913	2.50532e-06	8.53263e-05	EF IvsU
ENSG00000177600	RPLP2	-2.15588	2.54181e-06	8.62115e-05	EF IvsU
ENSG00000073350	LLGL2	-2.09311	2.5906e-06	8.75046e-05	EF IvsU
ENSG00000127947	PTPN12	1.40569	2.63553e-06	8.86575e-05	EF IvsU
ENSG00000188641	DPYD	1.12872	2.65091e-06	8.8811e-05	EF IvsU
ENSG00000114779	ABHD14B	-1.69915	2.6727e-06	8.91768e-05	EF IvsU
ENSG00000134851	TMEM165	1.11591	2.77496e-06	9.22141e-05	EF IvsU
ENSG00000138069	RAB1A	1.32494	2.80629e-06	9.28792e-05	EF IvsU
ENSG00000186174	BCL9L	-1.70742	2.82333e-06	9.30677e-05	EF IvsU
ENSG00000055483	USP36	-1.57703	2.83986e-06	9.32384e-05	EF IvsU
ENSG00000149573	MPZL2	1.59779	2.89719e-06	9.47416e-05	EF IvsU
ENSG00000121716	PILRB	-1.15486	2.92301e-06	9.52065e-05	EF IvsU
ENSG00000138190	EXOC6	1.24579	2.93826e-06	9.53249e-05	EF IvsU
ENSG00000107798	LIPA	1.18741	2.99168e-06	9.66761e-05	EF IvsU
ENSG00000160305	DIP2A	-1.02754	3.01363e-06	9.70033e-05	EF IvsU
ENSG00000162804	SNED1	-1.42721	3.02712e-06	9.70569e-05	EF IvsU
ENSG00000132963	POMP	1.18699	3.04074e-06	9.71143e-05	EF IvsU
ENSG00000187037	GPR141	1.53112	3.05504e-06	9.71929e-05	EF IvsU
ENSG00000169100	SLC25A6	-1.36238	3.08679e-06	9.78239e-05	EF IvsU
ENSG00000008517	IL32	-1.78578	3.12023e-06	9.85034e-05	EF IvsU
ENSG00000164880	INTS1	-1.47814	3.15657e-06	9.92687e-05	EF IvsU
ENSG00000119922	IFIT2	1.99213	3.1966e-06	0.000100144	EF IvsU
ENSG00000241163	LINC00877	1.36051	3.30506e-06	0.000102838	EF IvsU
ENSG00000180096	SEPT1	-1.79113	3.30765e-06	0.000102838	EF IvsU
ENSG00000234511	C5orf58	1.80123	3.37628e-06	0.000104575	EF IvsU
ENSG00000109906	ZBTB16	-2.03337	3.39602e-06	0.000104791	EF IvsU
ENSG00000112972	HMGCS1	1.04088	3.47378e-06	0.00010679	EF IvsU
ENSG00000161847	RAVER1	-1.63053	3.66143e-06	0.000112138	EF IvsU
ENSG00000135686	KLHL36	-1.10915	3.67672e-06	0.000112188	EF IvsU
ENSG00000039319	ZFYVE16	1.67044	3.69212e-06	0.00011224	EF IvsU
ENSG00000114978	MOB1A	1.33509	3.782e-06	0.000114549	EF IvsU
ENSG00000181381	DDX60L	1.73272	3.79794e-06	0.000114608	EF IvsU
ENSG00000067064	IDI1	1.31463	3.83025e-06	0.00011516	EF IvsU
ENSG00000141510	TP53	-1.3865	3.85093e-06	0.000115359	EF IvsU
ENSG00000205413	SAMD9	1.83668	3.89344e-06	0.000116209	EF IvsU
ENSG00000102010	BMX	3.37299	3.92877e-06	0.000116838	EF IvsU
ENSG00000153250	RBMS1	1.29939	3.9882e-06	0.000118177	EF IvsU
ENSG00000167526	RPL13	-1.21229	4.1558e-06	0.000122701	EF IvsU
ENSG00000112531	QKI	1.37528	4.27085e-06	0.000125646	EF IvsU
ENSG00000165490	C11orf82	1.46653	4.28816e-06	0.000125704	EF IvsU
ENSG00000137070	IL11RA	-2.11337	4.3083e-06	0.000125845	EF IvsU
ENSG00000089486	CDIP1	-1.51759	4.39392e-06	0.000127887	EF IvsU
ENSG00000196456	ZNF775	-1.73539	4.40938e-06	0.000127887	EF IvsU
ENSG00000117009	KMO	1.49673	4.44679e-06	0.000128518	EF IvsU
ENSG00000251215	GOLGA5P1	1.49222	4.47512e-06	0.000128883	EF IvsU
ENSG00000123983	ACSL3	0.976	4.5106e-06	0.000129451	EF IvsU
ENSG00000135315	KIAA1009	1.33238	4.54958e-06	0.000130096	EF IvsU
ENSG00000139641	ESYT1	-1.45755	4.58321e-06	0.000130096	EF IvsU
ENSG00000065911	MTHFD2	1.68285	4.59561e-06	0.000130096	EF IvsU
ENSG00000130723	PRRC2B	-1.26738	4.59647e-06	0.000130096	EF IvsU
ENSG00000185436	IFNLR1	-1.68397	4.65116e-06	0.000131191	EF IvsU
ENSG00000136603	SKIL	1.12191	4.72569e-06	0.000132394	EF IvsU
ENSG00000155629	PIK3AP1	1.29243	4.73828e-06	0.000132394	EF IvsU
ENSG00000227507	LTB	-1.18473	4.74219e-06	0.000132394	EF IvsU
ENSG00000142765	SYTL1	-1.31758	4.76176e-06	0.00013249	EF IvsU
ENSG00000235655	H3F3AP4	1.65753	4.86378e-06	0.000134871	EF IvsU
ENSG00000249835	VCAN-AS1	1.76386	4.92555e-06	0.000136124	EF IvsU
ENSG00000073756	PTGS2	1.6698	5.07153e-06	0.000139688	EF IvsU
ENSG00000216490	IFI30	1.42712	5.12335e-06	0.00014064	EF IvsU
ENSG00000099910	KLHL22	-1.26169	5.1532e-06	0.00014064	EF IvsU
ENSG00000144566	RAB5A	1.48877	5.1575e-06	0.00014064	EF IvsU
ENSG00000136717	BIN1	-1.27797	5.37187e-06	0.000145556	EF IvsU
ENSG00000158201	ABHD3	1.55153	5.38289e-06	0.000145556	EF IvsU
ENSG00000141293	SKAP1	-1.12762	5.39609e-06	0.000145556	EF IvsU
ENSG00000041357	PSMA4	1.71835	5.40871e-06	0.000145556	EF IvsU
ENSG00000180884	ZNF792	-1.18304	5.4402e-06	0.000145925	EF IvsU
ENSG00000186088	GSAP	1.05166	5.65327e-06	0.000151147	EF IvsU
ENSG00000023318	ERP44	1.02333	5.6948e-06	0.000151763	EF IvsU
ENSG00000105738	SIPA1L3	-1.46423	5.73027e-06	0.000152214	EF IvsU
ENSG00000139193	CD27	-1.86624	5.80674e-06	0.000153748	EF IvsU
ENSG00000133104	SPG20	1.10777	5.87872e-06	0.00015449	EF IvsU
ENSG00000108861	DUSP3	1.23525	5.8788e-06	0.00015449	EF IvsU
ENSG00000213341	CHUK	1.15197	5.89125e-06	0.00015449	EF IvsU
ENSG00000115267	IFIH1	1.56578	5.96838e-06	0.000156014	EF IvsU
ENSG00000115904	SOS1	1.41009	6.0213e-06	0.000156898	EF IvsU
ENSG00000112299	VNN1	1.88989	6.08528e-06	0.000158063	EF IvsU
ENSG00000115355	CCDC88A	1.32279	6.13117e-06	0.000158753	EF IvsU
ENSG00000180900	SCRIB	-2.05374	6.19918e-06	0.000159341	EF IvsU
ENSG00000153310	FAM49B	1.25807	6.21189e-06	0.000159341	EF IvsU
ENSG00000101596	SMCHD1	1.85743	6.21465e-06	0.000159341	EF IvsU
ENSG00000136051	KIAA1033	1.36229	6.23155e-06	0.000159341	EF IvsU
ENSG00000154016	GRAP	-1.59286	6.26483e-06	0.000159695	EF IvsU
ENSG00000104880	ARHGEF18	-1.08244	6.5852e-06	0.000167341	EF IvsU
ENSG00000243335	KCTD7	-1.15236	6.72546e-06	0.000170378	EF IvsU
ENSG00000015475	BID	0.991892	7.02779e-06	0.000177063	EF IvsU
ENSG00000220205	VAMP2	-1.63455	7.03248e-06	0.000177063	EF IvsU
ENSG00000184381	PLA2G6	-1.44033	7.13866e-06	0.000179187	EF IvsU
ENSG00000169504	CLIC4	1.28025	7.201e-06	0.000180201	EF IvsU
ENSG00000139505	MTMR6	1.13296	7.26377e-06	0.000181219	EF IvsU
ENSG00000124496	TRERF1	-1.12528	7.41877e-06	0.000184525	EF IvsU
ENSG00000179364	PACS2	-1.72827	7.52818e-06	0.000186261	EF IvsU
ENSG00000112367	FIG4	0.953182	7.53395e-06	0.000186261	EF IvsU
ENSG00000165682	CLEC1B	1.51195	7.76217e-06	0.000191327	EF IvsU
ENSG00000138119	MYOF	2.03456	7.78826e-06	0.000191395	EF IvsU
ENSG00000135047	CTSL	2.17697	7.8796e-06	0.000193062	EF IvsU
ENSG00000147123	NDUFB11	-1.77719	7.92752e-06	0.000193658	EF IvsU
ENSG00000197150	ABCB8	-1.39498	7.96949e-06	0.000194106	EF IvsU
ENSG00000135916	ITM2C	-2.17953	8.15424e-06	0.000197621	EF IvsU
ENSG00000115607	IL18RAP	1.471	8.16199e-06	0.000197621	EF IvsU
ENSG00000159128	IFNGR2	1.20043	8.23754e-06	0.000198864	EF IvsU
ENSG00000127419	TMEM175	-1.58393	8.54037e-06	0.000205402	EF IvsU
ENSG00000197694	SPTAN1	-1.21328	8.55843e-06	0.000205402	EF IvsU
ENSG00000089154	GCN1L1	-1.20064	8.63487e-06	0.000206633	EF IvsU
ENSG00000109133	TMEM33	1.45518	8.70613e-06	0.000207101	EF IvsU
ENSG00000103495	MAZ	-1.43139	8.71487e-06	0.000207101	EF IvsU
ENSG00000156273	BACH1	1.26566	8.73013e-06	0.000207101	EF IvsU
ENSG00000164096	C4orf3	1.39878	8.85608e-06	0.000208984	EF IvsU
ENSG00000140474	ULK3	-1.79683	8.86044e-06	0.000208984	EF IvsU
ENSG00000221978	CCNL2	-1.0625	9.00323e-06	0.0002115	EF IvsU
ENSG00000140379	BCL2A1	2.06497	9.01862e-06	0.0002115	EF IvsU
ENSG00000162946	DISC1	1.04883	9.05199e-06	0.000211677	EF IvsU
ENSG00000122008	POLK	1.3758	9.13395e-06	0.000212593	EF IvsU
ENSG00000151240	DIP2C	-1.31199	9.14297e-06	0.000212593	EF IvsU
ENSG00000102524	TNFSF13B	1.26956	9.31625e-06	0.000215253	EF IvsU
ENSG00000085662	AKR1B1	-1.20518	9.32165e-06	0.000215253	EF IvsU
ENSG00000163050	ADCK3	-1.27604	9.33602e-06	0.000215253	EF IvsU
ENSG00000148450	MSRB2	1.6095	9.45049e-06	0.000217282	EF IvsU
ENSG00000142166	IFNAR1	1.26988	9.61453e-06	0.000220436	EF IvsU
ENSG00000154222	CC2D1B	-1.46574	9.81235e-06	0.000224345	EF IvsU
ENSG00000138246	DNAJC13	1.03893	9.95256e-06	0.000226918	EF IvsU
ENSG00000211896	IGHG1	-1.4951	9.98325e-06	0.000226988	EF IvsU
ENSG00000198933	TBKBP1	-1.79292	1.01899e-05	0.000231046	EF IvsU
ENSG00000133056	PIK3C2B	-1.28871	1.02223e-05	0.000231141	EF IvsU
ENSG00000138772	ANXA3	2.37154	1.02535e-05	0.000231211	EF IvsU
ENSG00000142102	ATHL1	-1.30339	1.02873e-05	0.000231337	EF IvsU
ENSG00000104960	PTOV1	-1.69037	1.03578e-05	0.000232287	EF IvsU
ENSG00000156587	UBE2L6	1.50026	1.05082e-05	0.000235016	EF IvsU
ENSG00000153922	CHD1	1.22129	1.0583e-05	0.000235766	EF IvsU
ENSG00000124181	PLCG1	-1.34061	1.05991e-05	0.000235766	EF IvsU
ENSG00000100241	SBF1	-1.67345	1.07707e-05	0.000238935	EF IvsU
ENSG00000108292	MLLT6	-1.33553	1.08451e-05	0.000239937	EF IvsU
ENSG00000153406	NMRAL1	-1.6329	1.09114e-05	0.000240755	EF IvsU
ENSG00000197329	PELI1	1.39059	1.10034e-05	0.000242134	EF IvsU
ENSG00000117758	STX12	1.00824	1.12313e-05	0.000246488	EF IvsU
ENSG00000116489	CAPZA1	1.53773	1.12907e-05	0.000247131	EF IvsU
ENSG00000010030	ETV7	2.80185	1.13829e-05	0.000247436	EF IvsU
ENSG00000160613	PCSK7	-1.04656	1.13902e-05	0.000247436	EF IvsU
ENSG00000154370	TRIM11	-1.43361	1.13951e-05	0.000247436	EF IvsU
ENSG00000119943	PYROXD2	-1.64202	1.16098e-05	0.000251433	EF IvsU
ENSG00000126351	THRA	-1.54032	1.17117e-05	0.000252973	EF IvsU
ENSG00000083223	ZCCHC6	1.33361	1.18789e-05	0.000255904	EF IvsU
ENSG00000184678	HIST2H2BE	1.29506	1.19097e-05	0.000255904	EF IvsU
ENSG00000158006	PAFAH2	-1.51022	1.19775e-05	0.000256688	EF IvsU
ENSG00000151151	IPMK	1.4733	1.20489e-05	0.000256867	EF IvsU
ENSG00000136147	PHF11	1.2211	1.20531e-05	0.000256867	EF IvsU
ENSG00000139132	FGD4	1.20303	1.20798e-05	0.000256867	EF IvsU
ENSG00000121310	ECHDC2	-1.00084	1.22259e-05	0.000258776	EF IvsU
ENSG00000104907	TRMT1	-1.36676	1.22326e-05	0.000258776	EF IvsU
ENSG00000124608	AARS2	-1.5233	1.23268e-05	0.000260098	EF IvsU
ENSG00000147457	CHMP7	-1.00213	1.24037e-05	0.000261051	EF IvsU
ENSG00000179222	MAGED1	-1.29916	1.29291e-05	0.000271282	EF IvsU
ENSG00000120915	EPHX2	-1.58983	1.29559e-05	0.000271282	EF IvsU
ENSG00000175073	VCPIP1	1.25448	1.30187e-05	0.000271901	EF IvsU
ENSG00000163660	CCNL1	1.35341	1.30819e-05	0.000272528	EF IvsU
ENSG00000102393	GLA	1.20804	1.32203e-05	0.000274715	EF IvsU
ENSG00000136068	FLNB	-1.13064	1.3315e-05	0.000275983	EF IvsU
ENSG00000130150	MOSPD2	1.34657	1.33573e-05	0.000276162	EF IvsU
ENSG00000114650	SCAP	-1.37748	1.34561e-05	0.000277506	EF IvsU
ENSG00000177879	AP3S1	1.11591	1.38191e-05	0.00028394	EF IvsU
ENSG00000105374	NKG7	-2.07318	1.38455e-05	0.00028394	EF IvsU
ENSG00000167615	LENG8	-1.62238	1.38718e-05	0.00028394	EF IvsU
ENSG00000197471	SPN	-1.22688	1.40229e-05	0.000285981	EF IvsU
ENSG00000214022	REPIN1	-1.72586	1.40412e-05	0.000285981	EF IvsU
ENSG00000161267	BDH1	-1.66281	1.41273e-05	0.000287021	EF IvsU
ENSG00000215908	CROCCP2	-1.67781	1.41956e-05	0.000287698	EF IvsU
ENSG00000071909	MYO3B	-1.56775	1.44675e-05	0.000291966	EF IvsU
ENSG00000146067	FAM193B	-1.27838	1.44774e-05	0.000291966	EF IvsU
ENSG00000138434	SSFA2	1.10047	1.477e-05	0.000296696	EF IvsU
ENSG00000115159	GPD2	1.03305	1.48138e-05	0.000296696	EF IvsU
ENSG00000090565	RAB11FIP3	-1.34164	1.48204e-05	0.000296696	EF IvsU
ENSG00000164896	FASTK	-1.25657	1.51684e-05	0.000302926	EF IvsU
ENSG00000120217	CD274	2.66456	1.53317e-05	0.000304763	EF IvsU
ENSG00000002549	LAP3	2.19342	1.53347e-05	0.000304763	EF IvsU
ENSG00000163565	IFI16	1.86193	1.54325e-05	0.000305476	EF IvsU
ENSG00000135604	STX11	1.71872	1.5445e-05	0.000305476	EF IvsU
ENSG00000132669	RIN2	1.04135	1.57059e-05	0.000309174	EF IvsU
ENSG00000117500	TMED5	1.44351	1.57073e-05	0.000309174	EF IvsU
ENSG00000006555	TTC22	-1.6299	1.57591e-05	0.000309451	EF IvsU
ENSG00000178188	SH2B1	-1.7764	1.59954e-05	0.000313342	EF IvsU
ENSG00000161905	ALOX15	-4.39744	1.60862e-05	0.000314063	EF IvsU
ENSG00000106003	LFNG	-1.33977	1.61088e-05	0.000314063	EF IvsU
ENSG00000180739	S1PR5	-1.52388	1.63431e-05	0.000317877	EF IvsU
ENSG00000170638	TRABD	-1.63222	1.64595e-05	0.000319385	EF IvsU
ENSG00000180817	PPA1	1.37868	1.6624e-05	0.000321815	EF IvsU
ENSG00000170385	SLC30A1	1.17119	1.66646e-05	0.000321842	EF IvsU
ENSG00000125538	IL1B	1.52044	1.69742e-05	0.000327053	EF IvsU
ENSG00000131797	CLUHP3	-1.41773	1.71336e-05	0.000329351	EF IvsU
ENSG00000229164	TRAC	-1.13304	1.73442e-05	0.00033262	EF IvsU
ENSG00000167302	ENTHD2	-1.51594	1.74081e-05	0.000332744	EF IvsU
ENSG00000159753	RLTPR	-1.60263	1.74317e-05	0.000332744	EF IvsU
ENSG00000155313	USP25	1.18017	1.74951e-05	0.000333178	EF IvsU
ENSG00000141564	RPTOR	-1.40189	1.75745e-05	0.000333543	EF IvsU
ENSG00000173890	GPR160	1.75122	1.75955e-05	0.000333543	EF IvsU
ENSG00000211893	IGHG2	-1.85152	1.77364e-05	0.00033544	EF IvsU
ENSG00000231607	DLEU2	1.33622	1.80539e-05	0.000340658	EF IvsU
ENSG00000244482	LILRA6	1.13269	1.81619e-05	0.000341911	EF IvsU
ENSG00000171204	TMEM126B	1.26449	1.82314e-05	0.000342433	EF IvsU
ENSG00000149499	EML3	-1.729	1.88195e-05	0.000352069	EF IvsU
ENSG00000008710	PKD1	-1.68708	1.88302e-05	0.000352069	EF IvsU
ENSG00000033178	UBA6	1.18198	1.89771e-05	0.000354008	EF IvsU
ENSG00000149131	SERPING1	2.41784	1.90308e-05	0.000354207	EF IvsU
ENSG00000138459	SLC35A5	1.12046	1.91847e-05	0.000356263	EF IvsU
ENSG00000132635	PCED1A	-1.26748	1.92926e-05	0.000357457	EF IvsU
ENSG00000079385	CEACAM1	2.28312	1.94379e-05	0.000359338	EF IvsU
ENSG00000130066	SAT1	1.33219	1.9489e-05	0.000359474	EF IvsU
ENSG00000159674	SPON2	-1.86359	2.0063e-05	0.000369231	EF IvsU
ENSG00000172243	CLEC7A	1.29797	2.02926e-05	0.000372622	EF IvsU
ENSG00000154358	OBSCN	-1.78714	2.04768e-05	0.000375163	EF IvsU
ENSG00000065802	ASB1	-1.15959	2.07916e-05	0.000380083	EF IvsU
ENSG00000126391	FRMD8	-1.20796	2.10285e-05	0.00038356	EF IvsU
ENSG00000175105	ZNF654	1.10839	2.14723e-05	0.000390786	EF IvsU
ENSG00000163636	PSMD6	1.21703	2.16147e-05	0.000392508	EF IvsU
ENSG00000175634	RPS6KB2	-1.12147	2.19976e-05	0.00039858	EF IvsU
ENSG00000247982	LINC00926	-1.29617	2.20632e-05	0.000398888	EF IvsU
ENSG00000115109	EPB41L5	1.30859	2.21749e-05	0.000400026	EF IvsU
ENSG00000173221	GLRX	1.26225	2.22992e-05	0.000401385	EF IvsU
ENSG00000112511	PHF1	-1.31035	2.24746e-05	0.000403658	EF IvsU
ENSG00000131584	ACAP3	-1.53246	2.27189e-05	0.000407155	EF IvsU
ENSG00000103126	AXIN1	-1.30503	2.28648e-05	0.000408876	EF IvsU
ENSG00000157570	TSPAN18	-1.52227	2.29649e-05	0.000409773	EF IvsU
ENSG00000161013	MGAT4B	-1.54797	2.31732e-05	0.000412593	EF IvsU
ENSG00000151458	ANKRD50	1.11481	2.33647e-05	0.000414518	EF IvsU
ENSG00000113368	LMNB1	1.39148	2.33823e-05	0.000414518	EF IvsU
ENSG00000109743	BST1	1.52146	2.35036e-05	0.000415771	EF IvsU
ENSG00000010322	NISCH	-1.26204	2.35815e-05	0.000416251	EF IvsU
ENSG00000158435	CNOT11	1.34587	2.36679e-05	0.000416879	EF IvsU
ENSG00000213366	GSTM2	-1.83532	2.41729e-05	0.000424863	EF IvsU
ENSG00000096433	ITPR3	-1.20628	2.44593e-05	0.000427523	EF IvsU
ENSG00000122729	ACO1	1.44799	2.44692e-05	0.000427523	EF IvsU
ENSG00000115085	ZAP70	-1.42234	2.44805e-05	0.000427523	EF IvsU
ENSG00000150681	RGS18	1.87902	2.47579e-05	0.000431449	EF IvsU
ENSG00000015133	CCDC88C	-1.0647	2.48159e-05	0.000431545	EF IvsU
ENSG00000067066	SP100	1.14643	2.49827e-05	0.000433527	EF IvsU
ENSG00000013725	CD6	-1.54727	2.51281e-05	0.00043513	EF IvsU
ENSG00000009844	VTA1	1.42886	2.53219e-05	0.000437562	EF IvsU
ENSG00000117228	GBP1	2.55951	2.548e-05	0.000439369	EF IvsU
ENSG00000139626	ITGB7	-1.30119	2.57119e-05	0.00044244	EF IvsU
ENSG00000198026	ZNF335	-1.19237	2.57984e-05	0.000442999	EF IvsU
ENSG00000005379	BZRAP1	-1.40475	2.59139e-05	0.000444054	EF IvsU
ENSG00000134954	ETS1	-1.086	2.59979e-05	0.000444564	EF IvsU
ENSG00000075151	EIF4G3	1.06658	2.60771e-05	0.000444992	EF IvsU
ENSG00000156521	TYSND1	-1.55544	2.64478e-05	0.000450381	EF IvsU
ENSG00000162645	GBP2	1.5796	2.65778e-05	0.000451657	EF IvsU
ENSG00000123143	PKN1	-1.33034	2.68351e-05	0.000455088	EF IvsU
ENSG00000100324	TAB1	-1.55144	2.69646e-05	0.000456273	EF IvsU
ENSG00000164916	FOXK1	-1.0325	2.70162e-05	0.000456273	EF IvsU
ENSG00000183621	ZNF438	1.35188	2.72046e-05	0.000457657	EF IvsU
ENSG00000196092	PAX5	-1.54397	2.72356e-05	0.000457657	EF IvsU
ENSG00000085265	FCN1	1.08848	2.73196e-05	0.000457657	EF IvsU
ENSG00000164430	MB21D1	1.28184	2.73211e-05	0.000457657	EF IvsU
ENSG00000229325	ACAP2-IT1	2.46485	2.76603e-05	0.000462395	EF IvsU
ENSG00000175727	MLXIP	-1.32691	2.78984e-05	0.000465426	EF IvsU
ENSG00000106546	AHR	1.08222	2.79992e-05	0.000466161	EF IvsU
ENSG00000152778	IFIT5	1.52591	2.86201e-05	0.000475534	EF IvsU
ENSG00000243055	GK-AS1	2.17297	2.87377e-05	0.000476321	EF IvsU
ENSG00000178971	CTC1	-1.04799	2.88075e-05	0.000476321	EF IvsU
ENSG00000068793	CYFIP1	0.928154	2.8848e-05	0.000476321	EF IvsU
ENSG00000021355	SERPINB1	1.06377	2.89287e-05	0.000476321	EF IvsU
ENSG00000141503	MINK1	-1.39182	2.89576e-05	0.000476321	EF IvsU
ENSG00000074370	ATP2A3	-1.88198	2.94135e-05	0.000482852	EF IvsU
ENSG00000103056	SMPD3	-2.10129	2.94731e-05	0.000482864	EF IvsU
ENSG00000115275	MOGS	-1.31525	2.97939e-05	0.000487148	EF IvsU
ENSG00000105063	PPP6R1	-1.48917	3.03919e-05	0.000495477	EF IvsU
ENSG00000236790	LINC00299	-1.34021	3.0424e-05	0.000495477	EF IvsU
ENSG00000135655	USP15	1.37173	3.17178e-05	0.000515525	EF IvsU
ENSG00000196535	MYO18A	-1.22461	3.21093e-05	0.000520856	EF IvsU
ENSG00000133812	SBF2	1.10766	3.2239e-05	0.000521929	EF IvsU
ENSG00000172508	CARNS1	-2.06493	3.23737e-05	0.000523077	EF IvsU
ENSG00000197860	SGTB	0.883931	3.47705e-05	0.0005607	EF IvsU
ENSG00000168067	MAP4K2	-1.36102	3.4922e-05	0.000562038	EF IvsU
ENSG00000204977	TRIM13	1.02945	3.58202e-05	0.000575367	EF IvsU
ENSG00000122557	HERPUD2	1.06846	3.6946e-05	0.000591394	EF IvsU
ENSG00000079616	KIF22	-1.28542	3.69621e-05	0.000591394	EF IvsU
ENSG00000211898	IGHD	-2.28036	3.71567e-05	0.000593059	EF IvsU
ENSG00000023892	DEF6	-1.10936	3.72107e-05	0.000593059	EF IvsU
ENSG00000180596	HIST1H2BC	1.75223	3.79085e-05	0.00060301	EF IvsU
ENSG00000065615	CYB5R4	1.14239	3.80943e-05	0.000604793	EF IvsU
ENSG00000092020	PPP2R3C	1.34361	3.89056e-05	0.00061518	EF IvsU
ENSG00000198898	CAPZA2	1.43122	3.89091e-05	0.00061518	EF IvsU
ENSG00000197045	GMFB	1.19699	3.9023e-05	0.00061518	EF IvsU
ENSG00000123728	RAP2C	1.05681	3.90483e-05	0.00061518	EF IvsU
ENSG00000138081	FBXO11	1.27283	3.97959e-05	0.000625027	EF IvsU
ENSG00000144744	UBA3	1.04542	3.98392e-05	0.000625027	EF IvsU
ENSG00000027075	PRKCH	-1.09141	3.99018e-05	0.000625027	EF IvsU
ENSG00000125912	NCLN	-1.5721	4.02069e-05	0.000628606	EF IvsU
ENSG00000184640	SEPT9	-1.22474	4.0306e-05	0.000628958	EF IvsU
ENSG00000113119	TMCO6	-1.15	4.07019e-05	0.000633737	EF IvsU
ENSG00000120992	LYPLA1	1.05251	4.09011e-05	0.000633737	EF IvsU
ENSG00000134046	MBD2	1.02144	4.09941e-05	0.000633737	EF IvsU
ENSG00000157551	KCNJ15	1.80719	4.09959e-05	0.000633737	EF IvsU
ENSG00000130827	PLXNA3	-1.67928	4.09984e-05	0.000633737	EF IvsU
ENSG00000101773	RBBP8	1.4331	4.12071e-05	0.000635767	EF IvsU
ENSG00000125503	PPP1R12C	-1.40126	4.1288e-05	0.00063582	EF IvsU
ENSG00000139496	NUPL1	1.02874	4.14279e-05	0.000636325	EF IvsU
ENSG00000185862	EVI2B	1.63745	4.14759e-05	0.000636325	EF IvsU
ENSG00000168758	SEMA4C	-1.51539	4.20113e-05	0.000642755	EF IvsU
ENSG00000141699	FAM134C	-1.0298	4.20516e-05	0.000642755	EF IvsU
ENSG00000183735	TBK1	1.12148	4.22376e-05	0.000644084	EF IvsU
ENSG00000183625	CCR3	-1.89901	4.2321e-05	0.000644084	EF IvsU
ENSG00000163840	DTX3L	1.2343	4.2374e-05	0.000644084	EF IvsU
ENSG00000106479	ZNF862	-1.12711	4.34228e-05	0.00065807	EF IvsU
ENSG00000182087	TMEM259	-1.48548	4.34545e-05	0.00065807	EF IvsU
ENSG00000183864	TOB2	-1.27857	4.36558e-05	0.000659008	EF IvsU
ENSG00000238025	ZDHHC4P1	2.45271	4.36769e-05	0.000659008	EF IvsU
ENSG00000065613	SLK	1.07946	4.37682e-05	0.000659173	EF IvsU
ENSG00000105835	NAMPT	2.12805	4.39606e-05	0.000660858	EF IvsU
ENSG00000070501	POLB	1.20256	4.41889e-05	0.000663077	EF IvsU
ENSG00000164823	OSGIN2	1.24882	4.50667e-05	0.000675014	EF IvsU
ENSG00000144645	OSBPL10	-1.22947	4.52704e-05	0.000676342	EF IvsU
ENSG00000148362	C9orf142	-1.6238	4.53202e-05	0.000676342	EF IvsU
ENSG00000148110	HIATL1	1.10822	4.55473e-05	0.000678497	EF IvsU
ENSG00000105369	CD79A	-1.77162	4.59763e-05	0.000683648	EF IvsU
ENSG00000099991	CABIN1	-1.3139	4.6796e-05	0.000694579	EF IvsU
ENSG00000139826	ABHD13	1.21926	4.7431e-05	0.000701394	EF IvsU
ENSG00000073849	ST6GAL1	-0.970588	4.74849e-05	0.000701394	EF IvsU
ENSG00000144749	LRIG1	-1.10845	4.75116e-05	0.000701394	EF IvsU
ENSG00000100307	CBX7	-1.38746	4.78393e-05	0.000703639	EF IvsU
ENSG00000170759	KIF5B	1.05427	4.78688e-05	0.000703639	EF IvsU
ENSG00000184588	PDE4B	1.12329	4.79208e-05	0.000703639	EF IvsU
ENSG00000148341	SH3GLB2	-1.44928	4.9177e-05	0.000720794	EF IvsU
ENSG00000076928	ARHGEF1	-1.70732	4.98404e-05	0.000729216	EF IvsU
ENSG00000013374	NUB1	1.04104	5.00714e-05	0.000731116	EF IvsU
ENSG00000007520	TSR3	-1.39356	5.0222e-05	0.000731116	EF IvsU
ENSG00000162747	FCGR3B	1.80454	5.02375e-05	0.000731116	EF IvsU
ENSG00000028116	VRK2	1.22861	5.0529e-05	0.000734057	EF IvsU
ENSG00000090054	SPTLC1	1.0252	5.0933e-05	0.000738618	EF IvsU
ENSG00000182117	NOP10	1.11148	5.14293e-05	0.0007445	EF IvsU
ENSG00000006194	ZNF263	-1.15761	5.17091e-05	0.000745614	EF IvsU
ENSG00000125124	BBS2	-1.1052	5.17246e-05	0.000745614	EF IvsU
ENSG00000091181	IL5RA	-2.05968	5.17788e-05	0.000745614	EF IvsU
ENSG00000100077	ADRBK2	0.852752	5.21737e-05	0.000749674	EF IvsU
ENSG00000189050	RNFT1	1.37914	5.22434e-05	0.000749674	EF IvsU
ENSG00000102081	FMR1	1.18228	5.25543e-05	0.00075282	EF IvsU
ENSG00000165282	PIGO	-1.32813	5.26757e-05	0.000753245	EF IvsU
ENSG00000197956	S100A6	0.985606	5.29444e-05	0.000755194	EF IvsU
ENSG00000152926	ZNF117	1.42464	5.30868e-05	0.000755194	EF IvsU
ENSG00000175354	PTPN2	0.870712	5.31396e-05	0.000755194	EF IvsU
ENSG00000157107	FCHO2	1.54422	5.3193e-05	0.000755194	EF IvsU
ENSG00000205356	TECPR1	-1.241	5.32721e-05	0.000755194	EF IvsU
ENSG00000203666	EFCAB2	1.42643	5.41403e-05	0.000766178	EF IvsU
ENSG00000177728	KIAA0195	-1.58063	5.42737e-05	0.000766265	EF IvsU
ENSG00000110324	IL10RA	-0.954365	5.43332e-05	0.000766265	EF IvsU
ENSG00000134243	SORT1	1.34344	5.45308e-05	0.000767733	EF IvsU
ENSG00000119688	ABCD4	-1.07704	5.49421e-05	0.000770909	EF IvsU
ENSG00000198089	SFI1	-1.16075	5.50039e-05	0.000770909	EF IvsU
ENSG00000161791	FMNL3	-1.15331	5.50406e-05	0.000770909	EF IvsU
ENSG00000185088	RPS27L	1.3056	5.5132e-05	0.000770909	EF IvsU
ENSG00000164330	EBF1	-1.43049	5.55264e-05	0.000775103	EF IvsU
ENSG00000108932	SLC16A6	1.05727	5.68091e-05	0.000791662	EF IvsU
ENSG00000135241	PNPLA8	0.961542	5.75454e-05	0.000800563	EF IvsU
ENSG00000163171	CDC42EP3	1.03035	5.80081e-05	0.000805516	EF IvsU
ENSG00000121671	CRY2	-1.03195	5.80976e-05	0.000805516	EF IvsU
ENSG00000101096	NFATC2	-0.961361	6.01959e-05	0.000833201	EF IvsU
ENSG00000127511	SIN3B	-1.41152	6.07114e-05	0.000837893	EF IvsU
ENSG00000139318	DUSP6	0.966301	6.07391e-05	0.000837893	EF IvsU
ENSG00000108312	UBTF	-1.08235	6.10608e-05	0.000839708	EF IvsU
ENSG00000050130	JKAMP	1.07167	6.10753e-05	0.000839708	EF IvsU
ENSG00000104964	AES	-1.44121	6.14438e-05	0.000843298	EF IvsU
ENSG00000112297	AIM1	0.917725	6.15418e-05	0.000843298	EF IvsU
ENSG00000112096	SOD2	1.66064	6.1846e-05	0.000846054	EF IvsU
ENSG00000089820	ARHGAP4	-1.25708	6.21948e-05	0.00084905	EF IvsU
ENSG00000196505	GDAP2	0.925829	6.23785e-05	0.00084905	EF IvsU
ENSG00000163694	RBM47	1.45014	6.24376e-05	0.00084905	EF IvsU
ENSG00000183784	C9orf66	1.49746	6.24788e-05	0.00084905	EF IvsU
ENSG00000182866	LCK	-1.34127	6.27577e-05	0.000850505	EF IvsU
ENSG00000153975	ZUFSP	1.42962	6.27931e-05	0.000850505	EF IvsU
ENSG00000110852	CLEC2B	1.15582	6.50216e-05	0.000879238	EF IvsU
ENSG00000111647	UHRF1BP1L	1.18611	6.53174e-05	0.000881785	EF IvsU
ENSG00000138834	MAPK8IP3	-1.06436	6.60343e-05	0.000889999	EF IvsU
ENSG00000104731	KLHDC4	-1.19911	6.65098e-05	0.000894938	EF IvsU
ENSG00000148572	NRBF2	1.4686	6.68179e-05	0.000897613	EF IvsU
ENSG00000090857	PDPR	-1.03311	6.85403e-05	0.000919246	EF IvsU
ENSG00000163512	AZI2	1.06276	6.87259e-05	0.000920232	EF IvsU
ENSG00000204577	LILRB3	1.29594	6.90645e-05	0.00092326	EF IvsU
ENSG00000102858	MGRN1	-1.40938	6.93151e-05	0.000925104	EF IvsU
ENSG00000172794	RAB37	-0.99395	7.06647e-05	0.000941584	EF IvsU
ENSG00000054983	GALC	0.905793	7.18802e-05	0.000955822	EF IvsU
ENSG00000165181	C9orf84	2.57835	7.20537e-05	0.000955822	EF IvsU
ENSG00000196352	CD55	1.35584	7.21633e-05	0.000955822	EF IvsU
ENSG00000148660	CAMK2G	-1.14577	7.2199e-05	0.000955822	EF IvsU
ENSG00000171603	CLSTN1	-0.993733	7.25161e-05	0.000958473	EF IvsU
ENSG00000236564	YWHAQP5	-1.70075	7.29742e-05	0.000962977	EF IvsU
ENSG00000128159	TUBGCP6	-1.15894	7.35216e-05	0.000968644	EF IvsU
ENSG00000113712	CSNK1A1	0.958322	7.3872e-05	0.000971701	EF IvsU
ENSG00000229474	PATL2	-1.09247	7.46309e-05	0.000980113	EF IvsU
ENSG00000203814	HIST2H2BF	1.11814	7.50293e-05	0.00098275	EF IvsU
ENSG00000140983	RHOT2	-1.42473	7.50711e-05	0.00098275	EF IvsU
ENSG00000106392	C1GALT1	1.01016	7.59065e-05	0.000991001	EF IvsU
ENSG00000148737	TCF7L2	1.31723	7.59429e-05	0.000991001	EF IvsU
ENSG00000155256	ZFYVE27	-0.981005	7.62598e-05	0.000993556	EF IvsU
ENSG00000135677	GNS	1.00617	7.63936e-05	0.000993723	EF IvsU
ENSG00000122224	LY9	-1.07927	7.71206e-05	0.00100127	EF IvsU
ENSG00000148296	SURF6	-1.34986	7.72176e-05	0.00100127	EF IvsU
ENSG00000162591	MEGF6	-1.99481	7.73841e-05	0.00100184	EF IvsU
ENSG00000111237	VPS29	1.10777	7.79776e-05	0.00100675	EF IvsU
ENSG00000135439	AGAP2	-1.11561	7.80713e-05	0.00100675	EF IvsU
ENSG00000213983	AP1G2	-0.938959	7.81311e-05	0.00100675	EF IvsU
ENSG00000054523	KIF1B	1.03819	7.87311e-05	0.00101289	EF IvsU
ENSG00000103426	CORO7-PAM16	-1.47075	7.94591e-05	0.00102066	EF IvsU
ENSG00000145088	EAF2	1.66436	7.98649e-05	0.00102305	EF IvsU
ENSG00000071462	WBSCR22	-1.15731	7.98946e-05	0.00102305	EF IvsU
ENSG00000113532	ST8SIA4	1.26466	8.00896e-05	0.0010234	EF IvsU
ENSG00000110583	NAA40	-1.30368	8.01711e-05	0.0010234	EF IvsU
ENSG00000071189	SNX13	1.06789	8.04049e-05	0.00102479	EF IvsU
ENSG00000030419	IKZF2	-1.03409	8.0544e-05	0.00102497	EF IvsU
ENSG00000141569	TRIM65	-1.51233	8.16967e-05	0.00103803	EF IvsU
ENSG00000234616	JRK	-1.05995	8.26249e-05	0.0010482	EF IvsU
ENSG00000196141	SPATS2L	1.66097	8.30522e-05	0.00105073	EF IvsU
ENSG00000146285	SCML4	-1.00442	8.30803e-05	0.00105073	EF IvsU
ENSG00000103197	TSC2	-1.13859	8.32137e-05	0.0010508	EF IvsU
ENSG00000103335	PIEZO1	-1.08947	8.3533e-05	0.00105321	EF IvsU
ENSG00000104312	RIPK2	1.64563	8.36889e-05	0.00105321	EF IvsU
ENSG00000095951	HIVEP1	0.914794	8.37895e-05	0.00105321	EF IvsU
ENSG00000196405	EVL	-1.19202	8.50073e-05	0.00106616	EF IvsU
ENSG00000103365	GGA2	-1.02751	8.50796e-05	0.00106616	EF IvsU
ENSG00000081059	TCF7	-0.970318	8.61475e-05	0.00107789	EF IvsU
ENSG00000126254	RBM42	-1.46421	8.68017e-05	0.00108443	EF IvsU
ENSG00000204267	TAP2	0.979352	8.75607e-05	0.00109225	EF IvsU
ENSG00000140105	WARS	2.07244	8.8059e-05	0.00109518	EF IvsU
ENSG00000182220	ATP6AP2	0.991551	8.81725e-05	0.00109518	EF IvsU
ENSG00000204161	C10orf128	-1.29755	8.81961e-05	0.00109518	EF IvsU
ENSG00000138185	ENTPD1	1.10826	8.87962e-05	0.00110097	EF IvsU
ENSG00000110448	CD5	-1.26933	8.93628e-05	0.00110632	EF IvsU
ENSG00000162032	SPSB3	-1.15761	8.97266e-05	0.00110915	EF IvsU
ENSG00000166801	FAM111A	1.04048	9.01223e-05	0.00111237	EF IvsU
ENSG00000086598	TMED2	1.07963	9.11879e-05	0.00112235	EF IvsU
ENSG00000128191	DGCR8	-1.04229	9.12047e-05	0.00112235	EF IvsU
ENSG00000198821	CD247	-1.37017	9.18818e-05	0.00112816	EF IvsU
ENSG00000180263	FGD6	1.00884	9.19518e-05	0.00112816	EF IvsU
ENSG00000149182	ARFGAP2	-1.02611	9.27347e-05	0.00113607	EF IvsU
ENSG00000071894	CPSF1	-1.06531	9.34368e-05	0.00114296	EF IvsU
ENSG00000168288	MMADHC	1.14772	9.36001e-05	0.00114326	EF IvsU
ENSG00000171189	GRIK1	1.34349	9.43207e-05	0.00115035	EF IvsU
ENSG00000107404	DVL1	-1.2612	9.60831e-05	0.0011701	EF IvsU
ENSG00000099381	SETD1A	-1.89003	9.62916e-05	0.00117091	EF IvsU
ENSG00000112031	MTRF1L	1.00123	9.7242e-05	0.00118071	EF IvsU
ENSG00000143515	ATP8B2	-1.21451	9.75995e-05	0.0011833	EF IvsU
ENSG00000164327	RICTOR	1.26643	9.81637e-05	0.0011876	EF IvsU
ENSG00000023909	GCLM	1.2333	9.82432e-05	0.0011876	EF IvsU
ENSG00000109381	ELF2	1.07973	0.00010056	0.00121382	EF IvsU
ENSG00000139718	SETD1B	-1.42111	0.000101018	0.00121718	EF IvsU
ENSG00000111729	CLEC4A	0.975389	0.000101135	0.00121718	EF IvsU
ENSG00000111674	ENO2	-1.30758	0.00010161	0.0012211	EF IvsU
ENSG00000104343	UBE2W	1.18886	0.000102737	0.00122984	EF IvsU
ENSG00000166128	RAB8B	1.01145	0.000102773	0.00122984	EF IvsU
ENSG00000196204	RNF216P1	-1.04256	0.000102786	0.00122984	EF IvsU
ENSG00000023287	RB1CC1	1.16432	0.000103334	0.00123459	EF IvsU
ENSG00000258289	CHURC1	1.03762	0.000103547	0.00123534	EF IvsU
ENSG00000133106	EPSTI1	2.00824	0.000104058	0.00123963	EF IvsU
ENSG00000165806	CASP7	1.28349	0.000104307	0.0012408	EF IvsU
ENSG00000065135	GNAI3	0.960346	0.000105264	0.00125038	EF IvsU
ENSG00000106009	BRAT1	-1.43053	0.000106086	0.00125743	EF IvsU
ENSG00000131171	SH3BGRL	1.20431	0.000106165	0.00125743	EF IvsU
ENSG00000179152	TCAIM	1.1216	0.000106538	0.00126003	EF IvsU
ENSG00000106780	MEGF9	1.31057	0.000106935	0.00126225	EF IvsU
ENSG00000145780	FEM1C	0.937379	0.000107033	0.00126225	EF IvsU
ENSG00000198133	TMEM229B	-1.25152	0.000107206	0.00126248	EF IvsU
ENSG00000145214	DGKQ	-1.56496	0.000108068	0.00127081	EF IvsU
ENSG00000170860	LSM3	1.27292	0.000108536	0.00127419	EF IvsU
ENSG00000100567	PSMA3	1.06881	0.000108774	0.00127419	EF IvsU
ENSG00000100359	SGSM3	-1.34128	0.000108822	0.00127419	EF IvsU
ENSG00000168792	ABHD15	-1.14224	0.00010912	0.00127456	EF IvsU
ENSG00000177548	RABEP2	-1.47852	0.000109163	0.00127456	EF IvsU
ENSG00000197077	KIAA1671	-1.55588	0.000110094	0.0012836	EF IvsU
ENSG00000102531	FNDC3A	0.930236	0.000113789	0.00132479	EF IvsU
ENSG00000133065	SLC41A1	-1.46848	0.000113978	0.00132512	EF IvsU
ENSG00000187838	TMEM256-PLSCR3	-1.58468	0.000114306	0.00132705	EF IvsU
ENSG00000189241	TSPYL1	-0.974871	0.000115124	0.00133466	EF IvsU
ENSG00000167625	ZNF526	-1.32069	0.000115986	0.00134275	EF IvsU
ENSG00000174799	CEP135	0.925421	0.00011623	0.00134368	EF IvsU
ENSG00000102125	TAZ	-1.1856	0.00011642	0.00134399	EF IvsU
ENSG00000204261	TAPSAR1	1.09088	0.000117493	0.00135447	EF IvsU
ENSG00000178802	MPI	-1.26008	0.000118432	0.00136338	EF IvsU
ENSG00000129636	ITFG1	1.03988	0.000118895	0.00136502	EF IvsU
ENSG00000215114	UBXN2B	1.4424	0.000118908	0.00136502	EF IvsU
ENSG00000171988	JMJD1C	1.273	0.000119194	0.00136641	EF IvsU
ENSG00000241945	PWP2	-1.09517	0.000120712	0.00138188	EF IvsU
ENSG00000142541	RPL13A	-1.12414	0.000121378	0.00138756	EF IvsU
ENSG00000154930	ACSS1	-1.37005	0.000121853	0.00139106	EF IvsU
ENSG00000136271	DDX56	-0.925808	0.000122034	0.00139119	EF IvsU
ENSG00000182183	FAM159A	-1.40052	0.000122545	0.00139507	EF IvsU
ENSG00000116044	NFE2L2	1.11567	0.000124316	0.00141328	EF IvsU
ENSG00000156875	HIAT1	0.89194	0.000125447	0.00142284	EF IvsU
ENSG00000090975	PITPNM2	-1.30495	0.000125504	0.00142284	EF IvsU
ENSG00000122678	POLM	-1.48039	0.000125882	0.00142511	EF IvsU
ENSG00000178038	ALS2CL	-1.36019	0.000126051	0.00142511	EF IvsU
ENSG00000174130	TLR6	1.37919	0.000126256	0.0014254	EF IvsU
ENSG00000012048	BRCA1	1.19259	0.000126424	0.0014254	EF IvsU
ENSG00000139679	LPAR6	1.04146	0.000127463	0.00143386	EF IvsU
ENSG00000122223	CD244	-0.938104	0.000127539	0.00143386	EF IvsU
ENSG00000165271	NOL6	-1.35209	0.000127699	0.00143386	EF IvsU
ENSG00000139636	LMBR1L	-0.950194	0.000128036	0.00143568	EF IvsU
ENSG00000236901	MIR600HG	-1.47424	0.000128846	0.00144279	EF IvsU
ENSG00000178467	P4HTM	-1.28499	0.00012941	0.00144672	EF IvsU
ENSG00000239306	RBM14	-0.908131	0.000129549	0.00144672	EF IvsU
ENSG00000103569	AQP9	1.55981	0.000132356	0.00147604	EF IvsU
ENSG00000116793	PHTF1	0.976328	0.000132535	0.00147604	EF IvsU
ENSG00000196497	IPO4	-1.14663	0.000133766	0.00148774	EF IvsU
ENSG00000015676	NUDCD3	-0.936518	0.000134743	0.00149657	EF IvsU
ENSG00000173193	PARP14	1.68541	0.000135166	0.00149925	EF IvsU
ENSG00000135414	GDF11	-1.30378	0.000135507	0.001501	EF IvsU
ENSG00000104763	ASAH1	1.08412	0.000136194	0.00150658	EF IvsU
ENSG00000205269	TMEM170B	1.21335	0.000136588	0.0015089	EF IvsU
ENSG00000151694	ADAM17	0.899378	0.000137034	0.00151048	EF IvsU
ENSG00000188021	UBQLN2	1.06237	0.000137099	0.00151048	EF IvsU
ENSG00000137628	DDX60	1.37368	0.000138081	0.00151844	EF IvsU
ENSG00000164300	SERINC5	-1.01622	0.000138191	0.00151844	EF IvsU
ENSG00000136536	MARCH7	1.07174	0.00013887	0.00152386	EF IvsU
ENSG00000141560	FN3KRP	-1.33216	0.000139386	0.00152748	EF IvsU
ENSG00000099246	RAB18	1.1353	0.000140349	0.00153598	EF IvsU
ENSG00000100485	SOS2	1.16013	0.000141872	0.00155058	EF IvsU
ENSG00000048392	RRM2B	1.05027	0.000142766	0.00155828	EF IvsU
ENSG00000100385	IL2RB	-1.34135	0.000143657	0.0015651	EF IvsU
ENSG00000166949	SMAD3	-0.913966	0.000143772	0.0015651	EF IvsU
ENSG00000132182	NUP210	-0.970211	0.000145239	0.00157897	EF IvsU
ENSG00000100425	BRD1	-0.848175	0.00014594	0.00158449	EF IvsU
ENSG00000061938	TNK2	-1.41318	0.000147388	0.0015963	EF IvsU
ENSG00000160803	UBQLN4	-1.35117	0.000147417	0.0015963	EF IvsU
ENSG00000072818	ACAP1	-1.18144	0.000147929	0.00159974	EF IvsU
ENSG00000230989	HSBP1	0.918608	0.000148218	0.00160076	EF IvsU
ENSG00000136878	USP20	-1.39239	0.000148487	0.00160155	EF IvsU
ENSG00000154642	C21orf91	1.02469	0.000149145	0.00160651	EF IvsU
ENSG00000137575	SDCBP	1.32237	0.000149338	0.00160651	EF IvsU
ENSG00000115415	STAT1	1.54769	0.000150551	0.00161537	EF IvsU
ENSG00000186854	TRABD2A	-0.907344	0.000150555	0.00161537	EF IvsU
ENSG00000140326	CDAN1	-1.28648	0.000150861	0.00161654	EF IvsU
ENSG00000187164	KIAA1598	1.20359	0.000152759	0.00163474	EF IvsU
ENSG00000100105	PATZ1	-1.25917	0.000154349	0.00164885	EF IvsU
ENSG00000065357	DGKA	-1.0478	0.000154479	0.00164885	EF IvsU
ENSG00000137496	IL18BP	-1.27655	0.000157693	0.0016793	EF IvsU
ENSG00000099821	POLRMT	-1.37859	0.000157741	0.0016793	EF IvsU
ENSG00000068305	MEF2A	0.961229	0.000159926	0.00170035	EF IvsU
ENSG00000174749	C4orf32	1.597	0.000161675	0.00171673	EF IvsU
ENSG00000104325	DECR1	0.899406	0.000161977	0.00171771	EF IvsU
ENSG00000131149	GSE1	-0.884845	0.000162701	0.00172317	EF IvsU
ENSG00000128512	DOCK4	1.67998	0.000164392	0.00173883	EF IvsU
ENSG00000020633	RUNX3	-0.979302	0.000165658	0.00174985	EF IvsU
ENSG00000116337	AMPD2	-1.17274	0.000165861	0.00174985	EF IvsU
ENSG00000178199	ZC3H12D	-1.10252	0.000166987	0.00175672	EF IvsU
ENSG00000214212	C19orf38	0.91185	0.00016715	0.00175672	EF IvsU
ENSG00000116266	STXBP3	1.07301	0.000167154	0.00175672	EF IvsU
ENSG00000147050	KDM6A	0.917796	0.000167998	0.0017592	EF IvsU
ENSG00000104081	BMF	-1.07326	0.000168021	0.0017592	EF IvsU
ENSG00000106351	AGFG2	-1.45935	0.000168032	0.0017592	EF IvsU
ENSG00000111716	LDHB	-1.00993	0.000168804	0.00176354	EF IvsU
ENSG00000108262	GIT1	-1.19607	0.000168877	0.00176354	EF IvsU
ENSG00000027697	IFNGR1	1.16066	0.000170013	0.0017714	EF IvsU
ENSG00000033800	PIAS1	1.0066	0.000170061	0.0017714	EF IvsU
ENSG00000106144	CASP2	-0.771346	0.000172142	0.0017908	EF IvsU
ENSG00000110697	PITPNM1	-1.51169	0.000172393	0.00179114	EF IvsU
ENSG00000044090	CUL7	-1.25336	0.000173479	0.00180015	EF IvsU
ENSG00000166508	MCM7	-0.956362	0.000173906	0.0018023	EF IvsU
ENSG00000148343	FAM73B	-1.30651	0.000177837	0.00184072	EF IvsU
ENSG00000165476	REEP3	0.974738	0.000178323	0.00184271	EF IvsU
ENSG00000197530	MIB2	-1.53777	0.000178621	0.00184271	EF IvsU
ENSG00000171049	FPR2	1.26825	0.000178703	0.00184271	EF IvsU
ENSG00000146592	CREB5	1.63347	0.000179901	0.00185217	EF IvsU
ENSG00000158555	GDPD5	-1.44927	0.000180072	0.00185217	EF IvsU
ENSG00000129226	CD68	1.03717	0.000180758	0.0018569	EF IvsU
ENSG00000186407	CD300E	1.17933	0.000181644	0.00186367	EF IvsU
ENSG00000197771	MCMBP	0.817912	0.000181979	0.00186477	EF IvsU
ENSG00000128596	CCDC136	-1.31981	0.000182909	0.00187026	EF IvsU
ENSG00000143669	LYST	1.23685	0.000183078	0.00187026	EF IvsU
ENSG00000128928	IVD	-1.30991	0.00018333	0.00187026	EF IvsU
ENSG00000133895	MEN1	-1.48817	0.000183426	0.00187026	EF IvsU
ENSG00000133624	ZNF767	-0.821798	0.000184549	0.0018726	EF IvsU
ENSG00000134318	ROCK2	1.21999	0.000184607	0.0018726	EF IvsU
ENSG00000197457	STMN3	-1.45783	0.000184666	0.0018726	EF IvsU
ENSG00000119900	OGFRL1	1.26778	0.000184669	0.0018726	EF IvsU
ENSG00000142327	RNPEPL1	-1.59916	0.000184796	0.0018726	EF IvsU
ENSG00000172086	KRCC1	1.25837	0.000185253	0.00187432	EF IvsU
ENSG00000104490	NCALD	-1.1873	0.000185423	0.00187432	EF IvsU
ENSG00000038358	EDC4	-1.36196	0.000189204	0.00191019	EF IvsU
ENSG00000180573	HIST1H2AC	1.17257	0.000190347	0.00191937	EF IvsU
ENSG00000198604	BAZ1A	1.19452	0.000190789	0.00191953	EF IvsU
ENSG00000107566	ERLIN1	1.23048	0.000190831	0.00191953	EF IvsU
ENSG00000204231	RXRB	-0.952158	0.000191423	0.00192313	EF IvsU
ENSG00000151239	TWF1	1.18262	0.000191869	0.00192526	EF IvsU
ENSG00000175970	UNC119B	-1.40662	0.000194233	0.0019466	EF IvsU
ENSG00000157216	SSBP3	-0.927367	0.000194523	0.00194713	EF IvsU
ENSG00000168675	LDLRAD4	-1.02818	0.000195565	0.00195517	EF IvsU
ENSG00000010270	STARD3NL	0.961335	0.000196424	0.00196137	EF IvsU
ENSG00000137965	IFI44	1.90658	0.000197738	0.0019721	EF IvsU
ENSG00000065243	PKN2	1.22651	0.00019859	0.00197603	EF IvsU
ENSG00000168395	ING5	-1.37472	0.000198614	0.00197603	EF IvsU
ENSG00000242802	AP5Z1	-1.29294	0.000199062	0.00197809	EF IvsU
ENSG00000174718	KIAA1551	1.78476	0.000201053	0.00199545	EF IvsU
ENSG00000144228	SPOPL	1.34951	0.000202321	0.00200343	EF IvsU
ENSG00000251586	TET2-AS1	1.95722	0.000202661	0.00200343	EF IvsU
ENSG00000120539	MASTL	1.41624	0.000202904	0.00200343	EF IvsU
ENSG00000163041	H3F3A	1.33089	0.000202928	0.00200343	EF IvsU
ENSG00000227518	MIR1302-11	1.1729	0.000203077	0.00200343	EF IvsU
ENSG00000211584	SLC48A1	-1.09355	0.00020432	0.00201327	EF IvsU
ENSG00000185989	RASA3	-0.924775	0.000205098	0.00201852	EF IvsU
ENSG00000162924	REL	0.844856	0.000206589	0.00203076	EF IvsU
ENSG00000177239	MAN1B1	-1.06974	0.000208033	0.00204251	EF IvsU
ENSG00000069702	TGFBR3	-1.00669	0.000209128	0.00205081	EF IvsU
ENSG00000197912	SPG7	-1.0199	0.000210169	0.00205855	EF IvsU
ENSG00000168397	ATG4B	-1.03405	0.000210786	0.00206214	EF IvsU
ENSG00000135148	TRAFD1	1.28212	0.000212042	0.00206972	EF IvsU
ENSG00000092108	SCFD1	1.12349	0.000212066	0.00206972	EF IvsU
ENSG00000218226	TATDN2P2	-1.7384	0.00021326	0.0020789	EF IvsU
ENSG00000125534	PPDPF	-1.50511	0.000213915	0.00208281	EF IvsU
ENSG00000076924	XAB2	-1.23116	0.000214452	0.00208557	EF IvsU
ENSG00000136021	SCYL2	1.04434	0.000214762	0.00208611	EF IvsU
ENSG00000185324	CDK10	-1.02925	0.000215241	0.00208644	EF IvsU
ENSG00000187650	VMAC	-1.45313	0.000215304	0.00208644	EF IvsU
ENSG00000026751	SLAMF7	1.40869	0.00021585	0.00208927	EF IvsU
ENSG00000172007	RAB33B	0.95896	0.000216141	0.00208962	EF IvsU
ENSG00000141258	SGSM2	-1.19974	0.000216447	0.00209011	EF IvsU
ENSG00000164828	SUN1	-0.73022	0.000217906	0.00210173	EF IvsU
ENSG00000179715	PCED1B	-1.07776	0.000218791	0.00210779	EF IvsU
ENSG00000144579	CTDSP1	-1.09464	0.000220916	0.00212577	EF IvsU
ENSG00000099797	TECR	-1.35138	0.000223124	0.0021445	EF IvsU
ENSG00000174021	GNG5	1.42849	0.000224267	0.00215296	EF IvsU
ENSG00000187554	TLR5	1.56376	0.000224548	0.00215315	EF IvsU
ENSG00000196371	FUT4	1.10738	0.000224988	0.00215485	EF IvsU
ENSG00000129515	SNX6	0.983769	0.00022634	0.00216527	EF IvsU
ENSG00000172322	CLEC12A	1.26851	0.000228862	0.00218684	EF IvsU
ENSG00000090520	DNAJB11	0.949561	0.000230868	0.00220345	EF IvsU
ENSG00000099622	CIRBP	-1.01888	0.00023155	0.00220739	EF IvsU
ENSG00000126882	FAM78A	-1.05139	0.000232778	0.00221652	EF IvsU
ENSG00000138678	AGPAT9	1.14573	0.000233061	0.00221665	EF IvsU
ENSG00000143753	DEGS1	0.955626	0.000233567	0.00221889	EF IvsU
ENSG00000119401	TRIM32	-1.24381	0.000234857	0.00222856	EF IvsU
ENSG00000165029	ABCA1	1.05454	0.000235262	0.00222982	EF IvsU
ENSG00000155130	MARCKS	1.24062	0.000237088	0.0022437	EF IvsU
ENSG00000211865	TRAJ24	-1.86141	0.000237272	0.0022437	EF IvsU
ENSG00000084774	CAD	-1.20737	0.000237802	0.00224612	EF IvsU
ENSG00000170989	S1PR1	-0.99393	0.000239517	0.00225724	EF IvsU
ENSG00000213930	GALT	-0.900548	0.000239529	0.00225724	EF IvsU
ENSG00000174282	ZBTB4	-0.928636	0.000242555	0.00228298	EF IvsU
ENSG00000198198	SZT2	-1.02322	0.000242817	0.00228298	EF IvsU
ENSG00000169139	UBE2V2	1.02054	0.000243716	0.00228881	EF IvsU
ENSG00000119917	IFIT3	1.94653	0.0002455	0.00230293	EF IvsU
ENSG00000124256	ZBP1	1.06387	0.00024867	0.00233	EF IvsU
ENSG00000133703	KRAS	0.920513	0.00025184	0.00235701	EF IvsU
ENSG00000132357	CARD6	0.875047	0.000252505	0.00236055	EF IvsU
ENSG00000165097	KDM1B	1.01283	0.00025381	0.00237005	EF IvsU
ENSG00000127054	CPSF3L	-1.08872	0.000255093	0.00237932	EF IvsU
ENSG00000180530	NRIP1	0.967357	0.000255977	0.00238407	EF IvsU
ENSG00000067606	PRKCZ	-1.45683	0.000256183	0.00238407	EF IvsU
ENSG00000082074	FYB	1.2504	0.000257423	0.00239083	EF IvsU
ENSG00000151466	SCLT1	1.10084	0.000257546	0.00239083	EF IvsU
ENSG00000138496	PARP9	1.30602	0.00025783	0.00239083	EF IvsU
ENSG00000068366	ACSL4	1.16439	0.000258074	0.00239083	EF IvsU
ENSG00000142867	BCL10	0.850073	0.000258938	0.00239612	EF IvsU
ENSG00000125637	PSD4	-1.18311	0.000260634	0.00240769	EF IvsU
ENSG00000187231	SESTD1	0.971427	0.000260774	0.00240769	EF IvsU
ENSG00000138594	TMOD3	0.905069	0.000261598	0.00241258	EF IvsU
ENSG00000232573	RPL3P4	-1.32697	0.000261942	0.00241304	EF IvsU
ENSG00000103222	ABCC1	-0.915404	0.000263497	0.00242465	EF IvsU
ENSG00000104626	ERI1	1.08428	0.000264505	0.00242711	EF IvsU
ENSG00000149806	FAU	-1.1747	0.000265045	0.00242711	EF IvsU
ENSG00000215788	TNFRSF25	-1.18837	0.00026514	0.00242711	EF IvsU
ENSG00000148399	DPH7	-1.29865	0.000265176	0.00242711	EF IvsU
ENSG00000122862	SRGN	1.16101	0.000265243	0.00242711	EF IvsU
ENSG00000112245	PTP4A1	1.07532	0.000266042	0.00243171	EF IvsU
ENSG00000153339	TRAPPC8	0.909582	0.000266658	0.00243462	EF IvsU
ENSG00000126860	EVI2A	1.77099	0.000267913	0.00244337	EF IvsU
ENSG00000178695	KCTD12	1.00349	0.000269316	0.0024524	EF IvsU
ENSG00000174943	KCTD13	-1.59664	0.000269957	0.0024524	EF IvsU
ENSG00000131100	ATP6V1E1	0.762538	0.000270008	0.0024524	EF IvsU
ENSG00000220008	LINGO3	-1.55188	0.000270314	0.0024524	EF IvsU
ENSG00000129534	MIS18BP1	1.2737	0.000270398	0.0024524	EF IvsU
ENSG00000117475	BLZF1	0.99625	0.000271142	0.00245644	EF IvsU
ENSG00000163625	WDFY3	1.63547	0.00027367	0.0024766	EF IvsU
ENSG00000168286	THAP11	-1.29707	0.000274013	0.00247698	EF IvsU
ENSG00000111229	ARPC3	0.848912	0.000275075	0.0024822	EF IvsU
ENSG00000176715	ACSF3	-1.28842	0.000275195	0.0024822	EF IvsU
ENSG00000071242	RPS6KA2	-1.65702	0.000278232	0.00250684	EF IvsU
ENSG00000162241	SLC25A45	-1.47614	0.000279994	0.00251994	EF IvsU
ENSG00000079263	SP140	1.03087	0.000280654	0.0025228	EF IvsU
ENSG00000156671	SAMD8	0.917785	0.000280926	0.0025228	EF IvsU
ENSG00000130475	FCHO1	-1.09353	0.000283153	0.00253968	EF IvsU
ENSG00000139645	ANKRD52	-1.15454	0.000283424	0.00253968	EF IvsU
ENSG00000167778	SPRYD3	-1.47362	0.000286672	0.00256535	EF IvsU
ENSG00000167004	PDIA3	0.910011	0.000286952	0.00256535	EF IvsU
ENSG00000116852	KIF21B	-1.01938	0.000287643	0.00256535	EF IvsU
ENSG00000211772	TRBC2	-1.21135	0.000287741	0.00256535	EF IvsU
ENSG00000141556	TBCD	-1.06419	0.000287852	0.00256535	EF IvsU
ENSG00000183648	NDUFB1	1.29906	0.000291132	0.00259177	EF IvsU
ENSG00000175220	ARHGAP1	-1.03032	0.000293356	0.00260659	EF IvsU
ENSG00000124224	PPP4R1L	0.938507	0.00029373	0.00260659	EF IvsU
ENSG00000103540	CCP110	1.01809	0.00029375	0.00260659	EF IvsU
ENSG00000174405	LIG4	0.914131	0.000296259	0.00262602	EF IvsU
ENSG00000106948	AKNA	-0.993341	0.000299642	0.00265314	EF IvsU
ENSG00000137364	TPMT	1.11124	0.000300784	0.00266038	EF IvsU
ENSG00000007312	CD79B	-1.12443	0.000301784	0.00266636	EF IvsU
ENSG00000166928	MS4A14	1.45595	0.00030351	0.00267872	EF IvsU
ENSG00000119655	NPC2	0.962011	0.000306222	0.00269894	EF IvsU
ENSG00000103415	HMOX2	-0.947737	0.000306458	0.00269894	EF IvsU
ENSG00000151116	UEVLD	1.21863	0.000309421	0.00272211	EF IvsU
ENSG00000108840	HDAC5	-1.13779	0.000309965	0.00272328	EF IvsU
ENSG00000012660	ELOVL5	0.977135	0.000310498	0.00272328	EF IvsU
ENSG00000169554	ZEB2	0.8768	0.00031055	0.00272328	EF IvsU
ENSG00000111790	FGFR1OP2	1.20075	0.000312874	0.00274074	EF IvsU
ENSG00000177853	ZNF518A	0.8955	0.000313875	0.00274657	EF IvsU
ENSG00000149657	LSM14B	-1.10926	0.000317573	0.00277598	EF IvsU
ENSG00000178789	CD300LB	-1.13791	0.000320275	0.00279661	EF IvsU
ENSG00000182484	WASH6P	-1.38269	0.00032064	0.00279683	EF IvsU
ENSG00000163832	ELP6	-1.38736	0.000322001	0.00280106	EF IvsU
ENSG00000006062	MAP3K14	-1.26615	0.000322183	0.00280106	EF IvsU
ENSG00000146830	GIGYF1	-1.16277	0.00032221	0.00280106	EF IvsU
ENSG00000189339	SLC35E2B	-0.823757	0.000322491	0.00280106	EF IvsU
ENSG00000123684	LPGAT1	0.950415	0.00032522	0.00282178	EF IvsU
ENSG00000162654	GBP4	1.87713	0.00032703	0.00283449	EF IvsU
ENSG00000107021	TBC1D13	-1.60315	0.000327431	0.00283497	EF IvsU
ENSG00000116667	C1orf21	-1.05698	0.00032926	0.0028462	EF IvsU
ENSG00000186716	BCR	-1.103	0.000329422	0.0028462	EF IvsU
ENSG00000167792	NDUFV1	-1.14949	0.000330396	0.00284931	EF IvsU
ENSG00000147324	MFHAS1	-0.864211	0.000330476	0.00284931	EF IvsU
ENSG00000132205	EMILIN2	1.05919	0.000332363	0.00285828	EF IvsU
ENSG00000196873	CBWD3	1.25392	0.000332429	0.00285828	EF IvsU
ENSG00000137497	NUMA1	-0.855803	0.000333312	0.00285828	EF IvsU
ENSG00000100994	PYGB	-1.10797	0.00033339	0.00285828	EF IvsU
ENSG00000184465	WDR27	-0.861195	0.000333409	0.00285828	EF IvsU
ENSG00000185504	C17orf70	-1.42374	0.000333605	0.00285828	EF IvsU
ENSG00000183020	AP2A2	-0.872174	0.000334755	0.00286514	EF IvsU
ENSG00000138413	IDH1	0.920329	0.000335119	0.00286526	EF IvsU
ENSG00000128383	APOBEC3A	1.08936	0.000335688	0.00286715	EF IvsU
ENSG00000179837	RBM15B	-0.802407	0.000336936	0.00287393	EF IvsU
ENSG00000071564	TCF3	-1.07492	0.000337182	0.00287393	EF IvsU
ENSG00000188636	LDOC1L	-1.00196	0.000337595	0.00287446	EF IvsU
ENSG00000245849	RAD51-AS1	-1.09981	0.00033948	0.00288752	EF IvsU
ENSG00000172922	RNASEH2C	-1.10458	0.000340765	0.00289544	EF IvsU
ENSG00000135002	RFK	1.11804	0.000341788	0.00290113	EF IvsU
ENSG00000122432	SPATA1	1.596	0.000342513	0.00290428	EF IvsU
ENSG00000047621	C12orf4	1.03824	0.00034401	0.00291396	EF IvsU
ENSG00000159433	STARD9	-0.986495	0.000345195	0.00292099	EF IvsU
ENSG00000163820	FYCO1	-0.864027	0.000346158	0.00292613	EF IvsU
ENSG00000108582	CPD	1.2627	0.000347134	0.00293135	EF IvsU
ENSG00000142208	AKT1	-0.955669	0.000348495	0.00293982	EF IvsU
ENSG00000112659	CUL9	-1.1929	0.000349323	0.00294378	EF IvsU
ENSG00000115828	QPCT	1.67687	0.000352125	0.00296217	EF IvsU
ENSG00000204371	EHMT2	-0.978429	0.000352227	0.00296217	EF IvsU
ENSG00000183049	CAMK1D	-0.98894	0.000354691	0.0029793	EF IvsU
ENSG00000060749	QSER1	0.875936	0.000355205	0.0029793	EF IvsU
ENSG00000128731	HERC2	-0.823562	0.000355353	0.0029793	EF IvsU
ENSG00000085978	ATG16L1	-0.767979	0.000356444	0.0029854	EF IvsU
ENSG00000158470	B4GALT5	1.22922	0.000357101	0.00298785	EF IvsU
ENSG00000172493	AFF1	1.00125	0.000357571	0.00298874	EF IvsU
ENSG00000189308	LIN54	0.960715	0.000361011	0.00301443	EF IvsU
ENSG00000136826	KLF4	1.10093	0.000361709	0.00301718	EF IvsU
ENSG00000140688	C16orf58	-1.10511	0.000362587	0.00302143	EF IvsU
ENSG00000197555	SIPA1L1	1.07308	0.00036384	0.0030288	EF IvsU
ENSG00000039650	PNKP	-1.25115	0.000367034	0.00305229	EF IvsU
ENSG00000104852	SNRNP70	-1.05974	0.000370696	0.00307505	EF IvsU
ENSG00000134758	RNF138	0.882954	0.000370862	0.00307505	EF IvsU
ENSG00000107829	FBXW4	-0.98972	0.000370894	0.00307505	EF IvsU
ENSG00000171206	TRIM8	-1.00433	0.000371838	0.00307977	EF IvsU
ENSG00000213614	HEXA	-0.774644	0.000374634	0.00309762	EF IvsU
ENSG00000142546	NOSIP	-1.04336	0.000375297	0.00309762	EF IvsU
ENSG00000100335	MIEF1	-0.93839	0.000375444	0.00309762	EF IvsU
ENSG00000102908	NFAT5	1.07654	0.000375618	0.00309762	EF IvsU
ENSG00000090061	CCNK	0.872013	0.000375881	0.00309762	EF IvsU
ENSG00000116711	PLA2G4A	1.28847	0.000376919	0.00310306	EF IvsU
ENSG00000143207	RFWD2	0.973426	0.000387109	0.00318348	EF IvsU
ENSG00000107290	SETX	0.962889	0.000387463	0.00318348	EF IvsU
ENSG00000133985	TTC9	-1.36201	0.000388512	0.0031889	EF IvsU
ENSG00000126353	CCR7	-1.00281	0.000388948	0.00318929	EF IvsU
ENSG00000138768	USO1	0.984904	0.000391632	0.0032081	EF IvsU
ENSG00000115392	FANCL	1.29363	0.000393945	0.00322383	EF IvsU
ENSG00000120306	CYSTM1	1.11873	0.000394803	0.00322763	EF IvsU
ENSG00000148308	GTF3C5	-1.09516	0.000396183	0.0032357	EF IvsU
ENSG00000163110	PDLIM5	0.779858	0.000397252	0.00323927	EF IvsU
ENSG00000075240	GRAMD4	-1.07707	0.00039741	0.00323927	EF IvsU
ENSG00000081320	STK17B	1.07896	0.000401643	0.00327012	EF IvsU
ENSG00000089597	GANAB	-0.885068	0.000401992	0.00327012	EF IvsU
ENSG00000163754	GYG1	1.15874	0.000405421	0.00329475	EF IvsU
ENSG00000104064	GABPB1	1.04719	0.00040878	0.00331876	EF IvsU
ENSG00000117505	DR1	1.06405	0.000411423	0.00333691	EF IvsU
ENSG00000164715	LMTK2	1.10175	0.000412523	0.00334253	EF IvsU
ENSG00000112062	MAPK14	1.08552	0.000413604	0.00334799	EF IvsU
ENSG00000162144	CYB561A3	-0.939717	0.000414342	0.00335066	EF IvsU
ENSG00000010295	IFFO1	-1.04702	0.000418415	0.00337451	EF IvsU
ENSG00000197121	PGAP1	0.984017	0.000418504	0.00337451	EF IvsU
ENSG00000173113	TRMT112	-1.11045	0.000418525	0.00337451	EF IvsU
ENSG00000089248	ERP29	-1.14662	0.000419096	0.0033758	EF IvsU
ENSG00000087502	ERGIC2	1.07054	0.000422741	0.00340182	EF IvsU
ENSG00000187325	TAF9B	1.15068	0.000424954	0.00341628	EF IvsU
ENSG00000073861	TBX21	-1.22625	0.000429227	0.00344725	EF IvsU
ENSG00000157014	TATDN2	-0.926461	0.000432658	0.00347141	EF IvsU
ENSG00000173681	CXorf23	0.937423	0.000433296	0.00347313	EF IvsU
ENSG00000131143	COX4I1	-0.910147	0.000434128	0.00347641	EF IvsU
ENSG00000198961	PJA2	0.901615	0.000434852	0.00347845	EF IvsU
ENSG00000010017	RANBP9	1.00433	0.00043523	0.00347845	EF IvsU
ENSG00000053702	NRIP2	-1.41442	0.00043901	0.00350524	EF IvsU
ENSG00000167658	EEF2	-1.02161	0.000439683	0.00350669	EF IvsU
ENSG00000163412	EIF4E3	1.06533	0.000440357	0.00350669	EF IvsU
ENSG00000063046	EIF4B	-0.953681	0.000440472	0.00350669	EF IvsU
ENSG00000213719	CLIC1	0.755853	0.00044295	0.003523	EF IvsU
ENSG00000086065	CHMP5	1.24372	0.000445362	0.00353591	EF IvsU
ENSG00000115694	STK25	-0.917922	0.000445435	0.00353591	EF IvsU
ENSG00000117151	CTBS	1.47414	0.000446892	0.00354405	EF IvsU
ENSG00000162729	IGSF8	-1.51965	0.000447763	0.00354753	EF IvsU
ENSG00000106991	ENG	-1.38532	0.000448997	0.00355387	EF IvsU
ENSG00000204859	ZBTB48	-1.06007	0.000455937	0.00360533	EF IvsU
ENSG00000249437	NAIP	1.01421	0.000456818	0.00360882	EF IvsU
ENSG00000176953	NFATC2IP	-0.954988	0.000458488	0.0036159	EF IvsU
ENSG00000182957	SPATA13	0.837695	0.000458596	0.0036159	EF IvsU
ENSG00000239653	PSMD6-AS2	0.995686	0.000461555	0.00363575	EF IvsU
ENSG00000196696	PDXDC2P	-1.22958	0.000463878	0.00365054	EF IvsU
ENSG00000174885	NLRP6	-1.33957	0.00046468	0.00365335	EF IvsU
ENSG00000076685	NT5C2	1.07278	0.000468158	0.00367717	EF IvsU
ENSG00000100083	GGA1	-1.0148	0.000469938	0.0036858	EF IvsU
ENSG00000115091	ACTR3	0.935399	0.000470155	0.0036858	EF IvsU
ENSG00000114388	NPRL2	-1.06845	0.000470885	0.003688	EF IvsU
ENSG00000124574	ABCC10	-0.973049	0.000471558	0.00368975	EF IvsU
ENSG00000105223	PLD3	-1.03532	0.000472165	0.00369098	EF IvsU
ENSG00000134996	OSTF1	1.02368	0.000475063	0.0037101	EF IvsU
ENSG00000106123	EPHB6	-1.56694	0.000476442	0.00371428	EF IvsU
ENSG00000108819	PPP1R9B	-1.16303	0.000476503	0.00371428	EF IvsU
ENSG00000213923	CSNK1E	-1.26671	0.000477313	0.0037166	EF IvsU
ENSG00000105576	TNPO2	-1.23392	0.000477706	0.0037166	EF IvsU
ENSG00000174083	PIK3R6	-1.81446	0.000478437	0.00371876	EF IvsU
ENSG00000145332	KLHL8	0.858374	0.000479288	0.00371913	EF IvsU
ENSG00000073921	PICALM	1.20183	0.000479391	0.00371913	EF IvsU
ENSG00000090554	FLT3LG	-1.60943	0.000480423	0.00372276	EF IvsU
ENSG00000138660	AP1AR	1.0788	0.00048083	0.00372276	EF IvsU
ENSG00000169991	IFFO2	-1.0006	0.00048122	0.00372276	EF IvsU
ENSG00000196642	RABL6	-1.09748	0.000482485	0.00372904	EF IvsU
ENSG00000105875	WDR91	-1.14217	0.000483102	0.00373029	EF IvsU
ENSG00000225470	JPX	1.15129	0.00048727	0.00375774	EF IvsU
ENSG00000144504	ANKMY1	-1.24699	0.000487573	0.00375774	EF IvsU
ENSG00000144118	RALB	1.16925	0.00049097	0.00377731	EF IvsU
ENSG00000100918	REC8	-1.34389	0.000491032	0.00377731	EF IvsU
ENSG00000211459	MT-RNR1	-1.64786	0.000493494	0.00379269	EF IvsU
ENSG00000091592	NLRP1	-0.873405	0.000494476	0.00379669	EF IvsU
ENSG00000110108	TMEM109	-1.23024	0.000498456	0.00382367	EF IvsU
ENSG00000076201	PTPN23	-1.22722	0.000499438	0.00382763	EF IvsU
ENSG00000172216	CEBPB	0.966955	0.000500676	0.00383354	EF IvsU
ENSG00000183624	HMCES	-0.895589	0.0005076	0.00388292	EF IvsU
ENSG00000197930	ERO1L	1.05263	0.000509815	0.00389624	EF IvsU
ENSG00000128335	APOL2	1.07678	0.000510802	0.00390015	EF IvsU
ENSG00000179104	TMTC2	1.02147	0.000511886	0.0039048	EF IvsU
ENSG00000185043	CIB1	-1.1467	0.000512583	0.00390648	EF IvsU
ENSG00000126822	PLEKHG3	-1.07617	0.000513087	0.0039067	EF IvsU
ENSG00000138688	KIAA1109	0.960449	0.000515153	0.00391879	EF IvsU
ENSG00000026297	RNASET2	-0.963327	0.000516735	0.00392719	EF IvsU
ENSG00000115306	SPTBN1	-0.927013	0.000517216	0.0039272	EF IvsU
ENSG00000175061	FAM211A-AS1	-0.975809	0.000518516	0.00393343	EF IvsU
ENSG00000012124	CD22	-1.37929	0.000520736	0.00394663	EF IvsU
ENSG00000136040	PLXNC1	1.06223	0.000521596	0.0039495	EF IvsU
ENSG00000075914	EXOSC7	-0.993752	0.000522824	0.00395515	EF IvsU
ENSG00000139618	BRCA2	1.22158	0.000524407	0.00396347	EF IvsU
ENSG00000111052	LIN7A	1.55617	0.000528193	0.00398841	EF IvsU
ENSG00000146021	KLHL3	-1.36186	0.000537479	0.00405129	EF IvsU
ENSG00000105568	PPP2R1A	-0.953468	0.000537506	0.00405129	EF IvsU
ENSG00000185905	C16orf54	-0.970312	0.000538998	0.0040588	EF IvsU
ENSG00000078687	TNRC6C	-0.768523	0.000545078	0.00410082	EF IvsU
ENSG00000197170	PSMD12	0.813184	0.000545577	0.00410082	EF IvsU
ENSG00000114354	TFG	0.869235	0.000548781	0.00412113	EF IvsU
ENSG00000142330	CAPN10	-1.06	0.000549825	0.00412472	EF IvsU
ENSG00000197020	ZNF100	0.869513	0.000550264	0.00412472	EF IvsU
ENSG00000165802	NSMF	-1.38738	0.000551002	0.00412648	EF IvsU
ENSG00000204084	INPP5B	-0.881506	0.000552326	0.00413263	EF IvsU
ENSG00000197283	SYNGAP1	-1.01117	0.000552928	0.00413337	EF IvsU
ENSG00000170037	CNTROB	-1.24199	0.000555613	0.00414829	EF IvsU
ENSG00000075568	TMEM131	0.842733	0.000555936	0.00414829	EF IvsU
ENSG00000136381	IREB2	0.805513	0.000557338	0.00415271	EF IvsU
ENSG00000188917	TRMT2B	-0.831279	0.000557789	0.00415271	EF IvsU
ENSG00000126945	HNRNPH2	0.956722	0.000558992	0.00415271	EF IvsU
ENSG00000155975	VPS37A	0.901973	0.00055905	0.00415271	EF IvsU
ENSG00000146083	RNF44	-0.947389	0.000559356	0.00415271	EF IvsU
ENSG00000131966	ACTR10	0.96798	0.000559563	0.00415271	EF IvsU
ENSG00000197226	TBC1D9B	-0.980432	0.000560717	0.00415751	EF IvsU
ENSG00000099917	MED15	-0.954262	0.000562119	0.00416415	EF IvsU
ENSG00000141959	PFKL	-1.01974	0.000564008	0.00417437	EF IvsU
ENSG00000226777	KIAA0125	-1.39342	0.000566376	0.00418812	EF IvsU
ENSG00000104973	MED25	-1.40002	0.000567925	0.00419579	EF IvsU
ENSG00000160294	MCM3AP	-0.925477	0.000569075	0.00420051	EF IvsU
ENSG00000140521	POLG	-0.813771	0.000572539	0.0042202	EF IvsU
ENSG00000096070	BRPF3	-1.02444	0.00057277	0.0042202	EF IvsU
ENSG00000172159	FRMD3	1.36847	0.000579308	0.00426454	EF IvsU
ENSG00000150961	SEC24D	0.79285	0.000585066	0.00430307	EF IvsU
ENSG00000113615	SEC24A	0.870783	0.000585717	0.004304	EF IvsU
ENSG00000079950	STX7	0.952608	0.000592315	0.00434859	EF IvsU
ENSG00000196504	PRPF40A	0.907284	0.000593228	0.00435027	EF IvsU
ENSG00000183309	ZNF623	-0.7063	0.000593604	0.00435027	EF IvsU
ENSG00000144895	EIF2A	1.194	0.000594567	0.00435344	EF IvsU
ENSG00000021762	OSBPL5	-1.13896	0.000598478	0.00437667	EF IvsU
ENSG00000144567	FAM134A	-0.867209	0.000599231	0.00437667	EF IvsU
ENSG00000102226	USP11	-1.0823	0.00059934	0.00437667	EF IvsU
ENSG00000137177	KIF13A	0.914681	0.00060322	0.00440109	EF IvsU
ENSG00000174353	STAG3L3	-1.27831	0.000604729	0.00440804	EF IvsU
ENSG00000211698	TRGV4	-1.34914	0.000605246	0.00440804	EF IvsU
ENSG00000104812	GYS1	-1.04898	0.00060639	0.00441246	EF IvsU
ENSG00000158941	CCAR2	-1.11319	0.00061023	0.00443485	EF IvsU
ENSG00000171862	PTEN	1.16837	0.000610788	0.00443485	EF IvsU
ENSG00000204020	LIPN	1.1212	0.000611263	0.00443485	EF IvsU
ENSG00000115604	IL18R1	1.24163	0.000611629	0.00443485	EF IvsU
ENSG00000232300	FAM215B	-1.06926	0.000615412	0.00445834	EF IvsU
ENSG00000082293	COL19A1	-1.22226	0.000617162	0.00446708	EF IvsU
ENSG00000100154	TTC28	-1.22	0.000618094	0.00446969	EF IvsU
ENSG00000131724	IL13RA1	0.890624	0.000618776	0.00446969	EF IvsU
ENSG00000143110	C1orf162	0.755632	0.000619427	0.00446969	EF IvsU
ENSG00000133243	BTBD2	-0.971823	0.000619701	0.00446969	EF IvsU
ENSG00000104549	SQLE	1.16777	0.000623671	0.00449286	EF IvsU
ENSG00000186866	POFUT2	-1.25149	0.000624383	0.00449286	EF IvsU
ENSG00000174695	TMEM167A	0.842537	0.000624555	0.00449286	EF IvsU
ENSG00000171503	ETFDH	0.79586	0.00062615	0.00450038	EF IvsU
ENSG00000122965	RBM19	-0.867032	0.00062894	0.00451649	EF IvsU
ENSG00000168310	IRF2	0.84255	0.000630071	0.00452065	EF IvsU
ENSG00000176853	FAM91A1	0.841307	0.00063196	0.00453025	EF IvsU
ENSG00000134294	SLC38A2	0.94878	0.00063477	0.00454641	EF IvsU
ENSG00000136444	RSAD1	-0.944975	0.000637157	0.00455953	EF IvsU
ENSG00000078808	SDF4	-1.257	0.000638453	0.00456483	EF IvsU
ENSG00000080189	SLC35C2	-0.882418	0.000642861	0.00459235	EF IvsU
ENSG00000184887	BTBD6	-1.10682	0.000643432	0.00459242	EF IvsU
ENSG00000165801	ARHGEF40	-1.11625	0.000646365	0.00460935	EF IvsU
ENSG00000084693	AGBL5	-0.957793	0.000651441	0.00464151	EF IvsU
ENSG00000119242	CCDC92	-1.07687	0.000656949	0.0046767	EF IvsU
ENSG00000005175	RPAP3	0.844096	0.000659319	0.00468943	EF IvsU
ENSG00000165102	HGSNAT	-0.858048	0.00065988	0.00468943	EF IvsU
ENSG00000197579	TOPORS	1.05724	0.000662098	0.00470112	EF IvsU
ENSG00000198518	HIST1H4E	-0.935056	0.000664367	0.00471316	EF IvsU
ENSG00000140455	USP3	0.872355	0.000664998	0.00471356	EF IvsU
ENSG00000170017	ALCAM	0.826152	0.00066579	0.0047151	EF IvsU
ENSG00000110651	CD81	-1.22747	0.00066661	0.00471684	EF IvsU
ENSG00000221914	PPP2R2A	1.06812	0.000667912	0.00472198	EF IvsU
ENSG00000108825	PTGES3L-AARSD1	-1.09754	0.000668707	0.0047231	EF IvsU
ENSG00000143155	TIPRL	0.934552	0.000669221	0.0047231	EF IvsU
ENSG00000179820	MYADM	-1.39839	0.000671218	0.00473312	EF IvsU
ENSG00000183495	EP400	-0.970631	0.000673323	0.00474389	EF IvsU
ENSG00000126456	IRF3	-1.21602	0.000675727	0.00475675	EF IvsU
ENSG00000105373	GLTSCR2	-1.40259	0.000676532	0.00475833	EF IvsU
ENSG00000102921	N4BP1	0.832882	0.000677638	0.00476203	EF IvsU
ENSG00000121104	FAM117A	-0.859058	0.000680321	0.004771	EF IvsU
ENSG00000103489	XYLT1	-0.965337	0.000680386	0.004771	EF IvsU
ENSG00000159069	FBXW5	-1.17977	0.0006809	0.004771	EF IvsU
ENSG00000168421	RHOH	-0.741102	0.00068127	0.004771	EF IvsU
ENSG00000237135	DDX10P1	1.49231	0.000682281	0.004771	EF IvsU
ENSG00000143811	PYCR2	-1.3777	0.000682402	0.004771	EF IvsU
ENSG00000112514	CUTA	-1.1081	0.000686695	0.00479693	EF IvsU
ENSG00000182179	UBA7	-1.0527	0.000688692	0.00480679	EF IvsU
ENSG00000184992	BRI3BP	-0.775171	0.00069121	0.00482026	EF IvsU
ENSG00000145428	RNF175	1.16997	0.000693528	0.00483232	EF IvsU
ENSG00000103091	WDR59	-0.765996	0.0006959	0.00484237	EF IvsU
ENSG00000115421	PAPOLG	0.919904	0.00069615	0.00484237	EF IvsU
ENSG00000166140	ZFYVE19	-1.00591	0.000696988	0.00484409	EF IvsU
ENSG00000104679	R3HCC1	-1.14277	0.000699626	0.00485831	EF IvsU
ENSG00000101745	ANKRD12	0.927389	0.000707682	0.00491011	EF IvsU
ENSG00000188921	PTPLAD2	0.955886	0.000713026	0.004943	EF IvsU
ENSG00000121350	PYROXD1	1.03555	0.000716089	0.00496005	EF IvsU
ENSG00000110455	ACCS	-1.31522	0.000720027	0.00498312	EF IvsU
ENSG00000076513	ANKRD13A	0.768839	0.000722452	0.00499569	EF IvsU
ENSG00000002933	TMEM176A	1.20771	0.000723749	0.00500045	EF IvsU
ENSG00000178761	FAM219B	-1.06638	0.00072531	0.00500702	EF IvsU
ENSG00000079974	RABL2B	-1.20963	0.000728887	0.00502396	EF IvsU
ENSG00000136754	ABI1	0.804695	0.000728989	0.00502396	EF IvsU
ENSG00000134480	CCNH	0.918181	0.000730086	0.0050273	EF IvsU
ENSG00000167077	MEI1	-1.10565	0.000735118	0.00505771	EF IvsU
ENSG00000100038	TOP3B	-0.887868	0.000740002	0.00508705	EF IvsU
ENSG00000105220	GPI	-1.04794	0.000741904	0.00509577	EF IvsU
ENSG00000239951	IGKV3-20	-1.26283	0.000742658	0.00509577	EF IvsU
ENSG00000154814	OXNAD1	-0.801081	0.000743133	0.00509577	EF IvsU
ENSG00000148840	PPRC1	-1.10468	0.000752083	0.00515283	EF IvsU
ENSG00000127152	BCL11B	-0.909989	0.000754877	0.00516767	EF IvsU
ENSG00000145817	YIPF5	0.959858	0.000757405	0.00518065	EF IvsU
ENSG00000155229	MMS19	-0.791704	0.000759643	0.00519164	EF IvsU
ENSG00000204305	AGER	-1.26483	0.000764345	0.00521942	EF IvsU
ENSG00000111642	CHD4	-0.855808	0.000767963	0.00523688	EF IvsU
ENSG00000090339	ICAM1	1.16909	0.000768177	0.00523688	EF IvsU
ENSG00000102786	INTS6	0.887343	0.000770173	0.00524612	EF IvsU
ENSG00000108244	KRT23	1.31814	0.000771066	0.00524785	EF IvsU
ENSG00000165688	PMPCA	-0.973022	0.0007731	0.00525734	EF IvsU
ENSG00000137802	MAPKBP1	-1.05351	0.00077495	0.00526556	EF IvsU
ENSG00000163131	CTSS	1.03827	0.000775756	0.00526667	EF IvsU
ENSG00000121486	TRMT1L	0.884824	0.000783937	0.0053143	EF IvsU
ENSG00000134313	KIDINS220	0.805939	0.000784066	0.0053143	EF IvsU
ENSG00000035115	SH3YL1	-0.804949	0.000784972	0.00531588	EF IvsU
ENSG00000097033	SH3GLB1	0.914198	0.000785595	0.00531588	EF IvsU
ENSG00000148334	PTGES2	-1.51186	0.000786583	0.00531818	EF IvsU
ENSG00000175215	CTDSP2	-0.986093	0.000787279	0.00531851	EF IvsU
ENSG00000146834	MEPCE	-1.02675	0.000789065	0.00532619	EF IvsU
ENSG00000179981	TSHZ1	-1.04392	0.000793327	0.00534639	EF IvsU
ENSG00000069424	KCNAB2	-0.954329	0.000793589	0.00534639	EF IvsU
ENSG00000159256	MORC3	0.938383	0.000794012	0.00534639	EF IvsU
ENSG00000102189	EEA1	0.924615	0.000801637	0.00539331	EF IvsU
ENSG00000121481	RNF2	0.857038	0.000805335	0.00540971	EF IvsU
ENSG00000109272	PF4V1	1.78908	0.00080542	0.00540971	EF IvsU
ENSG00000089902	RCOR1	0.889493	0.000806052	0.00540971	EF IvsU
ENSG00000116871	MAP7D1	-0.939123	0.000808556	0.00542208	EF IvsU
ENSG00000134982	APC	0.913399	0.000810081	0.00542404	EF IvsU
ENSG00000151692	RNF144A	-0.812048	0.000810169	0.00542404	EF IvsU
ENSG00000162104	ADCY9	-1.06856	0.00081225	0.00543055	EF IvsU
ENSG00000014216	CAPN1	-0.918114	0.000812466	0.00543055	EF IvsU
ENSG00000155959	VBP1	1.21306	0.000817491	0.0054597	EF IvsU
ENSG00000215717	TMEM167B	0.858917	0.000822327	0.00548712	EF IvsU
ENSG00000100721	TCL1A	-1.30266	0.000822934	0.00548712	EF IvsU
ENSG00000167702	KIFC2	-1.65576	0.000826022	0.00550324	EF IvsU
ENSG00000015532	XYLT2	-1.16784	0.000833949	0.00555154	EF IvsU
ENSG00000138592	USP8	0.750155	0.00083596	0.00556042	EF IvsU
ENSG00000138756	BMP2K	0.892963	0.000836979	0.00556269	EF IvsU
ENSG00000152256	PDK1	0.893279	0.000838836	0.00557052	EF IvsU
ENSG00000055130	CUL1	0.90381	0.000841891	0.00558629	EF IvsU
ENSG00000092531	SNAP23	0.864778	0.000843809	0.00559336	EF IvsU
ENSG00000174151	CYB561D1	-0.886411	0.000844319	0.00559336	EF IvsU
ENSG00000152465	NMT2	-0.98601	0.00084766	0.00561096	EF IvsU
ENSG00000107854	TNKS2	0.849118	0.000851376	0.00563102	EF IvsU
ENSG00000158321	AUTS2	-1.02464	0.000861085	0.00569065	EF IvsU
ENSG00000146416	AIG1	0.86362	0.000862224	0.00569359	EF IvsU
ENSG00000126001	CEP250	-0.900467	0.000867405	0.0057232	EF IvsU
ENSG00000008513	ST3GAL1	-0.878807	0.000873745	0.0057604	EF IvsU
ENSG00000100697	DICER1	0.879463	0.000879165	0.00579148	EF IvsU
ENSG00000171791	BCL2	-0.964404	0.00088067	0.00579675	EF IvsU
ENSG00000165156	ZHX1	0.910078	0.000882584	0.00580317	EF IvsU
ENSG00000139163	ETNK1	0.781872	0.000883061	0.00580317	EF IvsU
ENSG00000130517	PGPEP1	-1.17238	0.000884471	0.00580427	EF IvsU
ENSG00000128594	LRRC4	0.944505	0.000884643	0.00580427	EF IvsU
ENSG00000154146	NRGN	-1.87576	0.00088582	0.00580736	EF IvsU
ENSG00000171860	C3AR1	1.6225	0.000886822	0.00580929	EF IvsU
ENSG00000213934	HBG1	-1.2978	0.000890433	0.00582829	EF IvsU
ENSG00000187954	CYHR1	-1.09434	0.000895263	0.00585523	EF IvsU
ENSG00000222041	LINC00152	0.92826	0.000895996	0.00585536	EF IvsU
ENSG00000175567	UCP2	-1.10936	0.000902513	0.00589326	EF IvsU
ENSG00000007545	CRAMP1L	-1.06509	0.000904183	0.00589947	EF IvsU
ENSG00000187653	TMSB4XP8	1.02876	0.000908087	0.00591812	EF IvsU
ENSG00000137337	MDC1	-0.890468	0.000908856	0.00591812	EF IvsU
ENSG00000243811	APOBEC3D	-1.22137	0.000909205	0.00591812	EF IvsU
ENSG00000090989	EXOC1	0.831351	0.000911742	0.00592994	EF IvsU
ENSG00000138433	CIR1	1.24867	0.000916902	0.00595877	EF IvsU
ENSG00000163393	SLC22A15	0.844634	0.000918203	0.00596251	EF IvsU
ENSG00000115568	ZNF142	-1.02122	0.000924323	0.00599445	EF IvsU
ENSG00000000419	DPM1	1.11005	0.000924582	0.00599445	EF IvsU
ENSG00000175582	RAB6A	0.920837	0.00092852	0.00601523	EF IvsU
ENSG00000112303	VNN2	1.55556	0.00093139	0.00602906	EF IvsU
ENSG00000181523	SGSH	-1.47943	0.000933963	0.00604095	EF IvsU
ENSG00000159348	CYB5R1	-0.884436	0.000945636	0.00611164	EF IvsU
ENSG00000213281	NRAS	0.935304	0.000947972	0.00611718	EF IvsU
ENSG00000119318	RAD23B	0.847879	0.000948394	0.00611718	EF IvsU
ENSG00000168116	KIAA1586	1.00944	0.000948729	0.00611718	EF IvsU
ENSG00000047634	SCML1	1.14255	0.000956778	0.00616423	EF IvsU
ENSG00000168769	TET2	1.08108	0.000965031	0.00621253	EF IvsU
ENSG00000205744	DENND1C	-1.3984	0.000966002	0.00621391	EF IvsU
ENSG00000168237	GLYCTK	-1.36097	0.000967591	0.00621925	EF IvsU
ENSG00000187147	RNF220	-0.898728	0.000982597	0.00630591	EF IvsU
ENSG00000153317	ASAP1	0.889547	0.00098261	0.00630591	EF IvsU
ENSG00000095787	WAC	0.887445	0.000986144	0.00632365	EF IvsU
ENSG00000074660	SCARF1	1.1799	0.000995178	0.006376	EF IvsU
ENSG00000102245	CD40LG	-0.958222	0.000995861	0.006376	EF IvsU
ENSG00000230539	AOAH-IT1	1.03603	0.000998603	0.00638857	EF IvsU
ENSG00000066135	KDM4A	-0.747992	0.00100608	0.00643141	EF IvsU
ENSG00000170919	TPT1-AS1	-0.815549	0.00100747	0.00643526	EF IvsU
ENSG00000169764	UGP2	0.724858	0.00101143	0.00645551	EF IvsU
ENSG00000123104	ITPR2	0.723672	0.00101404	0.00645965	EF IvsU
ENSG00000104894	CD37	-1.06455	0.00101537	0.00645965	EF IvsU
ENSG00000164211	STARD4	0.903769	0.00101537	0.00645965	EF IvsU
ENSG00000197948	FCHSD1	-0.933286	0.00101593	0.00645965	EF IvsU
ENSG00000086666	ZFAND6	0.871824	0.00101601	0.00645965	EF IvsU
ENSG00000112033	PPARD	-1.15072	0.00102409	0.00650596	EF IvsU
ENSG00000132294	EFR3A	0.745363	0.00103494	0.00656983	EF IvsU
ENSG00000068784	SRBD1	0.809617	0.00104095	0.00660287	EF IvsU
ENSG00000183474	GTF2H2C	1.1281	0.00104393	0.00661665	EF IvsU
ENSG00000100099	HPS4	-0.838097	0.00104718	0.00663216	EF IvsU
ENSG00000119314	PTBP3	0.940649	0.00104969	0.00664099	EF IvsU
ENSG00000103932	RPAP1	-1.32014	0.0010502	0.00664099	EF IvsU
ENSG00000112486	CCR6	-1.10897	0.00105175	0.00664572	EF IvsU
ENSG00000116668	SWT1	1.16831	0.001058	0.00667609	EF IvsU
ENSG00000214262	ANKRD36BP1	0.844696	0.00105819	0.00667609	EF IvsU
ENSG00000164144	ARFIP1	0.846108	0.00106632	0.00671589	EF IvsU
ENSG00000181847	TIGIT	-0.979632	0.00106656	0.00671589	EF IvsU
ENSG00000111676	ATN1	-1.4373	0.00106695	0.00671589	EF IvsU
ENSG00000132600	PRMT7	-1.24623	0.00106851	0.00671666	EF IvsU
ENSG00000182487	NCF1B	1.05367	0.00106945	0.00671666	EF IvsU
ENSG00000177576	C18orf32	1.23383	0.00106953	0.00671666	EF IvsU
ENSG00000167323	STIM1	-0.812698	0.00107065	0.00671858	EF IvsU
ENSG00000205423	CNEP1R1	1.08247	0.00107182	0.00672075	EF IvsU
ENSG00000170542	SERPINB9	0.839269	0.00107422	0.00673069	EF IvsU
ENSG00000073050	XRCC1	-1.03765	0.00107691	0.00674237	EF IvsU
ENSG00000146376	ARHGAP18	0.962547	0.00107885	0.00674938	EF IvsU
ENSG00000105808	RASA4	-1.18969	0.00108869	0.00680575	EF IvsU
ENSG00000164080	RAD54L2	-0.943535	0.00109222	0.00682263	EF IvsU
ENSG00000061273	HDAC7	-0.818597	0.00110292	0.00688426	EF IvsU
ENSG00000140299	BNIP2	0.803418	0.00111002	0.00692328	EF IvsU
ENSG00000066117	SMARCD1	-0.814568	0.00111502	0.00694485	EF IvsU
ENSG00000166619	BLCAP	-1.14836	0.00111517	0.00694485	EF IvsU
ENSG00000148297	MED22	-0.907509	0.00111761	0.00695479	EF IvsU
ENSG00000186908	ZDHHC17	0.874236	0.00111877	0.00695672	EF IvsU
ENSG00000137161	CNPY3	-1.06578	0.00112379	0.00698265	EF IvsU
ENSG00000095319	NUP188	-0.866044	0.00112705	0.0069976	EF IvsU
ENSG00000122257	RBBP6	0.880652	0.00113233	0.00702506	EF IvsU
ENSG00000126838	PZP	-1.25164	0.00113738	0.00705107	EF IvsU
ENSG00000161929	SCIMP	0.868509	0.0011408	0.00705686	EF IvsU
ENSG00000125910	S1PR4	-1.33492	0.00114088	0.00705686	EF IvsU
ENSG00000140181	HERC2P2	-0.825009	0.00114089	0.00705686	EF IvsU
ENSG00000169756	LIMS1	0.846996	0.00115077	0.0071093	EF IvsU
ENSG00000198818	SFT2D1	0.790623	0.0011511	0.0071093	EF IvsU
ENSG00000063244	U2AF2	-0.877842	0.00115364	0.00711461	EF IvsU
ENSG00000143162	CREG1	1.11031	0.0011537	0.00711461	EF IvsU
ENSG00000104998	IL27RA	-0.808705	0.00115597	0.0071233	EF IvsU
ENSG00000136514	RTP4	1.34185	0.00116027	0.0071405	EF IvsU
ENSG00000137944	CCBL2	1.1945	0.00116058	0.0071405	EF IvsU
ENSG00000227500	SCAMP4	-1.3884	0.00116138	0.0071405	EF IvsU
ENSG00000168159	RNF187	-1.12264	0.0011638	0.00715004	EF IvsU
ENSG00000176438	SYNE3	-0.80824	0.00116617	0.00715923	EF IvsU
ENSG00000104972	LILRB1	1.11161	0.00116988	0.00717666	EF IvsU
ENSG00000186818	LILRB4	1.28048	0.00117389	0.00719157	EF IvsU
ENSG00000111615	KRR1	0.909174	0.00117406	0.00719157	EF IvsU
ENSG00000197976	AKAP17A	-0.749616	0.00119311	0.00730279	EF IvsU
ENSG00000158863	FAM160B2	-1.01852	0.00119471	0.00730713	EF IvsU
ENSG00000182841	RRP7B	-0.99862	0.00119903	0.00732462	EF IvsU
ENSG00000023697	DERA	0.946982	0.00119935	0.00732462	EF IvsU
ENSG00000180008	SOCS4	0.86546	0.00120257	0.00733884	EF IvsU
ENSG00000073605	GSDMB	-0.979839	0.00120663	0.00735225	EF IvsU
ENSG00000131263	RLIM	0.771783	0.00120691	0.00735225	EF IvsU
ENSG00000155097	ATP6V1C1	0.794488	0.00120746	0.00735225	EF IvsU
ENSG00000161405	IKZF3	-0.816593	0.00120918	0.00735501	EF IvsU
ENSG00000101160	CTSZ	0.924535	0.00120971	0.00735501	EF IvsU
ENSG00000110514	MADD	-0.853275	0.00121176	0.00736205	EF IvsU
ENSG00000130726	TRIM28	-1.06556	0.00121839	0.00739684	EF IvsU
ENSG00000110711	AIP	-1.02577	0.00122107	0.00740765	EF IvsU
ENSG00000068724	TTC7A	-0.830389	0.00122218	0.00740887	EF IvsU
ENSG00000162430	SEPN1	-1.45095	0.00122616	0.00742752	EF IvsU
ENSG00000004897	CDC27	1.05366	0.00123252	0.00745234	EF IvsU
ENSG00000178950	GAK	-0.880983	0.00123355	0.00745234	EF IvsU
ENSG00000125966	MMP24	-1.49733	0.00123386	0.00745234	EF IvsU
ENSG00000130449	ZSWIM6	0.894685	0.00123389	0.00745234	EF IvsU
ENSG00000117643	MAN1C1	-0.936461	0.00123492	0.00745313	EF IvsU
ENSG00000127526	SLC35E1	-0.753321	0.00123859	0.00746686	EF IvsU
ENSG00000242485	MRPL20	-1.21595	0.00123902	0.00746686	EF IvsU
ENSG00000087111	PIGS	-0.879428	0.00124764	0.0075133	EF IvsU
ENSG00000044459	CNTLN	1.0183	0.00125002	0.00752213	EF IvsU
ENSG00000223705	NSUN5P1	-0.991133	0.00125239	0.00753084	EF IvsU
ENSG00000197265	GTF2E2	0.731682	0.00125526	0.00754262	EF IvsU
ENSG00000110274	CEP164	-0.960138	0.00125902	0.00755962	EF IvsU
ENSG00000171570	RAB4B-EGLN2	-0.914193	0.00126561	0.00759127	EF IvsU
ENSG00000196072	BLOC1S2	0.983642	0.00126614	0.00759127	EF IvsU
ENSG00000161204	ABCF3	-0.932742	0.00127188	0.00762012	EF IvsU
ENSG00000001497	LAS1L	-0.931325	0.00127941	0.00765965	EF IvsU
ENSG00000170142	UBE2E1	0.829517	0.00128099	0.00766351	EF IvsU
ENSG00000100342	APOL1	1.27444	0.00128255	0.00766725	EF IvsU
ENSG00000026652	AGPAT4	-0.776521	0.00128782	0.00769321	EF IvsU
ENSG00000131043	AAR2	-1.07699	0.00128937	0.00769683	EF IvsU
ENSG00000244734	HBB	-1.91074	0.00129355	0.00771618	EF IvsU
ENSG00000105726	ATP13A1	-1.03075	0.0013056	0.00778239	EF IvsU
ENSG00000080603	SRCAP	-0.963518	0.00131346	0.00782358	EF IvsU
ENSG00000064687	ABCA7	-1.16275	0.00131566	0.00783101	EF IvsU
ENSG00000211455	STK38L	0.791498	0.00131815	0.00783996	EF IvsU
ENSG00000111859	NEDD9	0.795733	0.00132023	0.00783996	EF IvsU
ENSG00000077458	FAM76B	0.840263	0.00132097	0.00783996	EF IvsU
ENSG00000121931	LRIF1	1.14288	0.00132099	0.00783996	EF IvsU
ENSG00000197586	ENTPD6	-1.02674	0.001324	0.00785214	EF IvsU
ENSG00000148926	ADM	1.08521	0.00132939	0.00787843	EF IvsU
ENSG00000144824	PHLDB2	-1.0095	0.00133162	0.00788593	EF IvsU
ENSG00000104205	SGK3	0.725635	0.00133677	0.00790848	EF IvsU
ENSG00000170004	CHD3	-0.717237	0.00133735	0.00790848	EF IvsU
ENSG00000102316	MAGED2	-0.836456	0.00133925	0.00791402	EF IvsU
ENSG00000114346	ECT2	1.27067	0.00134122	0.00791994	EF IvsU
ENSG00000137441	FGFBP2	-1.23659	0.00134229	0.0079206	EF IvsU
ENSG00000149292	TTC12	-0.985538	0.00134749	0.00794555	EF IvsU
ENSG00000158850	B4GALT3	-0.991395	0.00135016	0.00795558	EF IvsU
ENSG00000167984	NLRC3	-0.987091	0.00135209	0.00796121	EF IvsU
ENSG00000148843	PDCD11	-0.897316	0.00135969	0.00800023	EF IvsU
ENSG00000149823	VPS51	-1.02267	0.00136737	0.00803965	EF IvsU
ENSG00000116459	ATP5F1	0.764572	0.00137316	0.00806597	EF IvsU
ENSG00000160551	TAOK1	0.764619	0.00137381	0.00806597	EF IvsU
ENSG00000106635	BCL7B	-1.20068	0.00137706	0.00807716	EF IvsU
ENSG00000132024	CC2D1A	-1.32509	0.00137768	0.00807716	EF IvsU
ENSG00000242247	ARFGAP3	0.852606	0.001385	0.00811427	EF IvsU
ENSG00000178209	PLEC	-1.05255	0.0013886	0.00812952	EF IvsU
ENSG00000146859	TMEM140	0.854577	0.00139229	0.00814536	EF IvsU
ENSG00000071243	ING3	0.867555	0.00139601	0.00815812	EF IvsU
ENSG00000109790	KLHL5	0.818127	0.00139646	0.00815812	EF IvsU
ENSG00000154803	FLCN	-0.810812	0.0013986	0.00816483	EF IvsU
ENSG00000163634	THOC7	1.04499	0.00140496	0.00819612	EF IvsU
ENSG00000041353	RAB27B	0.929402	0.0014074	0.00820452	EF IvsU
ENSG00000150687	PRSS23	-1.39322	0.0014119	0.00822487	EF IvsU
ENSG00000104412	EMC2	0.961066	0.00141517	0.00823811	EF IvsU
ENSG00000105607	GCDH	-1.18501	0.00142017	0.00826004	EF IvsU
ENSG00000028310	BRD9	-0.896525	0.00142095	0.00826004	EF IvsU
ENSG00000187535	IFT140	-1.25202	0.00142591	0.0082786	EF IvsU
ENSG00000172057	ORMDL3	-1.15761	0.00142616	0.0082786	EF IvsU
ENSG00000129925	TMEM8A	-1.08457	0.00142966	0.00828803	EF IvsU
ENSG00000165672	PRDX3	0.770546	0.00142981	0.00828803	EF IvsU
ENSG00000254901	MEF2BNB	-1.66343	0.00143856	0.00833292	EF IvsU
ENSG00000131018	SYNE1	-0.818302	0.00144184	0.00834597	EF IvsU
ENSG00000114331	ACAP2	0.860042	0.0014493	0.00837901	EF IvsU
ENSG00000140319	SRP14	1.14307	0.00144959	0.00837901	EF IvsU
ENSG00000130175	PRKCSH	-0.851114	0.00145283	0.0083846	EF IvsU
ENSG00000100351	GRAP2	-0.766062	0.0014529	0.0083846	EF IvsU
ENSG00000164136	IL15	1.01863	0.00145393	0.0083846	EF IvsU
ENSG00000104872	PIH1D1	-1.01759	0.00145464	0.0083846	EF IvsU
ENSG00000100422	CERK	-0.790831	0.00145999	0.00840954	EF IvsU
ENSG00000145990	GFOD1	-0.849199	0.00146351	0.00842388	EF IvsU
ENSG00000196116	TDRD7	0.817878	0.00147229	0.00846528	EF IvsU
ENSG00000131943	C19orf12	0.895295	0.0014733	0.00846528	EF IvsU
ENSG00000244462	RBM12	0.864428	0.00147379	0.00846528	EF IvsU
ENSG00000162819	BROX	0.769339	0.001475	0.00846628	EF IvsU
ENSG00000235750	KIAA0040	0.979493	0.00148282	0.00850523	EF IvsU
ENSG00000124772	CPNE5	-1.22072	0.00148579	0.00850899	EF IvsU
ENSG00000103326	CAPN15	-1.34603	0.00148598	0.00850899	EF IvsU
ENSG00000131196	NFATC1	-0.920467	0.00148659	0.00850899	EF IvsU
ENSG00000230724	LINC01001	1.46101	0.00148868	0.00851503	EF IvsU
ENSG00000204282	TNRC6C-AS1	-0.954589	0.00149352	0.0085368	EF IvsU
ENSG00000147224	PRPS1	-0.898246	0.00149561	0.00854279	EF IvsU
ENSG00000014257	ACPP	0.778497	0.00150089	0.00856699	EF IvsU
ENSG00000087087	SRRT	-0.890768	0.00150408	0.00857646	EF IvsU
ENSG00000002822	MAD1L1	-1.01556	0.00150464	0.00857646	EF IvsU
ENSG00000203705	TATDN3	0.805314	0.00150589	0.00857761	EF IvsU
ENSG00000132530	XAF1	1.39203	0.00150698	0.00857785	EF IvsU
ENSG00000164654	MIOS	0.778369	0.00150899	0.00858334	EF IvsU
ENSG00000169220	RGS14	-0.909029	0.00151175	0.00859308	EF IvsU
ENSG00000134255	CEPT1	0.787161	0.00151834	0.00862456	EF IvsU
ENSG00000198964	SGMS1	0.750754	0.00152863	0.00867706	EF IvsU
ENSG00000145916	RMND5B	-0.81991	0.00153807	0.00872459	EF IvsU
ENSG00000062716	VMP1	0.953145	0.00154785	0.00877148	EF IvsU
ENSG00000188986	NELFB	-1.24476	0.00154847	0.00877148	EF IvsU
ENSG00000180448	HMHA1	-0.850601	0.00155608	0.00880847	EF IvsU
ENSG00000103313	MEFV	0.825229	0.00156046	0.00882408	EF IvsU
ENSG00000182287	AP1S2	0.88941	0.00156098	0.00882408	EF IvsU
ENSG00000147130	ZMYM3	-1.10864	0.0015642	0.0088362	EF IvsU
ENSG00000135387	CAPRIN1	0.760228	0.00156805	0.00885181	EF IvsU
ENSG00000186275	NBPF12	-0.754226	0.00157452	0.00887775	EF IvsU
ENSG00000140280	LYSMD2	0.829163	0.00157481	0.00887775	EF IvsU
ENSG00000170915	PAQR8	-0.883985	0.00157994	0.00890057	EF IvsU
ENSG00000160058	BSDC1	-0.71965	0.0015824	0.00890834	EF IvsU
ENSG00000140563	MCTP2	1.29175	0.00159188	0.00894613	EF IvsU
ENSG00000152558	TMEM123	1.16342	0.00159217	0.00894613	EF IvsU
ENSG00000108465	CDK5RAP3	-0.809537	0.00159239	0.00894613	EF IvsU
ENSG00000108375	RNF43	-0.823766	0.00159413	0.00894983	EF IvsU
ENSG00000139187	KLRG1	-0.998815	0.00159911	0.00896831	EF IvsU
ENSG00000151726	ACSL1	1.68507	0.00159961	0.00896831	EF IvsU
ENSG00000135205	CCDC146	0.904274	0.0016048	0.0089876	EF IvsU
ENSG00000186431	FCAR	1.24702	0.00160591	0.0089876	EF IvsU
ENSG00000161057	PSMC2	0.877967	0.00160634	0.0089876	EF IvsU
ENSG00000156313	RPGR	0.894831	0.00160752	0.00898807	EF IvsU
ENSG00000205302	SNX2	0.799133	0.00161187	0.0090049	EF IvsU
ENSG00000196235	SUPT5H	-0.974359	0.00161369	0.0090049	EF IvsU
ENSG00000117000	RLF	0.870915	0.00161382	0.0090049	EF IvsU
ENSG00000130770	ATPIF1	-0.808383	0.00162053	0.00903622	EF IvsU
ENSG00000070269	TMEM260	0.835895	0.00163127	0.00908995	EF IvsU
ENSG00000169592	INO80E	-0.928096	0.00164087	0.0091372	EF IvsU
ENSG00000205583	STAG3L1	-1.19254	0.00164732	0.00916691	EF IvsU
ENSG00000082258	CCNT2	0.76406	0.00165322	0.0091935	EF IvsU
ENSG00000243646	IL10RB	0.780301	0.0016558	0.00920166	EF IvsU
ENSG00000104957	CCDC130	-0.998276	0.00165798	0.00920751	EF IvsU
ENSG00000107372	ZFAND5	0.760307	0.00165993	0.00921211	EF IvsU
ENSG00000130714	POMT1	-0.980039	0.00166707	0.0092439	EF IvsU
ENSG00000036257	CUL3	0.850533	0.0016682	0.0092439	EF IvsU
ENSG00000176597	B3GNT5	1.53664	0.00166904	0.0092439	EF IvsU
ENSG00000164649	CDCA7L	-1.05468	0.00167473	0.00926916	EF IvsU
ENSG00000164062	APEH	-0.887226	0.00168165	0.00930118	EF IvsU
ENSG00000100439	ABHD4	-0.851582	0.00168436	0.00930991	EF IvsU
ENSG00000088888	MAVS	-0.871978	0.00168838	0.00932585	EF IvsU
ENSG00000164961	KIAA0196	0.72578	0.00169816	0.00937356	EF IvsU
ENSG00000100413	POLR3H	-1.36314	0.00170586	0.00940611	EF IvsU
ENSG00000069020	MAST4	-0.795149	0.00170635	0.00940611	EF IvsU
ENSG00000107263	RAPGEF1	-0.761796	0.00172042	0.00947731	EF IvsU
ENSG00000104388	RAB2A	0.746802	0.00172479	0.00949504	EF IvsU
ENSG00000164308	ERAP2	0.884277	0.00172629	0.00949689	EF IvsU
ENSG00000116604	MEF2D	-0.993667	0.00172845	0.0095017	EF IvsU
ENSG00000138778	CENPE	1.26854	0.00173029	0.0095017	EF IvsU
ENSG00000104447	TRPS1	0.734352	0.00173063	0.0095017	EF IvsU
ENSG00000105205	CLC	-2.52595	0.00174753	0.00958807	EF IvsU
ENSG00000173992	CCS	-1.15089	0.00175355	0.00961465	EF IvsU
ENSG00000047365	ARAP2	1.03887	0.00175562	0.0096196	EF IvsU
ENSG00000072364	AFF4	0.73723	0.00176621	0.00966962	EF IvsU
ENSG00000136161	RCBTB2	0.870791	0.00176815	0.00966962	EF IvsU
ENSG00000166479	TMX3	0.954859	0.00176829	0.00966962	EF IvsU
ENSG00000248476	BACH1-IT1	0.958506	0.00177304	0.00968512	EF IvsU
ENSG00000187116	LILRA5	0.794728	0.00177348	0.00968512	EF IvsU
ENSG00000143458	GABPB2	-0.694507	0.00177934	0.00970582	EF IvsU
ENSG00000152022	LIX1L	-0.72687	0.00177964	0.00970582	EF IvsU
ENSG00000135404	CD63	0.759658	0.0017838	0.00972204	EF IvsU
ENSG00000141002	TCF25	-0.709696	0.0017931	0.00976626	EF IvsU
ENSG00000081760	AACS	-1.22307	0.00179767	0.00978469	EF IvsU
ENSG00000138738	PRDM5	1.33041	0.00180566	0.00982164	EF IvsU
ENSG00000180357	ZNF609	-0.766054	0.00181026	0.00983566	EF IvsU
ENSG00000129347	KRI1	-0.905708	0.00181063	0.00983566	EF IvsU
ENSG00000077254	USP33	0.733418	0.00181226	0.00983797	EF IvsU
ENSG00000127954	STEAP4	1.59797	0.00181568	0.00984918	EF IvsU
ENSG00000108798	ABI3	-0.937403	0.00181697	0.00984918	EF IvsU
ENSG00000137871	ZNF280D	1.12885	0.00181792	0.00984918	EF IvsU
ENSG00000161011	SQSTM1	-0.944118	0.00182193	0.00986441	EF IvsU
ENSG00000163644	PPM1K	-0.658808	0.0018339	0.00991422	EF IvsU
ENSG00000115053	NCL	-0.909254	0.00183448	0.00991422	EF IvsU
ENSG00000126214	KLC1	-0.77176	0.00183476	0.00991422	EF IvsU
ENSG00000123064	DDX54	-1.04192	0.00183668	0.00991808	EF IvsU
ENSG00000143622	RIT1	0.744271	0.00183895	0.00991885	EF IvsU
ENSG00000102580	DNAJC3	0.923013	0.00183924	0.00991885	EF IvsU
ENSG00000155099	TMEM55A	1.35949	0.00184296	0.00993236	EF IvsU
ENSG00000188186	LAMTOR4	-0.924713	0.00184886	0.00995763	EF IvsU
ENSG00000172466	ZNF24	0.790868	0.00185652	0.00999234	EF IvsU
ENSG00000166912	MTMR10	0.845722	0.00185849	0.0099964	EF IvsU
ENSG00000196712	NF1	0.814222	0.00186102	0.0100034	EF IvsU
ENSG00000178691	SUZ12	0.805116	0.00186684	0.0100282	EF IvsU
ENSG00000106733	NMRK1	0.834519	0.0018713	0.0100456	EF IvsU
ENSG00000107521	HPS1	-1.02602	0.00190049	0.0101955	EF IvsU
ENSG00000214900	C14orf182	-0.81952	0.0019023	0.0101986	EF IvsU
ENSG00000155438	NIFK	0.999573	0.00190508	0.0102069	EF IvsU
ENSG00000162772	ATF3	2.15827	0.00191109	0.0102302	EF IvsU
ENSG00000123636	BAZ2B	1.02055	0.00191194	0.0102302	EF IvsU
ENSG00000144635	DYNC1LI1	0.792002	0.00193149	0.0103281	EF IvsU
ENSG00000205937	RNPS1	-0.809738	0.0019399	0.0103664	EF IvsU
ENSG00000172890	NADSYN1	-0.793656	0.00194457	0.0103809	EF IvsU
ENSG00000168255	POLR2J3	-0.932393	0.00194515	0.0103809	EF IvsU
ENSG00000104142	VPS18	-1.03768	0.00195648	0.0104345	EF IvsU
ENSG00000120802	TMPO	0.882468	0.00196482	0.0104722	EF IvsU
ENSG00000206418	RAB12	0.776101	0.00197402	0.0105145	EF IvsU
ENSG00000176148	TCP11L1	-0.702469	0.00198049	0.0105421	EF IvsU
ENSG00000224078	SNHG14	-0.710009	0.00199907	0.0106336	EF IvsU
ENSG00000182230	FAM153B	-1.14597	0.00200155	0.0106336	EF IvsU
ENSG00000077684	JADE1	-0.669156	0.00200311	0.0106336	EF IvsU
ENSG00000157514	TSC22D3	-1.11737	0.00200412	0.0106336	EF IvsU
ENSG00000132849	INADL	-0.761886	0.00200466	0.0106336	EF IvsU
ENSG00000113597	TRAPPC13	0.906447	0.00200859	0.0106336	EF IvsU
ENSG00000077514	POLD3	0.691619	0.00200879	0.0106336	EF IvsU
ENSG00000211899	IGHM	-0.904841	0.00200896	0.0106336	EF IvsU
ENSG00000065308	TRAM2	-0.865386	0.00200934	0.0106336	EF IvsU
ENSG00000184557	SOCS3	1.49788	0.00201242	0.010643	EF IvsU
ENSG00000168062	BATF2	2.36813	0.0020202	0.0106684	EF IvsU
ENSG00000137207	YIPF3	-0.90579	0.00202099	0.0106684	EF IvsU
ENSG00000156136	DCK	0.936625	0.00202112	0.0106684	EF IvsU
ENSG00000156804	FBXO32	-0.856296	0.00202678	0.0106914	EF IvsU
ENSG00000171928	TVP23B	0.698877	0.00202888	0.0106956	EF IvsU
ENSG00000176018	LYSMD3	1.01398	0.00203138	0.0107019	EF IvsU
ENSG00000125991	ERGIC3	-0.835048	0.00203798	0.0107198	EF IvsU
ENSG00000198563	DDX39B	-0.895489	0.00203977	0.0107198	EF IvsU
ENSG00000181873	IBA57	-1.01972	0.00203985	0.0107198	EF IvsU
ENSG00000132432	SEC61G	1.05356	0.00204141	0.0107198	EF IvsU
ENSG00000160185	UBASH3A	-0.907004	0.0020423	0.0107198	EF IvsU
ENSG00000063245	EPN1	-0.948505	0.00204262	0.0107198	EF IvsU
ENSG00000162613	FUBP1	0.866193	0.00205063	0.0107514	EF IvsU
ENSG00000176208	ATAD5	1.0718	0.00205125	0.0107514	EF IvsU
ENSG00000183484	GPR132	-0.993526	0.00205424	0.0107602	EF IvsU
ENSG00000113161	HMGCR	0.726656	0.00205575	0.0107612	EF IvsU
ENSG00000198189	HSD17B11	0.833601	0.00206113	0.0107825	EF IvsU
ENSG00000104921	FCER2	-2.05958	0.00207052	0.0108248	EF IvsU
ENSG00000163659	TIPARP	0.724544	0.00207554	0.0108441	EF IvsU
ENSG00000129292	PHF20L1	0.892657	0.00209196	0.0109229	EF IvsU
ENSG00000163013	FBXO41	-1.16534	0.0021028	0.0109725	EF IvsU
ENSG00000132199	ENOSF1	-0.949405	0.0021058	0.0109812	EF IvsU
ENSG00000198216	CACNA1E	1.12682	0.00212516	0.0110733	EF IvsU
ENSG00000172115	CYCS	0.925875	0.00212615	0.0110733	EF IvsU
ENSG00000185122	HSF1	-1.26986	0.00212989	0.0110857	EF IvsU
ENSG00000148337	CIZ1	-1.04283	0.00213521	0.011103	EF IvsU
ENSG00000179832	MROH1	-1.26626	0.00213592	0.011103	EF IvsU
ENSG00000164219	PGGT1B	0.676045	0.00213775	0.0111055	EF IvsU
ENSG00000214046	SMIM7	-0.857426	0.00214765	0.0111498	EF IvsU
ENSG00000125772	GPCPD1	0.82322	0.00215224	0.0111666	EF IvsU
ENSG00000101166	SLMO2	0.73955	0.00215643	0.0111813	EF IvsU
ENSG00000149792	MRPL49	-0.935384	0.00215828	0.0111838	EF IvsU
ENSG00000147592	LACTB2	1.21136	0.00216027	0.0111871	EF IvsU
ENSG00000139921	TMX1	0.886514	0.00216543	0.0112028	EF IvsU
ENSG00000127125	PPCS	0.754595	0.00216603	0.0112028	EF IvsU
ENSG00000144560	VGLL4	-0.875128	0.0021726	0.0112297	EF IvsU
ENSG00000169217	CD2BP2	-0.841985	0.00218231	0.0112717	EF IvsU
ENSG00000162413	KLHL21	-1.01671	0.00218349	0.0112717	EF IvsU
ENSG00000134152	KATNBL1	1.05752	0.00218567	0.0112759	EF IvsU
ENSG00000157036	EXOG	-0.825592	0.00218948	0.0112885	EF IvsU
ENSG00000198932	GPRASP1	-0.913814	0.00220584	0.0113657	EF IvsU
ENSG00000166311	SMPD1	-1.29829	0.0022246	0.0114552	EF IvsU
ENSG00000105519	CAPS	-1.21919	0.00223199	0.011486	EF IvsU
ENSG00000167716	WDR81	-1.03271	0.00224224	0.0115315	EF IvsU
ENSG00000154027	AK5	-1.09945	0.002246	0.0115436	EF IvsU
ENSG00000139278	GLIPR1	0.874789	0.00225071	0.0115512	EF IvsU
ENSG00000010165	METTL13	-0.913834	0.00225075	0.0115512	EF IvsU
ENSG00000136167	LCP1	0.953018	0.00225212	0.0115512	EF IvsU
ENSG00000145868	FBXO38	0.759297	0.0022531	0.0115512	EF IvsU
ENSG00000185361	TNFAIP8L1	-1.0742	0.00225492	0.0115533	EF IvsU
ENSG00000127804	METTL16	-0.889508	0.00226991	0.0116228	EF IvsU
ENSG00000135929	CYP27A1	-1.08581	0.00228082	0.0116714	EF IvsU
ENSG00000142230	SAE1	-0.817271	0.0022834	0.0116773	EF IvsU
ENSG00000108510	MED13	0.753813	0.00229276	0.0117141	EF IvsU
ENSG00000161813	LARP4	0.888248	0.00229344	0.0117141	EF IvsU
ENSG00000144218	AFF3	-0.85523	0.00229639	0.0117219	EF IvsU
ENSG00000140320	BAHD1	-0.999738	0.00230178	0.0117421	EF IvsU
ENSG00000185024	BRF1	-1.00538	0.00231011	0.0117772	EF IvsU
ENSG00000109320	NFKB1	0.636466	0.00231966	0.0118186	EF IvsU
ENSG00000122483	CCDC18	1.01707	0.00232382	0.0118298	EF IvsU
ENSG00000125304	TM9SF2	0.686097	0.00232474	0.0118298	EF IvsU
ENSG00000117640	MTFR1L	-1.08155	0.00232838	0.011841	EF IvsU
ENSG00000133612	AGAP3	-1.19285	0.00233105	0.0118472	EF IvsU
ENSG00000162714	ZNF496	-0.91233	0.0023454	0.0119112	EF IvsU
ENSG00000129933	MAU2	-0.799244	0.00234653	0.0119112	EF IvsU
ENSG00000211897	IGHG3	-1.82548	0.0023503	0.0119229	EF IvsU
ENSG00000168610	STAT3	0.831257	0.00235445	0.0119235	EF IvsU
ENSG00000187778	MCRS1	-1.02936	0.00235452	0.0119235	EF IvsU
ENSG00000165525	NEMF	0.770508	0.00235478	0.0119235	EF IvsU
ENSG00000080371	RAB21	0.785888	0.00238226	0.0120552	EF IvsU
ENSG00000125870	SNRPB2	0.87783	0.00238778	0.0120757	EF IvsU
ENSG00000163728	TTC14	0.809691	0.00239186	0.0120889	EF IvsU
ENSG00000254087	LYN	1.00367	0.00240486	0.0121471	EF IvsU
ENSG00000248019	FAM13A-AS1	0.878417	0.00240662	0.0121486	EF IvsU
ENSG00000067248	DHX29	0.742251	0.00241301	0.0121733	EF IvsU
ENSG00000177971	IMP3	-1.10094	0.00241693	0.0121856	EF IvsU
ENSG00000131686	CA6	-1.43289	0.00241904	0.0121888	EF IvsU
ENSG00000101574	METTL4	0.845356	0.00242106	0.0121914	EF IvsU
ENSG00000197043	ANXA6	-0.801176	0.00242474	0.0122025	EF IvsU
ENSG00000085491	SLC25A24	0.857628	0.00242971	0.0122189	EF IvsU
ENSG00000144909	OSBPL11	0.820748	0.00243098	0.0122189	EF IvsU
ENSG00000171161	ZNF672	-0.798205	0.00243496	0.0122225	EF IvsU
ENSG00000140263	SORD	-1.28262	0.00243557	0.0122225	EF IvsU
ENSG00000203879	GDI1	-1.05697	0.00243616	0.0122225	EF IvsU
ENSG00000043462	LCP2	0.821744	0.00244145	0.0122415	EF IvsU
ENSG00000164251	F2RL1	0.879	0.002443	0.0122418	EF IvsU
ENSG00000155275	TRMT44	-0.758225	0.00244864	0.0122559	EF IvsU
ENSG00000172053	QARS	-0.76019	0.0024488	0.0122559	EF IvsU
ENSG00000162775	RBM15	-0.673787	0.00245481	0.0122786	EF IvsU
ENSG00000165115	KIF27	1.15618	0.00245836	0.0122888	EF IvsU
ENSG00000113810	SMC4	1.11027	0.00246557	0.0123173	EF IvsU
ENSG00000119048	UBE2B	1.18021	0.00247105	0.0123372	EF IvsU
ENSG00000104974	LILRA1	0.709886	0.00248145	0.0123685	EF IvsU
ENSG00000143797	MBOAT2	0.820123	0.00248158	0.0123685	EF IvsU
ENSG00000185049	NELFA	-1.11222	0.00248184	0.0123685	EF IvsU
ENSG00000160783	PMF1	-0.808672	0.00249148	0.012409	EF IvsU
ENSG00000108256	NUFIP2	0.868713	0.00249585	0.0124233	EF IvsU
ENSG00000198131	ZNF544	-0.953528	0.00250317	0.0124521	EF IvsU
ENSG00000198055	GRK6	-0.889151	0.00250749	0.0124661	EF IvsU
ENSG00000102710	SUPT20H	0.814664	0.00251134	0.0124702	EF IvsU
ENSG00000197037	ZSCAN25	-0.791911	0.00251203	0.0124702	EF IvsU
ENSG00000091164	TXNL1	0.854663	0.00251287	0.0124702	EF IvsU
ENSG00000122958	VPS26A	0.731188	0.00251694	0.0124828	EF IvsU
ENSG00000107882	SUFU	-1.15794	0.00252035	0.0124921	EF IvsU
ENSG00000182782	HCAR2	1.5318	0.002522	0.0124928	EF IvsU
ENSG00000145736	GTF2H2	0.971899	0.00252472	0.0124987	EF IvsU
ENSG00000135596	MICAL1	-0.925315	0.00254063	0.0125699	EF IvsU
ENSG00000070814	TCOF1	-0.815209	0.00255277	0.0126224	EF IvsU
ENSG00000090581	GNPTG	-0.833611	0.00255674	0.0126344	EF IvsU
ENSG00000101445	PPP1R16B	-0.945297	0.00256093	0.0126475	EF IvsU
ENSG00000163606	CD200R1	-0.877629	0.00256401	0.0126551	EF IvsU
ENSG00000166181	API5	0.758712	0.00257289	0.0126913	EF IvsU
ENSG00000149930	TAOK2	-0.835295	0.00257714	0.0127046	EF IvsU
ENSG00000198873	GRK5	-0.931578	0.00258093	0.0127157	EF IvsU
ENSG00000120688	WBP4	0.803277	0.00258359	0.0127211	EF IvsU
ENSG00000159733	ZFYVE28	-1.08619	0.00258629	0.0127268	EF IvsU
ENSG00000126215	XRCC3	-1.00555	0.00260287	0.0128007	EF IvsU
ENSG00000070444	MNT	-1.09247	0.00260952	0.0128257	EF IvsU
ENSG00000174004	NRROS	-1.24456	0.00262215	0.0128801	EF IvsU
ENSG00000064607	SUGP2	-0.655231	0.00262512	0.0128869	EF IvsU
ENSG00000065029	ZNF76	-0.880823	0.00262816	0.0128941	EF IvsU
ENSG00000106069	CHN2	0.772594	0.00265918	0.0130386	EF IvsU
ENSG00000104228	TRIM35	-0.833899	0.0026622	0.0130456	EF IvsU
ENSG00000181090	EHMT1	-0.720046	0.002669	0.0130711	EF IvsU
ENSG00000156261	CCT8	0.852011	0.00267285	0.0130822	EF IvsU
ENSG00000105663	KMT2B	-1.09869	0.00267545	0.0130871	EF IvsU
ENSG00000114735	HEMK1	-0.964862	0.00268249	0.0131137	EF IvsU
ENSG00000171155	C1GALT1C1	0.864491	0.00268592	0.0131226	EF IvsU
ENSG00000091039	OSBPL8	0.97659	0.00269194	0.0131442	EF IvsU
ENSG00000129103	SUMF2	-0.809272	0.00269582	0.0131554	EF IvsU
ENSG00000172845	SP3	0.826288	0.00270469	0.0131908	EF IvsU
ENSG00000135766	EGLN1	0.86519	0.00271182	0.0132177	EF IvsU
ENSG00000170260	ZNF212	-0.942803	0.00272191	0.0132561	EF IvsU
ENSG00000213676	ATF6B	-0.895058	0.00272292	0.0132561	EF IvsU
ENSG00000100982	PCIF1	-1.24465	0.00272973	0.0132813	EF IvsU
ENSG00000089041	P2RX7	1.06741	0.00274853	0.0133649	EF IvsU
ENSG00000105136	ZNF419	-0.918035	0.0027514	0.0133709	EF IvsU
ENSG00000187699	C2orf88	1.00909	0.00275464	0.0133728	EF IvsU
ENSG00000139117	CPNE8	0.802516	0.00275503	0.0133728	EF IvsU
ENSG00000101216	GMEB2	-1.15271	0.00276461	0.0134113	EF IvsU
ENSG00000171365	CLCN5	0.839812	0.00278373	0.0134961	EF IvsU
ENSG00000099875	MKNK2	-0.965661	0.00280049	0.0135693	EF IvsU
ENSG00000173230	GOLGB1	0.703811	0.0028027	0.013572	EF IvsU
ENSG00000115520	COQ10B	0.737795	0.00281756	0.0136359	EF IvsU
ENSG00000130518	KIAA1683	-1.45284	0.00281997	0.0136384	EF IvsU
ENSG00000159461	AMFR	-0.737784	0.0028214	0.0136384	EF IvsU
ENSG00000133316	WDR74	-0.934619	0.00283215	0.0136823	EF IvsU
ENSG00000154727	GABPA	0.775917	0.00283433	0.0136848	EF IvsU
ENSG00000134352	IL6ST	0.785838	0.00284141	0.013711	EF IvsU
ENSG00000242094	FOXP1-IT1	1.00561	0.00284926	0.0137407	EF IvsU
ENSG00000131370	SH3BP5	-1.01928	0.00285905	0.0137798	EF IvsU
ENSG00000106803	SEC61B	0.936935	0.00286264	0.0137891	EF IvsU
ENSG00000105221	AKT2	-0.830606	0.00286856	0.0138095	EF IvsU
ENSG00000100239	PPP6R2	-0.851091	0.00287785	0.0138388	EF IvsU
ENSG00000180104	EXOC3	-0.756336	0.00287802	0.0138388	EF IvsU
ENSG00000163162	RNF149	0.90296	0.00288855	0.0138813	EF IvsU
ENSG00000086061	DNAJA1	1.06717	0.00292053	0.0140267	EF IvsU
ENSG00000177051	FBXO46	-1.25336	0.00292539	0.0140365	EF IvsU
ENSG00000143226	FCGR2A	1.10141	0.00292722	0.0140365	EF IvsU
ENSG00000184752	NDUFA12	0.87808	0.00292769	0.0140365	EF IvsU
ENSG00000168405	CMAHP	0.683474	0.00293195	0.0140487	EF IvsU
ENSG00000137959	IFI44L	1.98755	0.00294548	0.014103	EF IvsU
ENSG00000186432	KPNA4	0.693155	0.00294671	0.014103	EF IvsU
ENSG00000163113	OTUD7B	-0.900613	0.00295544	0.0141361	EF IvsU
ENSG00000172292	CERS6	0.840634	0.00295734	0.0141361	EF IvsU
ENSG00000099995	SF3A1	-0.989988	0.00295941	0.0141361	EF IvsU
ENSG00000140988	RPS2	-0.771659	0.00296053	0.0141361	EF IvsU
ENSG00000070047	PHRF1	-0.935455	0.0029766	0.0142046	EF IvsU
ENSG00000255302	EID1	1.08726	0.00298128	0.0142178	EF IvsU
ENSG00000196683	TOMM7	-0.921159	0.00298283	0.0142178	EF IvsU
ENSG00000138735	PDE5A	0.761025	0.00298618	0.0142255	EF IvsU
ENSG00000164587	RPS14	-0.825427	0.00299561	0.0142622	EF IvsU
ENSG00000139613	SMARCC2	-0.764231	0.00300141	0.0142815	EF IvsU
ENSG00000115271	GCA	1.21095	0.00301209	0.014324	EF IvsU
ENSG00000196814	MVB12B	-0.993577	0.00301943	0.0143506	EF IvsU
ENSG00000133884	DPF2	-0.808658	0.00302499	0.0143687	EF IvsU
ENSG00000109674	NEIL3	1.53556	0.00303624	0.0144058	EF IvsU
ENSG00000132334	PTPRE	0.678914	0.0030363	0.0144058	EF IvsU
ENSG00000100023	PPIL2	-0.819681	0.00303909	0.0144106	EF IvsU
ENSG00000157827	FMNL2	0.995091	0.00305141	0.0144607	EF IvsU
ENSG00000120675	DNAJC15	0.809728	0.00305537	0.0144711	EF IvsU
ENSG00000165487	MICU2	0.731577	0.00305745	0.0144726	EF IvsU
ENSG00000139625	MAP3K12	-0.954573	0.00306254	0.0144884	EF IvsU
ENSG00000174007	CEP19	0.91524	0.0030673	0.0145025	EF IvsU
ENSG00000148925	BTBD10	0.717778	0.00307144	0.0145137	EF IvsU
ENSG00000176101	SSNA1	-1.06966	0.00307516	0.0145204	EF IvsU
ENSG00000062194	GPBP1	0.745498	0.00307647	0.0145204	EF IvsU
ENSG00000130522	JUND	-0.995924	0.00307816	0.0145204	EF IvsU
ENSG00000215012	C22orf29	-0.934009	0.00308004	0.0145209	EF IvsU
ENSG00000131378	RFTN1	-0.724326	0.00308341	0.0145253	EF IvsU
ENSG00000240970	RPL23AP64	-1.28022	0.0030845	0.0145253	EF IvsU
ENSG00000158869	FCER1G	0.803967	0.00308997	0.0145427	EF IvsU
ENSG00000176407	KCMF1	0.732651	0.00309915	0.0145773	EF IvsU
ENSG00000144589	STK11IP	-1.13495	0.0031026	0.0145773	EF IvsU
ENSG00000130764	LRRC47	-0.779786	0.00310266	0.0145773	EF IvsU
ENSG00000168172	HOOK3	0.670854	0.00310871	0.0145974	EF IvsU
ENSG00000153130	SCOC	1.00975	0.00313223	0.0146929	EF IvsU
ENSG00000100027	YPEL1	-0.920413	0.00313383	0.0146929	EF IvsU
ENSG00000048828	FAM120A	0.672869	0.00313441	0.0146929	EF IvsU
ENSG00000119541	VPS4B	0.689774	0.00314268	0.0147232	EF IvsU
ENSG00000176248	ANAPC2	-1.41778	0.00314572	0.0147291	EF IvsU
ENSG00000132274	TRIM22	1.10637	0.00315136	0.0147457	EF IvsU
ENSG00000139182	CLSTN3	-0.880114	0.00315287	0.0147457	EF IvsU
ENSG00000012061	ERCC1	-0.872981	0.0031586	0.0147641	EF IvsU
ENSG00000134371	CDC73	0.741272	0.00317149	0.0148159	EF IvsU
ENSG00000138385	SSB	0.905575	0.00317371	0.0148179	EF IvsU
ENSG00000211877	TRAJ12	-0.892669	0.00317746	0.014827	EF IvsU
ENSG00000171055	FEZ2	0.759899	0.00318114	0.0148357	EF IvsU
ENSG00000078699	CBFA2T2	-0.697505	0.00318422	0.0148416	EF IvsU
ENSG00000167280	ENGASE	-0.944613	0.00320393	0.0149237	EF IvsU
ENSG00000112419	PHACTR2	0.798791	0.00320547	0.0149237	EF IvsU
ENSG00000083535	PIBF1	0.772604	0.00322743	0.0150161	EF IvsU
ENSG00000116406	EDEM3	0.7404	0.00322898	0.0150161	EF IvsU
ENSG00000162600	OMA1	0.788364	0.00323362	0.0150292	EF IvsU
ENSG00000121807	CCR2	0.766047	0.00323776	0.0150399	EF IvsU
ENSG00000084676	NCOA1	0.850224	0.00324657	0.0150723	EF IvsU
ENSG00000099817	POLR2E	-0.796929	0.0032627	0.0151386	EF IvsU
ENSG00000054219	LY75	0.91721	0.00328179	0.0152186	EF IvsU
ENSG00000145020	AMT	-1.10061	0.0033086	0.0153267	EF IvsU
ENSG00000069956	MAPK6	0.865834	0.00331149	0.0153267	EF IvsU
ENSG00000080345	RIF1	0.77903	0.00331224	0.0153267	EF IvsU
ENSG00000205730	ITPRIPL2	0.769106	0.00331258	0.0153267	EF IvsU
ENSG00000180628	PCGF5	0.868016	0.00331487	0.0153287	EF IvsU
ENSG00000068903	SIRT2	-0.982366	0.00331792	0.0153342	EF IvsU
ENSG00000163328	GPR155	0.792636	0.0033231	0.0153495	EF IvsU
ENSG00000112851	ERBB2IP	0.871624	0.00332827	0.0153633	EF IvsU
ENSG00000147443	DOK2	-1.04419	0.00332984	0.0153633	EF IvsU
ENSG00000175414	ARL10	-0.824977	0.00335307	0.0154618	EF IvsU
ENSG00000213445	SIPA1	-1.02332	0.00335522	0.015463	EF IvsU
ENSG00000140995	DEF8	-0.95742	0.00336264	0.0154885	EF IvsU
ENSG00000005893	LAMP2	0.948595	0.00336542	0.0154926	EF IvsU
ENSG00000119522	DENND1A	0.668761	0.00337358	0.0155215	EF IvsU
ENSG00000168685	IL7R	-0.84348	0.00337591	0.0155235	EF IvsU
ENSG00000164167	LSM6	0.949271	0.00339005	0.015574	EF IvsU
ENSG00000204217	BMPR2	0.686377	0.00339232	0.015574	EF IvsU
ENSG00000091317	CMTM6	0.734907	0.00339258	0.015574	EF IvsU
ENSG00000072736	NFATC3	-0.640872	0.00339612	0.0155815	EF IvsU
ENSG00000137804	NUSAP1	1.45922	0.00341959	0.0156753	EF IvsU
ENSG00000128563	PRKRIP1	-0.721786	0.00342038	0.0156753	EF IvsU
ENSG00000126602	TRAP1	-0.878573	0.0034239	0.0156827	EF IvsU
ENSG00000173083	HPSE	0.703156	0.00342649	0.0156858	EF IvsU
ENSG00000130254	SAFB2	-0.814616	0.00342863	0.0156869	EF IvsU
ENSG00000144445	KANSL1L	0.79802	0.00343245	0.0156946	EF IvsU
ENSG00000177169	ULK1	-1.25251	0.00343416	0.0156946	EF IvsU
ENSG00000166997	CNPY4	-0.892019	0.00344409	0.0157313	EF IvsU
ENSG00000164031	DNAJB14	0.788773	0.00344751	0.0157381	EF IvsU
ENSG00000177119	ANO6	0.625643	0.00346042	0.0157883	EF IvsU
ENSG00000110060	PUS3	0.95717	0.00347917	0.015865	EF IvsU
ENSG00000124942	AHNAK	-0.90844	0.00350194	0.01596	EF IvsU
ENSG00000101199	ARFGAP1	-0.95633	0.00350741	0.015976	EF IvsU
ENSG00000254838	GVINP1	0.796257	0.00353613	0.016091	EF IvsU
ENSG00000171853	TRAPPC12	-0.648661	0.00353657	0.016091	EF IvsU
ENSG00000175899	A2M	-1.02509	0.00353924	0.0160942	EF IvsU
ENSG00000085563	ABCB1	-0.845786	0.00355151	0.0161272	EF IvsU
ENSG00000189233	NUGGC	-0.906533	0.00355173	0.0161272	EF IvsU
ENSG00000069974	RAB27A	1.0543	0.00355239	0.0161272	EF IvsU
ENSG00000187240	DYNC2H1	-0.883263	0.00355985	0.0161521	EF IvsU
ENSG00000138386	NAB1	0.631254	0.00357064	0.0161907	EF IvsU
ENSG00000228794	LINC01128	-0.878879	0.00357415	0.0161907	EF IvsU
ENSG00000102900	NUP93	-0.732023	0.00357427	0.0161907	EF IvsU
ENSG00000174428	GTF2IRD2B	-1.19483	0.00358416	0.0162266	EF IvsU
ENSG00000155903	RASA2	0.833892	0.00358972	0.0162428	EF IvsU
ENSG00000185973	TMLHE	0.697312	0.00360127	0.0162861	EF IvsU
ENSG00000171456	ASXL1	-0.680644	0.00361145	0.0163231	EF IvsU
ENSG00000151292	CSNK1G3	0.874285	0.00361787	0.0163431	EF IvsU
ENSG00000176371	ZSCAN2	-0.930549	0.00362562	0.0163691	EF IvsU
ENSG00000167460	TPM4	0.614756	0.00363635	0.0164052	EF IvsU
ENSG00000177733	HNRNPA0	-0.762822	0.00363759	0.0164052	EF IvsU
ENSG00000204209	DAXX	-1.15236	0.00364124	0.0164126	EF IvsU
ENSG00000136631	VPS45	0.796031	0.00365061	0.0164458	EF IvsU
ENSG00000165678	GHITM	0.752595	0.00365551	0.0164588	EF IvsU
ENSG00000178035	IMPDH2	-0.881686	0.00366102	0.0164746	EF IvsU
ENSG00000169062	UPF3A	-0.720021	0.00366379	0.016478	EF IvsU
ENSG00000198455	ZXDB	-0.80285	0.00366823	0.0164868	EF IvsU
ENSG00000127616	SMARCA4	-0.768602	0.00367061	0.0164868	EF IvsU
ENSG00000176095	IP6K1	-0.728911	0.00367211	0.0164868	EF IvsU
ENSG00000075790	BCAP29	0.741634	0.00367377	0.0164868	EF IvsU
ENSG00000131165	CHMP1A	-0.872052	0.0036835	0.0165214	EF IvsU
ENSG00000165169	DYNLT3	0.913036	0.0036883	0.0165339	EF IvsU
ENSG00000101082	SLA2	-0.67159	0.00369824	0.0165694	EF IvsU
ENSG00000101336	HCK	0.749562	0.00371311	0.016627	EF IvsU
ENSG00000182500	ORAI1	-0.869537	0.00372075	0.0166521	EF IvsU
ENSG00000100815	TRIP11	0.748932	0.0037271	0.0166714	EF IvsU
ENSG00000219481	NBPF1	-0.86925	0.00373379	0.0166922	EF IvsU
ENSG00000254685	FPGT	0.817564	0.00373925	0.0167075	EF IvsU
ENSG00000123213	NLN	0.896102	0.00375713	0.0167783	EF IvsU
ENSG00000087365	SF3B2	-0.980622	0.00378029	0.0168725	EF IvsU
ENSG00000188976	NOC2L	-1.13388	0.00380576	0.0169717	EF IvsU
ENSG00000204843	DCTN1	-0.820341	0.00380664	0.0169717	EF IvsU
ENSG00000162298	SYVN1	-1.03145	0.00382415	0.0170405	EF IvsU
ENSG00000112182	BACH2	-0.735086	0.00383503	0.0170714	EF IvsU
ENSG00000135127	CCDC64	-0.92608	0.00383699	0.0170714	EF IvsU
ENSG00000164088	PPM1M	-0.735145	0.00383732	0.0170714	EF IvsU
ENSG00000099956	SMARCB1	-0.933229	0.00384085	0.0170779	EF IvsU
ENSG00000083828	ZNF586	0.795105	0.00385316	0.0171233	EF IvsU
ENSG00000188878	FBF1	-1.4053	0.00386072	0.017137	EF IvsU
ENSG00000177646	ACAD9	-0.723392	0.00386086	0.017137	EF IvsU
ENSG00000112159	MDN1	-0.749584	0.0038635	0.017137	EF IvsU
ENSG00000165572	KBTBD6	-0.875388	0.00386459	0.017137	EF IvsU
ENSG00000187257	RSBN1L	0.740034	0.00386671	0.0171371	EF IvsU
ENSG00000164091	WDR82	-0.656457	0.00387108	0.0171403	EF IvsU
ENSG00000094914	AAAS	-1.06359	0.0038716	0.0171403	EF IvsU
ENSG00000134061	CD180	0.777217	0.00387536	0.0171477	EF IvsU
ENSG00000182199	SHMT2	-0.923439	0.00390318	0.0172497	EF IvsU
ENSG00000089327	FXYD5	-0.759228	0.00390325	0.0172497	EF IvsU
ENSG00000153029	MR1	0.691869	0.00390471	0.0172497	EF IvsU
ENSG00000160193	WDR4	-1.32846	0.00393928	0.017393	EF IvsU
ENSG00000131242	RAB11FIP4	-0.806252	0.00394635	0.0174149	EF IvsU
ENSG00000168300	PCMTD1	1.00681	0.00395605	0.0174403	EF IvsU
ENSG00000108509	CAMTA2	-1.05618	0.00395636	0.0174403	EF IvsU
ENSG00000107864	CPEB3	0.737465	0.00396876	0.0174856	EF IvsU
ENSG00000145191	EIF2B5	-0.726699	0.00397102	0.0174861	EF IvsU
ENSG00000149136	SSRP1	-0.783692	0.0039748	0.0174934	EF IvsU
ENSG00000116809	ZBTB17	-0.84106	0.00397884	0.0175018	EF IvsU
ENSG00000155744	FAM126B	1.2297	0.00398471	0.0175182	EF IvsU
ENSG00000164941	INTS8	0.724576	0.00400253	0.0175791	EF IvsU
ENSG00000126934	MAP2K2	-1.01883	0.00400285	0.0175791	EF IvsU
ENSG00000213240	NOTCH2NL	0.799102	0.00400899	0.0175883	EF IvsU
ENSG00000186329	TMEM212	-0.875727	0.00400922	0.0175883	EF IvsU
ENSG00000165030	NFIL3	0.931907	0.00401357	0.0175979	EF IvsU
ENSG00000171100	MTM1	0.719471	0.00402081	0.0176135	EF IvsU
ENSG00000103043	VAC14	-0.825583	0.0040214	0.0176135	EF IvsU
ENSG00000154310	TNIK	-0.645743	0.00403864	0.0176704	EF IvsU
ENSG00000153147	SMARCA5	0.698746	0.00403871	0.0176704	EF IvsU
ENSG00000122986	HVCN1	-0.783783	0.00404264	0.0176782	EF IvsU
ENSG00000105372	RPS19	-0.858414	0.00405678	0.0177306	EF IvsU
ENSG00000176155	CCDC57	-0.761523	0.00405993	0.0177349	EF IvsU
ENSG00000102879	CORO1A	-0.967644	0.00407061	0.0177686	EF IvsU
ENSG00000134326	CMPK2	1.21362	0.00407198	0.0177686	EF IvsU
ENSG00000096401	CDC5L	0.692389	0.00407576	0.0177757	EF IvsU
ENSG00000138071	ACTR2	0.802152	0.00408418	0.0178029	EF IvsU
ENSG00000198160	MIER1	0.686058	0.00410634	0.0178817	EF IvsU
ENSG00000188206	HNRNPU-AS1	1.00349	0.00410708	0.0178817	EF IvsU
ENSG00000078061	ARAF	-1.13742	0.00410878	0.0178817	EF IvsU
ENSG00000101084	C20orf24	0.771228	0.00412274	0.0179329	EF IvsU
ENSG00000186532	SMYD4	-0.776426	0.00412494	0.017933	EF IvsU
ENSG00000110665	C11orf21	-0.773521	0.00413301	0.0179544	EF IvsU
ENSG00000132549	VPS13B	0.786958	0.00413425	0.0179544	EF IvsU
ENSG00000187688	TRPV2	-0.732295	0.00413642	0.0179544	EF IvsU
ENSG00000119321	FKBP15	0.635933	0.00414374	0.0179697	EF IvsU
ENSG00000241399	CD302	0.749909	0.00414433	0.0179697	EF IvsU
ENSG00000157873	TNFRSF14	-0.923039	0.00415075	0.017988	EF IvsU
ENSG00000136643	RPS6KC1	0.629202	0.00417576	0.0180869	EF IvsU
ENSG00000198171	DDRGK1	-0.979503	0.0041822	0.0181052	EF IvsU
ENSG00000105438	KDELR1	-0.899906	0.00418884	0.0181244	EF IvsU
ENSG00000172530	BANP	-0.817653	0.00420085	0.0181617	EF IvsU
ENSG00000010244	ZNF207	0.777028	0.00420189	0.0181617	EF IvsU
ENSG00000119778	ATAD2B	0.65886	0.00422215	0.0182397	EF IvsU
ENSG00000100353	EIF3D	-0.70623	0.00422873	0.0182573	EF IvsU
ENSG00000188994	ZNF292	0.750471	0.0042308	0.0182573	EF IvsU
ENSG00000111911	HINT3	0.773931	0.0042329	0.0182573	EF IvsU
ENSG00000128245	YWHAH	-0.761752	0.00424198	0.0182869	EF IvsU
ENSG00000101966	XIAP	0.616286	0.00424481	0.0182894	EF IvsU
ENSG00000160285	LSS	-1.08664	0.00425381	0.0183027	EF IvsU
ENSG00000164347	GFM2	0.821949	0.00425431	0.0183027	EF IvsU
ENSG00000119396	RAB14	0.65417	0.00425459	0.0183027	EF IvsU
ENSG00000044115	CTNNA1	0.634253	0.00425856	0.0183102	EF IvsU
ENSG00000167851	CD300A	0.633963	0.00426759	0.0183395	EF IvsU
ENSG00000146872	TLK2	0.71779	0.00428054	0.0183799	EF IvsU
ENSG00000188404	SELL	0.861722	0.00428309	0.0183799	EF IvsU
ENSG00000119844	AFTPH	0.668929	0.00428372	0.0183799	EF IvsU
ENSG00000058063	ATP11B	0.747234	0.00428675	0.0183833	EF IvsU
ENSG00000185900	POMK	-0.839453	0.00429226	0.0183973	EF IvsU
ENSG00000117091	CD48	0.809416	0.00429914	0.0184101	EF IvsU
ENSG00000135372	NAT10	-0.622766	0.00429973	0.0184101	EF IvsU
ENSG00000138002	IFT172	-0.874201	0.0043096	0.0184427	EF IvsU
ENSG00000154978	VOPP1	-0.646345	0.00432516	0.0184997	EF IvsU
ENSG00000126262	FFAR2	1.05157	0.00433015	0.0185066	EF IvsU
ENSG00000196756	SNHG17	-0.968298	0.00433171	0.0185066	EF IvsU
ENSG00000093167	LRRFIP2	0.664169	0.00433353	0.0185066	EF IvsU
ENSG00000165355	FBXO33	0.711578	0.00437579	0.0186708	EF IvsU
ENSG00000152556	PFKM	-0.906055	0.00437653	0.0186708	EF IvsU
ENSG00000196329	GIMAP5	-0.705404	0.00439571	0.0187429	EF IvsU
ENSG00000118596	SLC16A7	0.833336	0.00439849	0.0187435	EF IvsU
ENSG00000105617	LENG1	-0.973886	0.00440044	0.0187435	EF IvsU
ENSG00000146373	RNF217	1.08454	0.00441121	0.0187797	EF IvsU
ENSG00000183386	FHL3	-1.44917	0.00441389	0.0187813	EF IvsU
ENSG00000072071	LPHN1	-1.05074	0.00441856	0.0187915	EF IvsU
ENSG00000166225	FRS2	0.704436	0.00442976	0.0188293	EF IvsU
ENSG00000183977	PP2D1	1.21837	0.00443748	0.0188524	EF IvsU
ENSG00000243452	NBPF15	-0.855647	0.00445407	0.0189131	EF IvsU
ENSG00000158526	TSR2	-0.876024	0.00447698	0.0190005	EF IvsU
ENSG00000107036	KIAA1432	0.649543	0.00448165	0.0190105	EF IvsU
ENSG00000069849	ATP1B3	0.886826	0.00448446	0.0190126	EF IvsU
ENSG00000104529	EEF1D	-0.792607	0.00448751	0.0190157	EF IvsU
ENSG00000147251	DOCK11	0.766466	0.00450685	0.0190879	EF IvsU
ENSG00000139083	ETV6	0.801327	0.00451678	0.0191093	EF IvsU
ENSG00000134827	TCN1	1.17942	0.00451763	0.0191093	EF IvsU
ENSG00000140829	DHX38	-0.663966	0.0045189	0.0191093	EF IvsU
ENSG00000169252	ADRB2	-0.967508	0.00453661	0.0191743	EF IvsU
ENSG00000174106	LEMD3	0.61668	0.00454564	0.0192026	EF IvsU
ENSG00000163635	ATXN7	0.741193	0.00455179	0.0192187	EF IvsU
ENSG00000059588	TARBP1	-0.661676	0.0045686	0.0192797	EF IvsU
ENSG00000104450	SPAG1	0.99299	0.00457458	0.0192951	EF IvsU
ENSG00000145246	ATP10D	0.758806	0.00458195	0.0193162	EF IvsU
ENSG00000251706	RNU7-61P	-1.03528	0.00458616	0.019324	EF IvsU
ENSG00000090615	GOLGA3	-0.639431	0.00461715	0.0194446	EF IvsU
ENSG00000075420	FNDC3B	0.940794	0.00462432	0.0194648	EF IvsU
ENSG00000189350	FAM179A	-1.12434	0.00463373	0.0194792	EF IvsU
ENSG00000169221	TBC1D10B	-0.914166	0.00463464	0.0194792	EF IvsU
ENSG00000196588	MKL1	-0.846419	0.00463529	0.0194792	EF IvsU
ENSG00000124789	NUP153	0.67538	0.00463722	0.0194792	EF IvsU
ENSG00000143771	CNIH4	0.857871	0.00464814	0.019515	EF IvsU
ENSG00000105443	CYTH2	-0.997008	0.00465056	0.0195152	EF IvsU
ENSG00000151883	PARP8	0.804302	0.00465999	0.0195448	EF IvsU
ENSG00000148943	LIN7C	0.684866	0.0046627	0.0195462	EF IvsU
ENSG00000182372	CLN8	-0.73585	0.00467469	0.0195864	EF IvsU
ENSG00000249673	NOP14-AS1	-0.980657	0.00469959	0.0196737	EF IvsU
ENSG00000198728	LDB1	-0.630986	0.0047003	0.0196737	EF IvsU
ENSG00000133858	ZFC3H1	0.750551	0.0047075	0.0196937	EF IvsU
ENSG00000243943	ZNF512	-0.635101	0.00471416	0.0197047	EF IvsU
ENSG00000001631	KRIT1	0.709061	0.00471491	0.0197047	EF IvsU
ENSG00000205765	C5orf51	0.629541	0.0047194	0.0197134	EF IvsU
ENSG00000157933	SKI	-1.41246	0.00473343	0.0197619	EF IvsU
ENSG00000112855	HARS2	-0.589258	0.00473836	0.0197668	EF IvsU
ENSG00000065559	MAP2K4	0.771109	0.0047394	0.0197668	EF IvsU
ENSG00000113916	BCL6	1.28725	0.00474233	0.019769	EF IvsU
ENSG00000104885	DOT1L	-0.993087	0.00476649	0.0198596	EF IvsU
ENSG00000115750	TAF1B	0.894227	0.00477293	0.0198607	EF IvsU
ENSG00000071537	SEL1L	0.638533	0.00477316	0.0198607	EF IvsU
ENSG00000179950	PUF60	-0.803021	0.00477402	0.0198607	EF IvsU
ENSG00000058600	POLR3E	-0.733248	0.0048072	0.0199886	EF IvsU
ENSG00000115966	ATF2	0.759966	0.00481361	0.0200051	EF IvsU
ENSG00000111667	USP5	-0.767231	0.00481717	0.0200098	EF IvsU
ENSG00000204439	C6orf47	-1.10494	0.00485728	0.0201662	EF IvsU
ENSG00000076641	PAG1	0.648082	0.00487162	0.0202155	EF IvsU
ENSG00000135968	GCC2	0.809753	0.00489333	0.0202953	EF IvsU
ENSG00000112695	COX7A2	0.822654	0.00490223	0.020322	EF IvsU
ENSG00000204516	MICB	0.754245	0.0049227	0.0203965	EF IvsU
ENSG00000134698	AGO4	0.74732	0.0049385	0.0204401	EF IvsU
ENSG00000139946	PELI2	0.845051	0.00494004	0.0204401	EF IvsU
ENSG00000128708	HAT1	0.859054	0.00494068	0.0204401	EF IvsU
ENSG00000188820	FAM26F	1.59327	0.00494668	0.0204546	EF IvsU
ENSG00000111711	GOLT1B	0.788011	0.0049744	0.0205589	EF IvsU
ENSG00000158545	ZC3H18	-0.912149	0.00498064	0.0205743	EF IvsU
ENSG00000117335	CD46	0.949739	0.00500317	0.020657	EF IvsU
ENSG00000049656	CLPTM1L	-0.669233	0.00500584	0.0206576	EF IvsU
ENSG00000169738	DCXR	-1.03366	0.00503257	0.0207574	EF IvsU
ENSG00000149485	FADS1	0.801178	0.00503579	0.0207603	EF IvsU
ENSG00000241973	PI4KA	-0.684459	0.00504302	0.0207797	EF IvsU
ENSG00000081237	PTPRC	0.949851	0.00507587	0.0209045	EF IvsU
ENSG00000204590	GNL1	-1.02219	0.00508017	0.0209117	EF IvsU
ENSG00000118217	ATF6	0.639297	0.00508458	0.020917	EF IvsU
ENSG00000185379	RAD51D	-0.940894	0.00508654	0.020917	EF IvsU
ENSG00000082898	XPO1	0.761293	0.00508971	0.0209195	EF IvsU
ENSG00000105643	ARRDC2	-0.679254	0.00509279	0.0209217	EF IvsU
ENSG00000115514	TXNDC9	1.28056	0.00510496	0.0209612	EF IvsU
[truncated: 6,209 more rows]
