# Supplementary material for: Transcriptomic evidence for modulation of host inflammatory responses during febrile Plasmodium falciparum malaria
Source: Sci Rep. 2016 Aug 10;6:31291. doi: 10.1038/srep31291 (PMC4978957; doi:10.1038/srep31291)
Supplement: Supplementary Data S4 [file srep31291-s5.xls]

## Sheet: toptag DEGs
genes	GeneSymbol	logFC	PValue	FDR	Comparison
ENSG00000203666	EFCAB2	3.45454	2.60448e-32	2.13776e-28	NF IvsU
ENSG00000145685	LHFPL2	3.272	2.21528e-31	9.0915e-28	NF IvsU
ENSG00000172159	FRMD3	3.84938	3.43143e-29	9.3884e-26	NF IvsU
ENSG00000105967	TFEC	3.51324	3.06802e-28	6.29558e-25	NF IvsU
ENSG00000155363	MOV10	2.4799	2.46762e-27	4.05085e-24	NF IvsU
ENSG00000125148	MT2A	2.96993	5.68687e-27	7.04162e-24	NF IvsU
ENSG00000131979	GCH1	3.45563	6.00528e-27	7.04162e-24	NF IvsU
ENSG00000174944	P2RY14	5.23946	9.43775e-27	9.68313e-24	NF IvsU
ENSG00000152766	ANKRD22	6.98991	1.41543e-26	1.29087e-23	NF IvsU
ENSG00000123610	TNFAIP6	4.80252	5.47832e-26	4.4966e-23	NF IvsU
ENSG00000136514	RTP4	3.66766	6.6785e-26	4.98337e-23	NF IvsU
ENSG00000134326	CMPK2	3.68702	8.45877e-25	5.7858e-22	NF IvsU
ENSG00000156587	UBE2L6	2.84662	1.14339e-24	7.21918e-22	NF IvsU
ENSG00000131203	IDO1	6.76975	1.35565e-24	7.948e-22	NF IvsU
ENSG00000120217	CD274	5.04727	2.82562e-24	1.54618e-21	NF IvsU
ENSG00000149131	SERPING1	4.83738	7.68226e-24	3.941e-21	NF IvsU
ENSG00000126838	PZP	-3.17	1.41003e-23	6.80793e-21	NF IvsU
ENSG00000116663	FBXO6	3.11944	1.53482e-23	6.9988e-21	NF IvsU
ENSG00000162772	ATF3	6.42177	4.02051e-23	1.73686e-20	NF IvsU
ENSG00000150337	FCGR1A	4.28248	4.73971e-23	1.93863e-20	NF IvsU
ENSG00000196141	SPATS2L	3.49211	4.95995e-23	1.93863e-20	NF IvsU
ENSG00000163568	AIM2	3.02566	7.8303e-23	2.92141e-20	NF IvsU
ENSG00000188820	FAM26F	4.81802	4.46413e-22	1.59311e-19	NF IvsU
ENSG00000111335	OAS2	2.75931	5.7749e-22	1.97502e-19	NF IvsU
ENSG00000204264	PSMB8	2.08128	6.21132e-22	2.0393e-19	NF IvsU
ENSG00000133321	RARRES3	2.35262	1.60057e-21	5.05289e-19	NF IvsU
ENSG00000115267	IFIH1	2.60147	1.94501e-21	5.79145e-19	NF IvsU
ENSG00000111224	PARP11	1.59947	1.97564e-21	5.79145e-19	NF IvsU
ENSG00000002549	LAP3	3.95804	2.14238e-21	6.06367e-19	NF IvsU
ENSG00000107566	ERLIN1	2.43882	5.87562e-21	1.60757e-18	NF IvsU
ENSG00000198087	CD2AP	1.87336	6.68852e-21	1.77095e-18	NF IvsU
ENSG00000117226	GBP3	2.47763	9.12177e-21	2.25618e-18	NF IvsU
ENSG00000119922	IFIT2	3.18151	9.30905e-21	2.25618e-18	NF IvsU
ENSG00000135114	OASL	2.74346	9.34577e-21	2.25618e-18	NF IvsU
ENSG00000102524	TNFSF13B	2.10199	9.98412e-21	2.34142e-18	NF IvsU
ENSG00000049245	VAMP3	1.98353	1.2507e-20	2.85161e-18	NF IvsU
ENSG00000175899	A2M	-2.62053	1.75806e-20	3.90004e-18	NF IvsU
ENSG00000225492	GBP1P1	7.0969	1.95498e-20	4.22275e-18	NF IvsU
ENSG00000145365	TIFA	3.48061	2.15054e-20	4.52605e-18	NF IvsU
ENSG00000073737	DHRS9	2.27002	2.36558e-20	4.85418e-18	NF IvsU
ENSG00000152778	IFIT5	2.67907	2.58286e-20	5.17077e-18	NF IvsU
ENSG00000240065	PSMB9	2.31521	6.8118e-20	1.33122e-17	NF IvsU
ENSG00000130303	BST2	2.23295	9.19939e-20	1.75601e-17	NF IvsU
ENSG00000010030	ETV7	4.6511	1.04273e-19	1.94516e-17	NF IvsU
ENSG00000140280	LYSMD2	1.81837	1.23374e-19	2.21544e-17	NF IvsU
ENSG00000188313	PLSCR1	2.82839	1.24965e-19	2.21544e-17	NF IvsU
ENSG00000152229	PSTPIP2	3.0671	1.29141e-19	2.21544e-17	NF IvsU
ENSG00000135900	MRPL44	1.8105	1.29558e-19	2.21544e-17	NF IvsU
ENSG00000135363	LMO2	1.88751	1.444e-19	2.41884e-17	NF IvsU
ENSG00000135378	PRRG4	2.52775	1.53007e-19	2.51176e-17	NF IvsU
ENSG00000130489	SCO2	2.91081	1.74159e-19	2.80294e-17	NF IvsU
ENSG00000089127	OAS1	3.25376	2.24678e-19	3.54646e-17	NF IvsU
ENSG00000122643	NT5C3A	2.04361	7.50256e-19	1.16191e-16	NF IvsU
ENSG00000068079	IFI35	2.96467	7.86535e-19	1.19553e-16	NF IvsU
ENSG00000137965	IFI44	3.78094	8.70717e-19	1.29943e-16	NF IvsU
ENSG00000245105	A2M-AS1	-2.25677	1.21002e-18	1.77354e-16	NF IvsU
ENSG00000132963	POMP	1.70762	1.46854e-18	2.1147e-16	NF IvsU
ENSG00000126709	IFI6	3.53396	1.50724e-18	2.133e-16	NF IvsU
ENSG00000130066	SAT1	2.17658	3.90183e-18	5.42326e-16	NF IvsU
ENSG00000104320	NBN	2.15224	3.96437e-18	5.42326e-16	NF IvsU
ENSG00000085449	WDFY1	2.01364	4.24328e-18	5.70965e-16	NF IvsU
ENSG00000170581	STAT2	2.33014	4.69082e-18	6.21004e-16	NF IvsU
ENSG00000115339	GALNT3	1.81962	5.75603e-18	7.49928e-16	NF IvsU
ENSG00000119917	IFIT3	3.72094	6.47586e-18	8.3053e-16	NF IvsU
ENSG00000178607	ERN1	-1.77358	6.98386e-18	8.819e-16	NF IvsU
ENSG00000137628	DDX60	2.47565	7.69547e-18	9.57037e-16	NF IvsU
ENSG00000154451	GBP5	4.20832	8.38363e-18	1.02706e-15	NF IvsU
ENSG00000196116	TDRD7	1.7278	9.38284e-18	1.11809e-15	NF IvsU
ENSG00000107201	DDX58	2.3553	9.39919e-18	1.11809e-15	NF IvsU
ENSG00000132274	TRIM22	2.58422	1.0296e-17	1.20728e-15	NF IvsU
ENSG00000074660	SCARF1	2.3625	1.06783e-17	1.23447e-15	NF IvsU
ENSG00000124256	ZBP1	1.96358	1.14598e-17	1.30642e-15	NF IvsU
ENSG00000117228	GBP1	4.1965	1.18367e-17	1.3309e-15	NF IvsU
ENSG00000168062	BATF2	5.03583	1.37571e-17	1.52592e-15	NF IvsU
ENSG00000140105	WARS	3.70436	1.42325e-17	1.5576e-15	NF IvsU
ENSG00000115109	EPB41L5	2.03006	1.45642e-17	1.57293e-15	NF IvsU
ENSG00000111912	NCOA7	1.94837	1.84477e-17	1.96648e-15	NF IvsU
ENSG00000172007	RAB33B	1.70011	2.82253e-17	2.97017e-15	NF IvsU
ENSG00000162654	GBP4	3.62818	2.89202e-17	3.00477e-15	NF IvsU
ENSG00000138646	HERC5	3.20393	4.76655e-17	4.89048e-15	NF IvsU
ENSG00000185947	ZNF267	2.01174	6.52124e-17	6.60819e-15	NF IvsU
ENSG00000142089	IFITM3	3.97172	6.94867e-17	6.95545e-15	NF IvsU
ENSG00000137767	SQRDL	1.58837	7.25733e-17	7.17689e-15	NF IvsU
ENSG00000125810	CD93	-1.73641	9.57116e-17	9.26977e-15	NF IvsU
ENSG00000177409	SAMD9L	2.81844	9.59954e-17	9.26977e-15	NF IvsU
ENSG00000172183	ISG20	2.10487	1.2013e-16	1.14655e-14	NF IvsU
ENSG00000070501	POLB	1.92314	1.22934e-16	1.15982e-14	NF IvsU
ENSG00000132530	XAF1	2.93838	1.48911e-16	1.38894e-14	NF IvsU
ENSG00000085063	CD59	1.95353	1.624e-16	1.49773e-14	NF IvsU
ENSG00000158869	FCER1G	1.76458	1.86593e-16	1.70173e-14	NF IvsU
ENSG00000128335	APOL2	2.00148	2.00066e-16	1.80455e-14	NF IvsU
ENSG00000187608	ISG15	4.42836	2.06989e-16	1.8467e-14	NF IvsU
ENSG00000121858	TNFSF10	2.55527	2.17178e-16	1.91677e-14	NF IvsU
ENSG00000020577	SAMD4A	3.1614	2.46434e-16	2.15184e-14	NF IvsU
ENSG00000198019	FCGR1B	3.253	2.79812e-16	2.41758e-14	NF IvsU
ENSG00000119655	NPC2	1.67112	3.06099e-16	2.6142e-14	NF IvsU
ENSG00000103642	LACTB	2.16118	3.0894e-16	2.6142e-14	NF IvsU
ENSG00000135148	TRAFD1	2.24464	3.46831e-16	2.90489e-14	NF IvsU
ENSG00000096968	JAK2	2.20971	3.82417e-16	3.17059e-14	NF IvsU
ENSG00000114770	ABCC5	-1.95397	4.08534e-16	3.35325e-14	NF IvsU
ENSG00000013374	NUB1	1.62987	4.15874e-16	3.3797e-14	NF IvsU
ENSG00000123130	ACOT9	1.5798	4.97451e-16	4.00302e-14	NF IvsU
ENSG00000100911	PSME2	2.46054	6.15689e-16	4.87777e-14	NF IvsU
ENSG00000236790	LINC00299	-2.22729	6.18041e-16	4.87777e-14	NF IvsU
ENSG00000124813	RUNX2	-1.63453	7.83834e-16	6.12734e-14	NF IvsU
ENSG00000185920	PTCH1	-1.64358	9.90017e-16	7.66609e-14	NF IvsU
ENSG00000070190	DAPP1	1.86404	1.08523e-15	8.3248e-14	NF IvsU
ENSG00000148175	STOM	1.68724	1.39037e-15	1.05668e-13	NF IvsU
ENSG00000111331	OAS3	3.61856	1.47644e-15	1.1118e-13	NF IvsU
ENSG00000175895	PLEKHF2	1.39448	2.01216e-15	1.50144e-13	NF IvsU
ENSG00000136689	IL1RN	2.00424	2.2542e-15	1.66689e-13	NF IvsU
ENSG00000041357	PSMA4	2.45599	2.3496e-15	1.71826e-13	NF IvsU
ENSG00000102897	LYRM1	1.64231	2.36554e-15	1.71826e-13	NF IvsU
ENSG00000168229	PTGDR	-2.22554	2.4566e-15	1.76875e-13	NF IvsU
ENSG00000146425	DYNLT1	2.08327	2.53414e-15	1.80871e-13	NF IvsU
ENSG00000138434	SSFA2	1.55832	2.95658e-15	2.09203e-13	NF IvsU
ENSG00000144848	ATG3	1.82674	3.03814e-15	2.13137e-13	NF IvsU
ENSG00000138496	PARP9	2.21374	3.20291e-15	2.22792e-13	NF IvsU
ENSG00000137959	IFI44L	4.44857	3.91308e-15	2.69904e-13	NF IvsU
ENSG00000115415	STAT1	2.58044	4.53643e-15	3.10292e-13	NF IvsU
ENSG00000187231	SESTD1	1.61996	5.46286e-15	3.70572e-13	NF IvsU
ENSG00000164430	MB21D1	1.85322	6.0459e-15	4.0676e-13	NF IvsU
ENSG00000184465	WDR27	-1.61061	6.23439e-15	4.16032e-13	NF IvsU
ENSG00000134321	RSAD2	4.60454	6.54687e-15	4.3336e-13	NF IvsU
ENSG00000165092	ALDH1A1	1.64158	7.36286e-15	4.83475e-13	NF IvsU
ENSG00000185745	IFIT1	3.31664	7.71373e-15	5.02494e-13	NF IvsU
ENSG00000138119	MYOF	2.8222	1.03039e-14	6.65938e-13	NF IvsU
ENSG00000123700	KCNJ2	2.00459	1.12062e-14	7.18596e-13	NF IvsU
ENSG00000137441	FGFBP2	-2.38362	1.27275e-14	8.09824e-13	NF IvsU
ENSG00000165168	CYBB	1.95059	1.34931e-14	8.51933e-13	NF IvsU
ENSG00000148834	GSTO1	1.45833	1.3862e-14	8.68545e-13	NF IvsU
ENSG00000175073	VCPIP1	1.74222	1.58875e-14	9.87912e-13	NF IvsU
ENSG00000205413	SAMD9	2.3049	1.63786e-14	1.01079e-12	NF IvsU
ENSG00000154642	C21orf91	1.61033	1.7609e-14	1.07862e-12	NF IvsU
ENSG00000114127	XRN1	2.09682	2.09314e-14	1.27263e-12	NF IvsU
ENSG00000141664	ZCCHC2	1.65054	2.20995e-14	1.33377e-12	NF IvsU
ENSG00000216490	IFI30	1.87841	2.40409e-14	1.44035e-12	NF IvsU
ENSG00000165806	CASP7	1.98449	2.87263e-14	1.70859e-12	NF IvsU
ENSG00000108771	DHX58	2.13144	3.07483e-14	1.8157e-12	NF IvsU
ENSG00000065427	KARS	1.58986	3.13994e-14	1.8409e-12	NF IvsU
ENSG00000026103	FAS	2.10301	3.24043e-14	1.88634e-12	NF IvsU
ENSG00000120280	CXorf21	1.83824	3.66761e-14	2.11998e-12	NF IvsU
ENSG00000136048	DRAM1	1.92812	4.51197e-14	2.58981e-12	NF IvsU
ENSG00000221963	APOL6	2.22752	5.23117e-14	2.98177e-12	NF IvsU
ENSG00000100342	APOL1	2.32906	5.72131e-14	3.23866e-12	NF IvsU
ENSG00000086300	SNX10	2.16718	6.06918e-14	3.41204e-12	NF IvsU
ENSG00000104312	RIPK2	2.47445	6.14305e-14	3.43008e-12	NF IvsU
ENSG00000179021	C3orf38	1.65539	7.23234e-14	4.01102e-12	NF IvsU
ENSG00000128731	HERC2	-1.39788	7.82268e-14	4.3093e-12	NF IvsU
ENSG00000104518	GSDMD	1.34656	8.34198e-14	4.56473e-12	NF IvsU
ENSG00000204287	HLA-DRA	1.65194	8.69303e-14	4.72532e-12	NF IvsU
ENSG00000253193	FCGR1C	4.08217	8.95045e-14	4.83324e-12	NF IvsU
ENSG00000141574	SECTM1	2.13221	9.01566e-14	4.83664e-12	NF IvsU
ENSG00000155629	PIK3AP1	1.63995	9.28051e-14	4.94639e-12	NF IvsU
ENSG00000204516	MICB	1.53459	9.57546e-14	5.07067e-12	NF IvsU
ENSG00000009694	TENM1	-1.47809	9.66577e-14	5.08568e-12	NF IvsU
ENSG00000115159	GPD2	1.36905	1.21377e-13	6.32071e-12	NF IvsU
ENSG00000198106	SNX29P2	-1.37714	1.21671e-13	6.32071e-12	NF IvsU
ENSG00000177989	ODF3B	2.06529	1.33887e-13	6.9116e-12	NF IvsU
ENSG00000152558	TMEM123	2.09216	1.50671e-13	7.72942e-12	NF IvsU
ENSG00000134243	SORT1	1.94792	1.68466e-13	8.55988e-12	NF IvsU
ENSG00000205336	GPR56	-2.04109	1.68945e-13	8.55988e-12	NF IvsU
ENSG00000174749	C4orf32	2.37475	2.01551e-13	1.01493e-11	NF IvsU
ENSG00000185885	IFITM1	1.71316	2.06478e-13	1.0334e-11	NF IvsU
ENSG00000026751	SLAMF7	2.23675	2.20091e-13	1.09485e-11	NF IvsU
ENSG00000126246	IGFLR1	1.58215	2.5855e-13	1.27842e-11	NF IvsU
ENSG00000135604	STX11	2.34913	2.81385e-13	1.37507e-11	NF IvsU
ENSG00000157601	MX1	2.51004	2.81447e-13	1.37507e-11	NF IvsU
ENSG00000007264	MATK	-2.19604	3.18756e-13	1.54814e-11	NF IvsU
ENSG00000121310	ECHDC2	-1.33733	3.25555e-13	1.57186e-11	NF IvsU
ENSG00000154217	PITPNC1	-1.42373	3.45473e-13	1.65827e-11	NF IvsU
ENSG00000068784	SRBD1	1.38835	3.93808e-13	1.87929e-11	NF IvsU
ENSG00000140030	GPR65	1.61341	4.54194e-13	2.15493e-11	NF IvsU
ENSG00000229456	RLIMP1	-2.84314	4.68218e-13	2.19923e-11	NF IvsU
ENSG00000133106	EPSTI1	3.03736	4.68891e-13	2.19923e-11	NF IvsU
ENSG00000059378	PARP12	1.61321	4.97399e-13	2.31969e-11	NF IvsU
ENSG00000065911	MTHFD2	2.09532	5.15504e-13	2.39054e-11	NF IvsU
ENSG00000134539	KLRD1	-1.79264	5.52752e-13	2.54887e-11	NF IvsU
ENSG00000120992	LYPLA1	1.42132	5.56848e-13	2.55341e-11	NF IvsU
ENSG00000108294	PSMB3	1.29985	6.56319e-13	2.98473e-11	NF IvsU
ENSG00000108861	DUSP3	1.50478	6.61232e-13	2.98473e-11	NF IvsU
ENSG00000206052	DOK6	-1.7167	6.6182e-13	2.98473e-11	NF IvsU
ENSG00000178726	THBD	-2.41059	6.88711e-13	3.08904e-11	NF IvsU
ENSG00000160305	DIP2A	-1.23731	7.42392e-13	3.31171e-11	NF IvsU
ENSG00000134758	RNF138	1.3724	7.6402e-13	3.38977e-11	NF IvsU
ENSG00000180739	S1PR5	-2.09978	7.73008e-13	3.41121e-11	NF IvsU
ENSG00000229754	CXCR2P1	2.1957	9.7815e-13	4.2934e-11	NF IvsU
ENSG00000058866	DGKG	-1.75738	1.04915e-12	4.58056e-11	NF IvsU
ENSG00000117281	CD160	-1.7574	1.24686e-12	5.41494e-11	NF IvsU
ENSG00000185507	IRF7	2.66005	1.33125e-12	5.75098e-11	NF IvsU
ENSG00000106392	C1GALT1	1.38671	1.54452e-12	6.63739e-11	NF IvsU
ENSG00000197121	PGAP1	1.50544	1.57938e-12	6.75183e-11	NF IvsU
ENSG00000132256	TRIM5	1.39402	1.59417e-12	6.77976e-11	NF IvsU
ENSG00000169991	IFFO2	-1.59375	1.66106e-12	7.02783e-11	NF IvsU
ENSG00000211689	TRGC1	-1.96846	1.86448e-12	7.84802e-11	NF IvsU
ENSG00000204397	CARD16	1.59545	1.87855e-12	7.86692e-11	NF IvsU
ENSG00000180628	PCGF5	1.60808	2.02258e-12	8.42707e-11	NF IvsU
ENSG00000116299	KIAA1324	-1.77624	2.05983e-12	8.50381e-11	NF IvsU
ENSG00000103489	XYLT1	-1.70713	2.06172e-12	8.50381e-11	NF IvsU
ENSG00000143891	GALM	1.70016	2.18339e-12	8.96062e-11	NF IvsU
ENSG00000161929	SCIMP	1.42164	2.7163e-12	1.10922e-10	NF IvsU
ENSG00000141971	MVB12A	1.72693	2.86511e-12	1.1642e-10	NF IvsU
ENSG00000181826	RELL1	-1.35788	3.1125e-12	1.25849e-10	NF IvsU
ENSG00000038274	MAT2B	1.2791	3.3297e-12	1.33972e-10	NF IvsU
ENSG00000197057	DTHD1	-2.01537	3.41268e-12	1.3664e-10	NF IvsU
ENSG00000175414	ARL10	-1.61228	3.78332e-12	1.50745e-10	NF IvsU
ENSG00000112773	FAM46A	1.27142	3.99559e-12	1.58241e-10	NF IvsU
ENSG00000137752	CASP1	1.67116	4.01e-12	1.58241e-10	NF IvsU
ENSG00000148110	HIATL1	1.46558	4.66857e-12	1.83348e-10	NF IvsU
ENSG00000164300	SERINC5	-1.51375	4.81984e-12	1.88387e-10	NF IvsU
ENSG00000108306	FBXL20	-1.26875	4.93744e-12	1.92069e-10	NF IvsU
ENSG00000237248	LINC00987	-2.71276	5.56238e-12	2.15359e-10	NF IvsU
ENSG00000231074	HCG18	-1.183	5.94143e-12	2.28739e-10	NF IvsU
ENSG00000153823	PID1	-1.90487	5.96371e-12	2.28739e-10	NF IvsU
ENSG00000074966	TXK	-1.30252	6.05691e-12	2.31233e-10	NF IvsU
ENSG00000163840	DTX3L	1.59331	7.94573e-12	3.01938e-10	NF IvsU
ENSG00000196743	GM2A	1.27906	7.98851e-12	3.02165e-10	NF IvsU
ENSG00000185864	NPIPB4	-1.24061	8.94229e-12	3.3669e-10	NF IvsU
ENSG00000150045	KLRF1	-2.27278	9.50491e-12	3.53802e-10	NF IvsU
ENSG00000107960	OBFC1	1.29186	9.51222e-12	3.53802e-10	NF IvsU
ENSG00000168394	TAP1	1.7813	9.52611e-12	3.53802e-10	NF IvsU
ENSG00000165490	C11orf82	1.55207	9.57182e-12	3.53898e-10	NF IvsU
ENSG00000165801	ARHGEF40	-1.76964	9.80261e-12	3.60806e-10	NF IvsU
ENSG00000173221	GLRX	1.60083	1.10782e-11	4.05936e-10	NF IvsU
ENSG00000205220	PSMB10	1.37413	1.14669e-11	4.18314e-10	NF IvsU
ENSG00000104375	STK3	1.56532	1.38646e-11	5.03541e-10	NF IvsU
ENSG00000159147	DONSON	-2.34507	1.43527e-11	5.18973e-10	NF IvsU
ENSG00000173193	PARP14	2.3327	1.48314e-11	5.33929e-10	NF IvsU
ENSG00000068366	ACSL4	1.64927	1.54747e-11	5.54655e-10	NF IvsU
ENSG00000126945	HNRNPH2	1.46621	1.85539e-11	6.62132e-10	NF IvsU
ENSG00000136888	ATP6V1G1	1.50949	1.8774e-11	6.67085e-10	NF IvsU
ENSG00000047621	C12orf4	1.50492	1.97229e-11	6.97783e-10	NF IvsU
ENSG00000182621	PLCB1	-1.35243	2.1068e-11	7.42171e-10	NF IvsU
ENSG00000136068	FLNB	-1.38658	2.28409e-11	8.01187e-10	NF IvsU
ENSG00000136816	TOR1B	1.31684	2.31987e-11	8.10275e-10	NF IvsU
ENSG00000153029	MR1	1.24645	2.43752e-11	8.47761e-10	NF IvsU
ENSG00000176871	WSB2	1.29061	2.53257e-11	8.77102e-10	NF IvsU
ENSG00000099860	GADD45B	1.67389	2.94303e-11	1.01497e-09	NF IvsU
ENSG00000174501	ANKRD36C	-1.2145	3.24095e-11	1.11304e-09	NF IvsU
ENSG00000128383	APOBEC3A	1.58586	3.38908e-11	1.15907e-09	NF IvsU
ENSG00000117020	AKT3	-1.31372	3.56992e-11	1.21585e-09	NF IvsU
ENSG00000023171	GRAMD1B	2.32419	4.00025e-11	1.35678e-09	NF IvsU
ENSG00000127951	FGL2	1.80391	4.05584e-11	1.36997e-09	NF IvsU
ENSG00000115523	GNLY	-1.74007	4.26428e-11	1.43448e-09	NF IvsU
ENSG00000143162	CREG1	1.6969	4.48147e-11	1.50138e-09	NF IvsU
ENSG00000101911	PRPS2	1.79678	4.82324e-11	1.60931e-09	NF IvsU
ENSG00000071967	CYBRD1	-1.56588	5.11113e-11	1.69647e-09	NF IvsU
ENSG00000137757	CASP5	2.11534	5.12578e-11	1.69647e-09	NF IvsU
ENSG00000180817	PPA1	1.64181	5.4681e-11	1.8025e-09	NF IvsU
ENSG00000104490	NCALD	-1.71847	5.4973e-11	1.80487e-09	NF IvsU
ENSG00000113583	C5orf15	1.28355	5.70976e-11	1.86716e-09	NF IvsU
ENSG00000086065	CHMP5	1.88837	6.10145e-11	1.98733e-09	NF IvsU
ENSG00000055332	EIF2AK2	1.74328	6.20914e-11	2.01441e-09	NF IvsU
ENSG00000101096	NFATC2	-1.22565	7.25071e-11	2.34306e-09	NF IvsU
ENSG00000157693	C9orf91	1.51151	7.55494e-11	2.4318e-09	NF IvsU
ENSG00000154359	LONRF1	1.2772	8.10805e-11	2.59964e-09	NF IvsU
ENSG00000166801	FAM111A	1.32747	8.67872e-11	2.77179e-09	NF IvsU
ENSG00000100902	PSMA6	2.23468	8.97834e-11	2.85637e-09	NF IvsU
ENSG00000087253	LPCAT2	1.86143	9.04392e-11	2.86612e-09	NF IvsU
ENSG00000176049	JAKMIP2	-1.7657	9.11123e-11	2.87635e-09	NF IvsU
ENSG00000198898	CAPZA2	1.78198	9.35708e-11	2.94264e-09	NF IvsU
ENSG00000196664	TLR7	1.50207	9.42083e-11	2.95138e-09	NF IvsU
ENSG00000142512	SIGLEC10	-1.39782	9.65127e-11	3.01208e-09	NF IvsU
ENSG00000101888	NXT2	1.60897	1.02093e-10	3.17417e-09	NF IvsU
ENSG00000164144	ARFIP1	1.29027	1.03108e-10	3.19363e-09	NF IvsU
ENSG00000069849	ATP1B3	1.61169	1.03828e-10	3.20383e-09	NF IvsU
ENSG00000101017	CD40	1.81997	1.0498e-10	3.22726e-09	NF IvsU
ENSG00000168758	SEMA4C	-1.95501	1.07187e-10	3.28279e-09	NF IvsU
ENSG00000189319	FAM53B	-1.32815	1.12511e-10	3.43304e-09	NF IvsU
ENSG00000129667	RHBDF2	1.99958	1.14996e-10	3.49587e-09	NF IvsU
ENSG00000170180	GYPA	2.1858	1.17161e-10	3.54854e-09	NF IvsU
ENSG00000069702	TGFBR3	-1.38151	1.20526e-10	3.63705e-09	NF IvsU
ENSG00000214872	SMTNL1	2.47283	1.215e-10	3.653e-09	NF IvsU
ENSG00000125347	IRF1	1.87244	1.28192e-10	3.84014e-09	NF IvsU
ENSG00000123728	RAP2C	1.26236	1.30063e-10	3.88204e-09	NF IvsU
ENSG00000126216	TUBGCP3	-1.11857	1.31694e-10	3.91646e-09	NF IvsU
ENSG00000112640	PPP2R5D	-1.855	1.39229e-10	4.11416e-09	NF IvsU
ENSG00000131378	RFTN1	-1.22562	1.39689e-10	4.11416e-09	NF IvsU
ENSG00000156650	KAT6B	-1.08501	1.39845e-10	4.11416e-09	NF IvsU
ENSG00000237296	SMG1P1	-1.50704	1.4482e-10	4.24528e-09	NF IvsU
ENSG00000213047	DENND1B	1.23055	1.53564e-10	4.48561e-09	NF IvsU
ENSG00000160326	SLC2A6	1.5982	1.59554e-10	4.64404e-09	NF IvsU
ENSG00000090339	ICAM1	1.69383	1.61078e-10	4.67183e-09	NF IvsU
ENSG00000162645	GBP2	1.85918	1.69116e-10	4.88768e-09	NF IvsU
ENSG00000255103	KIAA0754	-1.53404	1.74856e-10	5.03384e-09	NF IvsU
ENSG00000236977	ANKRD44-IT1	-1.19704	1.75399e-10	5.03384e-09	NF IvsU
ENSG00000152689	RASGRP3	1.00572	1.86877e-10	5.34456e-09	NF IvsU
ENSG00000168405	CMAHP	1.12717	2.02343e-10	5.76678e-09	NF IvsU
ENSG00000145287	PLAC8	1.35308	2.07548e-10	5.89465e-09	NF IvsU
ENSG00000062194	GPBP1	1.25344	2.11211e-10	5.97801e-09	NF IvsU
ENSG00000058668	ATP2B4	-1.21092	2.20442e-10	6.21782e-09	NF IvsU
ENSG00000131018	SYNE1	-1.27249	2.22403e-10	6.25167e-09	NF IvsU
ENSG00000137200	CMTR1	1.35794	2.31678e-10	6.49014e-09	NF IvsU
ENSG00000083937	CHMP2B	1.48927	2.44871e-10	6.83641e-09	NF IvsU
ENSG00000196565	HBG2	1.881	2.57954e-10	7.17725e-09	NF IvsU
ENSG00000109906	ZBTB16	-2.26049	2.61992e-10	7.26498e-09	NF IvsU
ENSG00000126351	THRA	-1.66775	2.73176e-10	7.54958e-09	NF IvsU
ENSG00000101608	MYL12A	1.13809	2.89236e-10	7.96661e-09	NF IvsU
ENSG00000107798	LIPA	1.2357	2.98684e-10	8.19933e-09	NF IvsU
ENSG00000140464	PML	2.24618	3.00388e-10	8.21861e-09	NF IvsU
ENSG00000205730	ITPRIPL2	1.29881	3.03264e-10	8.26973e-09	NF IvsU
ENSG00000240531	RPL21P123	-2.31799	3.17083e-10	8.61793e-09	NF IvsU
ENSG00000077984	CST7	-1.44563	3.20561e-10	8.67658e-09	NF IvsU
ENSG00000135211	TMEM60	1.26048	3.21355e-10	8.67658e-09	NF IvsU
ENSG00000198814	GK	2.18356	3.55391e-10	9.56411e-09	NF IvsU
ENSG00000125826	RBCK1	1.43808	3.66105e-10	9.82024e-09	NF IvsU
ENSG00000187240	DYNC2H1	-1.54769	3.70176e-10	9.89709e-09	NF IvsU
ENSG00000180537	RNF182	1.98638	3.74522e-10	9.98077e-09	NF IvsU
ENSG00000116711	PLA2G4A	1.69774	3.76869e-10	1.00108e-08	NF IvsU
ENSG00000154814	OXNAD1	-1.16924	3.84295e-10	1.01751e-08	NF IvsU
ENSG00000072858	SIDT1	-1.17126	3.97843e-10	1.05e-08	NF IvsU
ENSG00000204054	LINC00963	-1.38191	4.03908e-10	1.06259e-08	NF IvsU
ENSG00000156875	HIAT1	1.10473	4.34123e-10	1.13843e-08	NF IvsU
ENSG00000048707	VPS13D	-1.11352	4.51991e-10	1.18151e-08	NF IvsU
ENSG00000028116	VRK2	1.43647	4.78406e-10	1.24659e-08	NF IvsU
ENSG00000138660	AP1AR	1.51442	4.90015e-10	1.2728e-08	NF IvsU
ENSG00000144118	RALB	1.68058	5.0396e-10	1.30489e-08	NF IvsU
ENSG00000075399	VPS9D1	2.19604	5.08076e-10	1.31141e-08	NF IvsU
ENSG00000137364	TPMT	1.5227	5.54296e-10	1.42623e-08	NF IvsU
ENSG00000138738	PRDM5	1.72174	5.81387e-10	1.49126e-08	NF IvsU
ENSG00000004399	PLXND1	-1.35098	6.40854e-10	1.63867e-08	NF IvsU
ENSG00000149294	NCAM1	-1.61008	6.80147e-10	1.73374e-08	NF IvsU
ENSG00000138760	SCARB2	1.23371	7.21826e-10	1.83429e-08	NF IvsU
ENSG00000165997	ARL5B	1.27623	7.49528e-10	1.8988e-08	NF IvsU
ENSG00000167261	DPEP2	-1.52484	7.62361e-10	1.92537e-08	NF IvsU
ENSG00000101084	C20orf24	1.28276	7.99579e-10	2.01317e-08	NF IvsU
ENSG00000114450	GNB4	1.38462	8.27554e-10	2.07724e-08	NF IvsU
ENSG00000101773	RBBP8	1.65348	8.32096e-10	2.08227e-08	NF IvsU
ENSG00000146416	AIG1	1.19101	8.55547e-10	2.13445e-08	NF IvsU
ENSG00000163535	SGOL2	1.81177	8.69391e-10	2.16241e-08	NF IvsU
ENSG00000072062	PRKACA	-1.10638	8.98086e-10	2.22704e-08	NF IvsU
ENSG00000115977	AAK1	-1.14937	9.68906e-10	2.39542e-08	NF IvsU
ENSG00000026652	AGPAT4	-1.15648	9.91001e-10	2.44268e-08	NF IvsU
ENSG00000109046	WSB1	1.25631	1.02816e-09	2.52669e-08	NF IvsU
ENSG00000121064	SCPEP1	1.18799	1.04045e-09	2.54926e-08	NF IvsU
ENSG00000136436	CALCOCO2	1.34877	1.04514e-09	2.55313e-08	NF IvsU
ENSG00000197024	ZNF398	-1.05867	1.05214e-09	2.56261e-08	NF IvsU
ENSG00000138386	NAB1	1.02677	1.05717e-09	2.56723e-08	NF IvsU
ENSG00000133574	GIMAP4	1.26357	1.06274e-09	2.57314e-08	NF IvsU
ENSG00000187116	LILRA5	1.21944	1.07686e-09	2.59966e-08	NF IvsU
ENSG00000158411	MITD1	1.41956	1.10643e-09	2.66321e-08	NF IvsU
ENSG00000143106	PSMA5	1.19347	1.15775e-09	2.77861e-08	NF IvsU
ENSG00000132357	CARD6	1.10717	1.24345e-09	2.97559e-08	NF IvsU
ENSG00000140836	ZFHX3	-1.41043	1.33992e-09	3.19711e-08	NF IvsU
ENSG00000106560	GIMAP2	1.59295	1.35474e-09	3.21054e-08	NF IvsU
ENSG00000081087	OSTM1	1.11074	1.35605e-09	3.21054e-08	NF IvsU
ENSG00000139318	DUSP6	1.13188	1.35728e-09	3.21054e-08	NF IvsU
ENSG00000135535	CD164	1.2081	1.3693e-09	3.22966e-08	NF IvsU
ENSG00000078687	TNRC6C	-1.07117	1.38177e-09	3.24972e-08	NF IvsU
ENSG00000168614	NBPF9	-1.00732	1.41137e-09	3.30986e-08	NF IvsU
ENSG00000233306	TRGV2	-1.87258	1.44274e-09	3.37378e-08	NF IvsU
ENSG00000180644	PRF1	-1.31691	1.65186e-09	3.83595e-08	NF IvsU
ENSG00000138600	SPPL2A	1.19702	1.65204e-09	3.83595e-08	NF IvsU
ENSG00000115956	PLEK	1.57232	1.65439e-09	3.83595e-08	NF IvsU
ENSG00000181754	AMIGO1	-1.28412	1.65951e-09	3.83698e-08	NF IvsU
ENSG00000130723	PRRC2B	-1.29485	1.69541e-09	3.90897e-08	NF IvsU
ENSG00000133805	AMPD3	-1.30596	1.72982e-09	3.97712e-08	NF IvsU
ENSG00000104267	CA2	1.41841	1.7795e-09	4.07992e-08	NF IvsU
ENSG00000138413	IDH1	1.1925	1.81808e-09	4.15677e-08	NF IvsU
ENSG00000108679	LGALS3BP	2.03672	1.86578e-09	4.25399e-08	NF IvsU
ENSG00000238121	LINC00426	-1.31015	1.92432e-09	4.3753e-08	NF IvsU
ENSG00000204370	SDHD	1.03688	2.06264e-09	4.67685e-08	NF IvsU
ENSG00000155287	SLC25A28	1.29884	2.15028e-09	4.86211e-08	NF IvsU
ENSG00000065613	SLK	1.21818	2.16748e-09	4.88755e-08	NF IvsU
ENSG00000235703	LINC00894	-1.18891	2.20589e-09	4.96053e-08	NF IvsU
ENSG00000237945	LINC00649	-1.04248	2.37214e-09	5.3198e-08	NF IvsU
ENSG00000139921	TMX1	1.32823	2.43298e-09	5.44139e-08	NF IvsU
ENSG00000090863	GLG1	-1.04113	2.48649e-09	5.54595e-08	NF IvsU
ENSG00000168310	IRF2	1.14042	2.51017e-09	5.54617e-08	NF IvsU
ENSG00000072952	MRVI1	-1.69916	2.51079e-09	5.54617e-08	NF IvsU
ENSG00000182287	AP1S2	1.31402	2.51565e-09	5.54617e-08	NF IvsU
ENSG00000166527	CLEC4D	2.01748	2.51627e-09	5.54617e-08	NF IvsU
ENSG00000139187	KLRG1	-1.40956	2.52037e-09	5.54617e-08	NF IvsU
ENSG00000169813	HNRNPF	1.06241	2.59776e-09	5.70119e-08	NF IvsU
ENSG00000175066	GK5	-1.19719	2.61496e-09	5.72363e-08	NF IvsU
ENSG00000183309	ZNF623	-0.953164	2.65062e-09	5.78626e-08	NF IvsU
ENSG00000144824	PHLDB2	-1.44794	2.65902e-09	5.78919e-08	NF IvsU
ENSG00000163565	IFI16	2.00903	2.75248e-09	5.97681e-08	NF IvsU
ENSG00000133624	ZNF767	-1.03622	2.90549e-09	6.29242e-08	NF IvsU
ENSG00000116337	AMPD2	-1.45557	2.94689e-09	6.36529e-08	NF IvsU
ENSG00000065675	PRKCQ	-1.11232	2.98966e-09	6.44071e-08	NF IvsU
ENSG00000071909	MYO3B	-2.66317	3.03502e-09	6.52132e-08	NF IvsU
ENSG00000146197	SCUBE3	-1.39724	3.30822e-09	7.08978e-08	NF IvsU
ENSG00000213934	HBG1	1.81048	3.41759e-09	7.3051e-08	NF IvsU
ENSG00000136560	TANK	1.3157	3.99764e-09	8.52275e-08	NF IvsU
ENSG00000112972	HMGCS1	1.04805	4.09869e-09	8.71556e-08	NF IvsU
ENSG00000086061	DNAJA1	1.70716	4.14638e-09	8.78884e-08	NF IvsU
ENSG00000204257	HLA-DMA	1.19529	4.15457e-09	8.78884e-08	NF IvsU
ENSG00000183735	TBK1	1.24466	4.34266e-09	9.16312e-08	NF IvsU
ENSG00000185420	SMYD3	-1.37311	4.39918e-09	9.25858e-08	NF IvsU
ENSG00000116704	SLC35D1	-1.07605	4.68948e-09	9.84144e-08	NF IvsU
ENSG00000176438	SYNE3	-1.24334	4.7001e-09	9.84144e-08	NF IvsU
ENSG00000198523	PLN	-1.90726	4.92427e-09	1.02806e-07	NF IvsU
ENSG00000174885	NLRP6	-1.76756	4.93491e-09	1.02806e-07	NF IvsU
ENSG00000092847	AGO1	-1.0062	4.96619e-09	1.03196e-07	NF IvsU
ENSG00000100906	NFKBIA	1.34892	5.18024e-09	1.07372e-07	NF IvsU
ENSG00000137414	FAM8A1	1.52256	5.21275e-09	1.07774e-07	NF IvsU
ENSG00000160932	LY6E	2.15479	5.26889e-09	1.08661e-07	NF IvsU
ENSG00000124203	ZNF831	-1.50557	5.4914e-09	1.12806e-07	NF IvsU
ENSG00000158321	AUTS2	-1.42941	5.49735e-09	1.12806e-07	NF IvsU
ENSG00000099991	CABIN1	-1.42755	5.5284e-09	1.1316e-07	NF IvsU
ENSG00000166710	B2M	1.86532	5.55125e-09	1.13345e-07	NF IvsU
ENSG00000124181	PLCG1	-1.41984	5.95677e-09	1.21323e-07	NF IvsU
ENSG00000144290	SLC4A10	-1.57082	5.99307e-09	1.2176e-07	NF IvsU
ENSG00000211896	IGHG1	-1.51721	6.01531e-09	1.2191e-07	NF IvsU
ENSG00000145990	GFOD1	-1.20097	6.1457e-09	1.24246e-07	NF IvsU
ENSG00000137501	SYTL2	-1.27637	6.32547e-09	1.27566e-07	NF IvsU
ENSG00000123609	NMI	1.42457	6.52679e-09	1.31141e-07	NF IvsU
ENSG00000159433	STARD9	-1.28661	6.53466e-09	1.31141e-07	NF IvsU
ENSG00000204623	ZNRD1-AS1	-1.03764	6.56152e-09	1.31359e-07	NF IvsU
ENSG00000079385	CEACAM1	2.41756	6.59973e-09	1.31802e-07	NF IvsU
ENSG00000243716	NPIPB5	-1.24245	6.68329e-09	1.33147e-07	NF IvsU
ENSG00000144559	TAMM41	-1.32554	6.7235e-09	1.33624e-07	NF IvsU
ENSG00000204177	BMS1P1	-1.23179	6.92815e-09	1.37358e-07	NF IvsU
ENSG00000160613	PCSK7	-1.07591	7.04901e-09	1.39418e-07	NF IvsU
ENSG00000167208	SNX20	1.20432	7.12451e-09	1.40417e-07	NF IvsU
ENSG00000172543	CTSW	-1.47604	7.13403e-09	1.40417e-07	NF IvsU
ENSG00000116667	C1orf21	-1.332	7.15085e-09	1.40417e-07	NF IvsU
ENSG00000134470	IL15RA	1.35008	7.18579e-09	1.40766e-07	NF IvsU
ENSG00000157978	LDLRAP1	-1.34288	7.82021e-09	1.52829e-07	NF IvsU
ENSG00000085511	MAP3K4	-1.02845	8.1221e-09	1.58352e-07	NF IvsU
ENSG00000163596	ICA1L	-1.43483	8.68441e-09	1.68914e-07	NF IvsU
ENSG00000184588	PDE4B	1.23329	8.81613e-09	1.7107e-07	NF IvsU
ENSG00000122497	NBPF14	-1.12144	9.05919e-09	1.75372e-07	NF IvsU
ENSG00000203832	NBPF20	-1.0375	9.46063e-09	1.82713e-07	NF IvsU
ENSG00000091879	ANGPT2	-1.16511	9.49879e-09	1.83019e-07	NF IvsU
ENSG00000178685	PARP10	1.8047	9.84852e-09	1.89235e-07	NF IvsU
ENSG00000169504	CLIC4	1.25893	9.86754e-09	1.89235e-07	NF IvsU
ENSG00000104093	DMXL2	1.32111	9.89851e-09	1.89387e-07	NF IvsU
ENSG00000106605	BLVRA	1.68751	1.01459e-08	1.93669e-07	NF IvsU
ENSG00000102218	RP2	1.25415	1.02972e-08	1.96101e-07	NF IvsU
ENSG00000231389	HLA-DPA1	1.21661	1.10753e-08	2.10432e-07	NF IvsU
ENSG00000180357	ZNF609	-1.1068	1.1113e-08	2.10659e-07	NF IvsU
ENSG00000030419	IKZF2	-1.17341	1.12036e-08	2.11887e-07	NF IvsU
ENSG00000119596	YLPM1	-0.970289	1.1365e-08	2.14446e-07	NF IvsU
ENSG00000132294	EFR3A	1.00223	1.15916e-08	2.1822e-07	NF IvsU
ENSG00000198604	BAZ1A	1.41628	1.17654e-08	2.20985e-07	NF IvsU
ENSG00000178075	GRAMD1C	-2.31919	1.19711e-08	2.24335e-07	NF IvsU
ENSG00000162804	SNED1	-1.38099	1.21136e-08	2.26488e-07	NF IvsU
ENSG00000125538	IL1B	1.54073	1.228e-08	2.29078e-07	NF IvsU
ENSG00000168675	LDLRAD4	-1.24174	1.23521e-08	2.299e-07	NF IvsU
ENSG00000164136	IL15	1.42064	1.2877e-08	2.39127e-07	NF IvsU
ENSG00000146859	TMEM140	1.17626	1.30801e-08	2.42351e-07	NF IvsU
ENSG00000122729	ACO1	1.47103	1.31745e-08	2.43551e-07	NF IvsU
ENSG00000082996	RNF13	1.28607	1.32401e-08	2.44213e-07	NF IvsU
ENSG00000128512	DOCK4	2.05149	1.35603e-08	2.49558e-07	NF IvsU
ENSG00000165672	PRDX3	1.05075	1.38387e-08	2.54113e-07	NF IvsU
ENSG00000143771	CNIH4	1.32178	1.41001e-08	2.58334e-07	NF IvsU
ENSG00000122547	EEPD1	-1.91104	1.44639e-08	2.64409e-07	NF IvsU
ENSG00000114423	CBLB	-1.24068	1.47861e-08	2.69584e-07	NF IvsU
ENSG00000112096	SOD2	1.8347	1.48127e-08	2.69584e-07	NF IvsU
ENSG00000110852	CLEC2B	1.25508	1.4855e-08	2.69757e-07	NF IvsU
ENSG00000056558	TRAF1	-1.03669	1.50277e-08	2.72291e-07	NF IvsU
ENSG00000150687	PRSS23	-2.04457	1.51429e-08	2.73773e-07	NF IvsU
ENSG00000182487	NCF1B	1.42735	1.54413e-08	2.78555e-07	NF IvsU
ENSG00000136783	NIPSNAP3A	1.68645	1.54952e-08	2.78913e-07	NF IvsU
ENSG00000115520	COQ10B	1.0761	1.5969e-08	2.86812e-07	NF IvsU
ENSG00000139618	BRCA2	1.50377	1.60513e-08	2.87663e-07	NF IvsU
ENSG00000133313	CNDP2	2.16691	1.6093e-08	2.87781e-07	NF IvsU
ENSG00000138385	SSB	1.3382	1.64526e-08	2.93572e-07	NF IvsU
ENSG00000179532	DNHD1	-1.48166	1.68447e-08	2.99916e-07	NF IvsU
ENSG00000003400	CASP10	1.05924	1.70655e-08	3.03189e-07	NF IvsU
ENSG00000150401	DCUN1D2	-1.11626	1.85233e-08	3.27911e-07	NF IvsU
ENSG00000123983	ACSL3	0.919606	1.85369e-08	3.27911e-07	NF IvsU
ENSG00000172115	CYCS	1.31809	1.8889e-08	3.33422e-07	NF IvsU
ENSG00000197283	SYNGAP1	-1.3467	1.90715e-08	3.3592e-07	NF IvsU
ENSG00000146070	PLA2G7	1.90814	1.92157e-08	3.37735e-07	NF IvsU
ENSG00000185697	MYBL1	-1.42621	1.95148e-08	3.42259e-07	NF IvsU
ENSG00000174405	LIG4	1.08442	1.97725e-08	3.4604e-07	NF IvsU
ENSG00000198959	TGM2	1.90108	2.01244e-08	3.51449e-07	NF IvsU
ENSG00000173258	ZNF483	-1.37129	2.03373e-08	3.54414e-07	NF IvsU
ENSG00000214851	LINC00612	-2.20199	2.09667e-08	3.64607e-07	NF IvsU
ENSG00000197381	ADARB1	-1.16992	2.14667e-08	3.72513e-07	NF IvsU
ENSG00000196975	ANXA4	1.60526	2.16099e-08	3.74206e-07	NF IvsU
ENSG00000112695	COX7A2	1.23596	2.18237e-08	3.77114e-07	NF IvsU
ENSG00000164096	C4orf3	1.33707	2.20035e-08	3.79422e-07	NF IvsU
ENSG00000140749	IGSF6	1.49853	2.24118e-08	3.85653e-07	NF IvsU
ENSG00000104164	BLOC1S6	1.23109	2.24756e-08	3.85941e-07	NF IvsU
ENSG00000135976	ANKRD36	-1.08457	2.37494e-08	4.06963e-07	NF IvsU
ENSG00000136770	DNAJC1	1.32429	2.41157e-08	4.12378e-07	NF IvsU
ENSG00000124374	PAIP2B	-1.6272	2.4463e-08	4.17448e-07	NF IvsU
ENSG00000213891	RPL3P6	-2.07691	2.55318e-08	4.34783e-07	NF IvsU
ENSG00000163808	KIF15	2.22813	2.56057e-08	4.35139e-07	NF IvsU
ENSG00000007392	LUC7L	-0.950975	2.57014e-08	4.35862e-07	NF IvsU
ENSG00000255398	HCAR3	2.56904	2.58467e-08	4.37421e-07	NF IvsU
ENSG00000164125	FAM198B	1.22391	2.65663e-08	4.48675e-07	NF IvsU
ENSG00000103064	SLC7A6	-1.03387	2.72429e-08	4.59157e-07	NF IvsU
ENSG00000214900	C14orf182	-1.15722	2.74258e-08	4.61293e-07	NF IvsU
ENSG00000230989	HSBP1	1.01841	2.94518e-08	4.94357e-07	NF IvsU
ENSG00000143753	DEGS1	1.08178	3.00162e-08	5.02802e-07	NF IvsU
ENSG00000183688	FAM101B	-1.59496	3.00778e-08	5.02808e-07	NF IvsU
ENSG00000165704	HPRT1	2.19763	3.04147e-08	5.06501e-07	NF IvsU
ENSG00000107611	CUBN	-1.21911	3.04221e-08	5.06501e-07	NF IvsU
ENSG00000118640	VAMP8	1.52718	3.08705e-08	5.12924e-07	NF IvsU
ENSG00000010810	FYN	-0.976941	3.1046e-08	5.14798e-07	NF IvsU
ENSG00000122188	LAX1	-1.27212	3.12843e-08	5.17705e-07	NF IvsU
ENSG00000135241	PNPLA8	1.00886	3.16367e-08	5.22484e-07	NF IvsU
ENSG00000161267	BDH1	-1.66757	3.18683e-08	5.25251e-07	NF IvsU
ENSG00000235655	H3F3AP4	1.51462	3.23133e-08	5.31519e-07	NF IvsU
ENSG00000123091	RNF11	1.34785	3.26442e-08	5.35887e-07	NF IvsU
ENSG00000197956	S100A6	1.05168	3.28312e-08	5.37579e-07	NF IvsU
ENSG00000124795	DEK	1.3025	3.28783e-08	5.37579e-07	NF IvsU
ENSG00000198216	CACNA1E	1.59947	3.39118e-08	5.53376e-07	NF IvsU
ENSG00000079263	SP140	1.21934	3.41924e-08	5.56848e-07	NF IvsU
ENSG00000172508	CARNS1	-2.21574	3.4309e-08	5.5764e-07	NF IvsU
ENSG00000182782	HCAR2	2.04102	3.43945e-08	5.57925e-07	NF IvsU
ENSG00000197375	SLC22A5	-1.10561	3.53013e-08	5.71505e-07	NF IvsU
ENSG00000164308	ERAP2	1.21616	3.53825e-08	5.71692e-07	NF IvsU
ENSG00000164111	ANXA5	1.08088	3.57098e-08	5.75847e-07	NF IvsU
ENSG00000160007	ARHGAP35	-0.930289	4.11012e-08	6.61487e-07	NF IvsU
ENSG00000107864	CPEB3	1.07258	4.16454e-08	6.68934e-07	NF IvsU
ENSG00000198574	SH2D1B	-1.65835	4.50531e-08	7.22258e-07	NF IvsU
ENSG00000181381	DDX60L	1.54732	4.63694e-08	7.4191e-07	NF IvsU
ENSG00000157388	CACNA1D	-1.81035	4.6803e-08	7.47391e-07	NF IvsU
ENSG00000026950	BTN3A1	1.04509	4.79278e-08	7.63866e-07	NF IvsU
ENSG00000138166	DUSP5	2.47351	4.91591e-08	7.81665e-07	NF IvsU
ENSG00000135083	CCNJL	-2.52003	4.9235e-08	7.81665e-07	NF IvsU
ENSG00000101347	SAMHD1	1.27337	4.98317e-08	7.89611e-07	NF IvsU
ENSG00000151612	ZNF827	-1.47694	5.05918e-08	7.99584e-07	NF IvsU
ENSG00000138449	SLC40A1	1.34911	5.06559e-08	7.99584e-07	NF IvsU
ENSG00000161381	PLXDC1	-1.28648	5.08142e-08	8.00543e-07	NF IvsU
ENSG00000135047	CTSL	2.12907	5.13311e-08	8.07137e-07	NF IvsU
ENSG00000118503	TNFAIP3	1.36863	5.28365e-08	8.29221e-07	NF IvsU
ENSG00000154760	SLFN13	-1.03952	5.84557e-08	9.15657e-07	NF IvsU
ENSG00000188352	FOCAD	-1.02038	5.87466e-08	9.18462e-07	NF IvsU
ENSG00000066933	MYO9A	-0.918314	6.06513e-08	9.44655e-07	NF IvsU
ENSG00000067064	IDI1	1.1845	6.06522e-08	9.44655e-07	NF IvsU
ENSG00000154310	TNIK	-0.959132	6.07978e-08	9.4513e-07	NF IvsU
ENSG00000148450	MSRB2	1.36473	6.15845e-08	9.55549e-07	NF IvsU
ENSG00000114541	FRMD4B	0.989324	6.24268e-08	9.66791e-07	NF IvsU
ENSG00000165102	HGSNAT	-1.06774	6.29216e-08	9.72618e-07	NF IvsU
ENSG00000087589	CASS4	-1.40207	6.39719e-08	9.86995e-07	NF IvsU
ENSG00000138463	DIRC2	-1.16199	6.46327e-08	9.9532e-07	NF IvsU
ENSG00000182183	FAM159A	-1.67592	7.03175e-08	1.08084e-06	NF IvsU
ENSG00000206530	WDR52	-1.1871	7.07283e-08	1.08512e-06	NF IvsU
ENSG00000162104	ADCY9	-1.41961	7.14436e-08	1.09405e-06	NF IvsU
ENSG00000172331	BPGM	1.47122	7.85252e-08	1.19834e-06	NF IvsU
ENSG00000109854	HTATIP2	1.35634	7.85463e-08	1.19834e-06	NF IvsU
ENSG00000156265	MAP3K7CL	1.36903	7.93076e-08	1.20771e-06	NF IvsU
ENSG00000197223	C1D	1.18226	8.01133e-08	1.21772e-06	NF IvsU
ENSG00000175265	GOLGA8A	-0.999458	8.10477e-08	1.22965e-06	NF IvsU
ENSG00000183044	ABAT	-1.58056	8.44226e-08	1.27849e-06	NF IvsU
ENSG00000141293	SKAP1	-1.04825	8.55837e-08	1.29368e-06	NF IvsU
ENSG00000176225	RTTN	-0.915679	9.02993e-08	1.36116e-06	NF IvsU
ENSG00000163220	S100A9	1.44413	9.03792e-08	1.36116e-06	NF IvsU
ENSG00000126262	FFAR2	1.45091	9.06436e-08	1.36264e-06	NF IvsU
ENSG00000242574	HLA-DMB	1.18598	9.15104e-08	1.37316e-06	NF IvsU
ENSG00000155307	SAMSN1	1.22951	9.47059e-08	1.41851e-06	NF IvsU
ENSG00000140718	FTO	-1.03384	9.54879e-08	1.42762e-06	NF IvsU
ENSG00000105402	NAPA	1.39296	9.71453e-08	1.44976e-06	NF IvsU
ENSG00000091831	ESR1	-1.28639	9.79725e-08	1.45815e-06	NF IvsU
ENSG00000038210	PI4K2B	0.991082	9.80625e-08	1.45815e-06	NF IvsU
ENSG00000163590	PPM1L	-1.03789	9.85918e-08	1.46337e-06	NF IvsU
ENSG00000030110	BAK1	1.32004	9.94122e-08	1.47288e-06	NF IvsU
ENSG00000144746	ARL6IP5	1.2369	1.00575e-07	1.48742e-06	NF IvsU
ENSG00000122068	FYTTD1	1.07078	1.01362e-07	1.49636e-06	NF IvsU
ENSG00000014914	MTMR11	1.27511	1.03207e-07	1.52087e-06	NF IvsU
ENSG00000168679	SLC16A4	-1.4492	1.03915e-07	1.52856e-06	NF IvsU
ENSG00000235750	KIAA0040	1.24333	1.05815e-07	1.55372e-06	NF IvsU
ENSG00000219481	NBPF1	-1.27397	1.06534e-07	1.56149e-06	NF IvsU
ENSG00000107742	SPOCK2	-1.31048	1.06906e-07	1.56414e-06	NF IvsU
ENSG00000162607	USP1	1.09159	1.08804e-07	1.58908e-06	NF IvsU
ENSG00000204084	INPP5B	-1.11127	1.09557e-07	1.59651e-06	NF IvsU
ENSG00000010539	ZNF200	1.31655	1.09702e-07	1.59651e-06	NF IvsU
ENSG00000122224	LY9	-1.12491	1.09931e-07	1.59702e-06	NF IvsU
ENSG00000174282	ZBTB4	-1.04292	1.11765e-07	1.62079e-06	NF IvsU
ENSG00000135414	GDF11	-1.42141	1.12842e-07	1.63352e-06	NF IvsU
ENSG00000109762	SNX25	-1.00898	1.16302e-07	1.68064e-06	NF IvsU
ENSG00000225830	ERCC6	-0.88695	1.19611e-07	1.72542e-06	NF IvsU
ENSG00000188404	SELL	1.24803	1.20169e-07	1.73043e-06	NF IvsU
ENSG00000081791	KIAA0141	-0.86664	1.21766e-07	1.75036e-06	NF IvsU
ENSG00000170145	SIK2	-0.835792	1.24812e-07	1.79101e-06	NF IvsU
ENSG00000138459	SLC35A5	1.03908	1.25887e-07	1.80328e-06	NF IvsU
ENSG00000116604	MEF2D	-1.29984	1.28866e-07	1.84274e-06	NF IvsU
ENSG00000111911	HINT3	1.09594	1.31138e-07	1.87196e-06	NF IvsU
ENSG00000070366	SMG6	-1.16779	1.32702e-07	1.891e-06	NF IvsU
ENSG00000206418	RAB12	1.03035	1.33478e-07	1.89877e-06	NF IvsU
ENSG00000204767	FAM196B	-1.19114	1.33768e-07	1.89959e-06	NF IvsU
ENSG00000122223	CD244	-1.03932	1.34745e-07	1.91016e-06	NF IvsU
ENSG00000134970	TMED7	1.26932	1.37711e-07	1.94885e-06	NF IvsU
ENSG00000215717	TMEM167B	1.03385	1.39578e-07	1.97187e-06	NF IvsU
ENSG00000082397	EPB41L3	1.34503	1.40502e-07	1.98151e-06	NF IvsU
ENSG00000170921	TANC2	-1.11716	1.44657e-07	2.03661e-06	NF IvsU
ENSG00000135929	CYP27A1	-1.48722	1.45179e-07	2.04046e-06	NF IvsU
ENSG00000085185	BCORL1	-1.48875	1.4626e-07	2.05214e-06	NF IvsU
ENSG00000135315	KIAA1009	1.14681	1.4799e-07	2.07287e-06	NF IvsU
ENSG00000130338	TULP4	-0.891272	1.49408e-07	2.08772e-06	NF IvsU
ENSG00000166436	TRIM66	-1.23714	1.49559e-07	2.08772e-06	NF IvsU
ENSG00000066739	ATG2B	-0.8847	1.52536e-07	2.12566e-06	NF IvsU
ENSG00000198932	GPRASP1	-1.27977	1.53389e-07	2.13393e-06	NF IvsU
ENSG00000152078	TMEM56	1.69012	1.54089e-07	2.14004e-06	NF IvsU
ENSG00000183621	ZNF438	1.27926	1.63197e-07	2.2627e-06	NF IvsU
ENSG00000005249	PRKAR2B	1.24511	1.65953e-07	2.29641e-06	NF IvsU
ENSG00000120949	TNFRSF8	-1.4486	1.66238e-07	2.29641e-06	NF IvsU
ENSG00000253729	PRKDC	-0.943922	1.66467e-07	2.29641e-06	NF IvsU
ENSG00000169239	CA5B	-1.0604	1.67248e-07	2.30331e-06	NF IvsU
ENSG00000165650	PDZD8	-1.00162	1.71522e-07	2.35821e-06	NF IvsU
ENSG00000163131	CTSS	1.26297	1.75203e-07	2.40479e-06	NF IvsU
ENSG00000196954	CASP4	1.19693	1.78154e-07	2.44122e-06	NF IvsU
ENSG00000204172	AGAP10	-1.2527	1.79145e-07	2.45071e-06	NF IvsU
ENSG00000158406	HIST1H4H	1.1302	1.79905e-07	2.457e-06	NF IvsU
ENSG00000011422	PLAUR	1.24026	1.80551e-07	2.46173e-06	NF IvsU
ENSG00000146476	C6orf211	1.16655	1.82667e-07	2.48645e-06	NF IvsU
ENSG00000168404	MLKL	1.33275	1.83077e-07	2.48791e-06	NF IvsU
ENSG00000146776	ATXN7L1	-0.885179	1.85618e-07	2.51827e-06	NF IvsU
ENSG00000128739	SNRPN	-1.69816	1.8691e-07	2.53161e-06	NF IvsU
ENSG00000117450	PRDX1	1.12238	1.8779e-07	2.53934e-06	NF IvsU
ENSG00000173200	PARP15	-0.946394	1.9027e-07	2.5663e-06	NF IvsU
ENSG00000126860	EVI2A	1.99017	1.90409e-07	2.5663e-06	NF IvsU
ENSG00000096070	BRPF3	-1.20317	1.9805e-07	2.6649e-06	NF IvsU
ENSG00000090382	LYZ	1.16733	1.99114e-07	2.67483e-06	NF IvsU
ENSG00000119402	FBXW2	-0.841975	2.00469e-07	2.68864e-06	NF IvsU
ENSG00000134905	CARS2	0.934725	2.01966e-07	2.70155e-06	NF IvsU
ENSG00000080503	SMARCA2	-0.877035	2.02089e-07	2.70155e-06	NF IvsU
ENSG00000160219	GAB3	-0.848505	2.0498e-07	2.73574e-06	NF IvsU
ENSG00000205268	PDE7A	-0.99086	2.05905e-07	2.74362e-06	NF IvsU
ENSG00000099910	KLHL22	-1.14406	2.14004e-07	2.84691e-06	NF IvsU
ENSG00000104972	LILRB1	1.34453	2.16516e-07	2.87567e-06	NF IvsU
ENSG00000169057	MECP2	-1.09787	2.32717e-07	3.08586e-06	NF IvsU
ENSG00000129158	SERGEF	-1.2966	2.36138e-07	3.12616e-06	NF IvsU
ENSG00000154263	ABCA10	-1.7578	2.38007e-07	3.14583e-06	NF IvsU
ENSG00000213719	CLIC1	0.863775	2.42055e-07	3.19419e-06	NF IvsU
ENSG00000070882	OSBPL3	-0.976609	2.5198e-07	3.31982e-06	NF IvsU
ENSG00000179630	LACC1	1.54707	2.54479e-07	3.34737e-06	NF IvsU
ENSG00000100014	SPECC1L	-0.816323	2.58906e-07	3.40016e-06	NF IvsU
ENSG00000181666	HKR1	-0.955327	2.61803e-07	3.43271e-06	NF IvsU
ENSG00000197448	GSTK1	1.0751	2.62261e-07	3.43323e-06	NF IvsU
ENSG00000187210	GCNT1	0.967867	2.63806e-07	3.44481e-06	NF IvsU
ENSG00000198160	MIER1	0.948661	2.63985e-07	3.44481e-06	NF IvsU
ENSG00000136147	PHF11	1.08747	2.65975e-07	3.46527e-06	NF IvsU
ENSG00000140259	MFAP1	0.973183	2.69768e-07	3.50912e-06	NF IvsU
ENSG00000117475	BLZF1	1.07493	2.76637e-07	3.59277e-06	NF IvsU
ENSG00000167632	TRAPPC9	-0.985958	2.80749e-07	3.64042e-06	NF IvsU
ENSG00000164220	F2RL2	-1.28034	2.81966e-07	3.65044e-06	NF IvsU
ENSG00000175662	TOM1L2	-1.29801	2.89618e-07	3.7436e-06	NF IvsU
ENSG00000229816	DDX50P1	-1.65791	2.93441e-07	3.78705e-06	NF IvsU
ENSG00000197077	KIAA1671	-1.77676	2.95789e-07	3.81136e-06	NF IvsU
ENSG00000159618	GPR114	-1.58529	2.96634e-07	3.81626e-06	NF IvsU
ENSG00000138642	HERC6	1.07251	2.9972e-07	3.84417e-06	NF IvsU
ENSG00000132716	DCAF8	-0.858375	2.9974e-07	3.84417e-06	NF IvsU
ENSG00000183891	TTC32	0.914375	3.03576e-07	3.88729e-06	NF IvsU
ENSG00000138758	SEPT11	-0.886749	3.07631e-07	3.927e-06	NF IvsU
ENSG00000124177	CHD6	-0.936936	3.07634e-07	3.927e-06	NF IvsU
ENSG00000021355	SERPINB1	1.01659	3.10738e-07	3.95454e-06	NF IvsU
ENSG00000143889	HNRNPLL	0.880949	3.10755e-07	3.95454e-06	NF IvsU
ENSG00000112697	TMEM30A	1.04302	3.12398e-07	3.9693e-06	NF IvsU
ENSG00000107679	PLEKHA1	-0.9734	3.13038e-07	3.97127e-06	NF IvsU
ENSG00000148090	AUH	-1.0147	3.14544e-07	3.98422e-06	NF IvsU
ENSG00000138772	ANXA3	1.99472	3.15623e-07	3.98864e-06	NF IvsU
ENSG00000165264	NDUFB6	1.11661	3.15865e-07	3.98864e-06	NF IvsU
ENSG00000137947	GTF2B	0.852302	3.1814e-07	4.01121e-06	NF IvsU
ENSG00000163486	SRGAP2	0.984619	3.23431e-07	4.07166e-06	NF IvsU
ENSG00000120800	UTP20	-0.890602	3.31612e-07	4.16826e-06	NF IvsU
ENSG00000110958	PTGES3	1.7322	3.33609e-07	4.18695e-06	NF IvsU
ENSG00000166224	SGPL1	-0.834344	3.38723e-07	4.24464e-06	NF IvsU
ENSG00000068383	INPP5A	-1.21063	3.42988e-07	4.29153e-06	NF IvsU
ENSG00000111817	DSE	0.891224	3.49471e-07	4.366e-06	NF IvsU
ENSG00000254184	TYW1B	-1.65362	3.54496e-07	4.42204e-06	NF IvsU
ENSG00000163376	KBTBD8	1.07423	3.5574e-07	4.43083e-06	NF IvsU
ENSG00000136603	SKIL	0.945759	3.59771e-07	4.47424e-06	NF IvsU
ENSG00000111371	SLC38A1	-1.03427	3.61962e-07	4.49468e-06	NF IvsU
ENSG00000198556	ZNF789	-0.942801	3.78508e-07	4.69305e-06	NF IvsU
ENSG00000091592	NLRP1	-0.990809	3.83563e-07	4.7412e-06	NF IvsU
ENSG00000204267	TAP2	0.970366	3.83731e-07	4.7412e-06	NF IvsU
ENSG00000005379	BZRAP1	-1.35082	3.84125e-07	4.7412e-06	NF IvsU
ENSG00000186818	LILRB4	1.53174	3.86339e-07	4.76136e-06	NF IvsU
ENSG00000184992	BRI3BP	-0.913075	3.89136e-07	4.78252e-06	NF IvsU
ENSG00000157036	EXOG	-1.13365	3.89221e-07	4.78252e-06	NF IvsU
ENSG00000109270	LAMTOR3	1.0847	4.11989e-07	5.05472e-06	NF IvsU
ENSG00000064607	SUGP2	-0.862908	4.24026e-07	5.19464e-06	NF IvsU
ENSG00000178695	KCTD12	1.08632	4.63967e-07	5.67547e-06	NF IvsU
ENSG00000143614	GATAD2B	-0.903844	4.67055e-07	5.70474e-06	NF IvsU
ENSG00000143742	SRP9	1.12788	4.73781e-07	5.7783e-06	NF IvsU
ENSG00000077044	DGKD	-1.0738	4.77146e-07	5.8107e-06	NF IvsU
ENSG00000183826	BTBD9	-0.827723	4.78857e-07	5.8229e-06	NF IvsU
ENSG00000153207	AHCTF1	-1.06972	4.84266e-07	5.87997e-06	NF IvsU
ENSG00000198900	TOP1	1.28808	4.86905e-07	5.90328e-06	NF IvsU
ENSG00000163683	SMIM14	0.938975	4.93876e-07	5.97896e-06	NF IvsU
ENSG00000149091	DGKZ	-1.19574	4.96212e-07	5.99839e-06	NF IvsU
ENSG00000215867	KRT18P57	-2.0601	5.11203e-07	6.17052e-06	NF IvsU
ENSG00000182670	TTC3	-0.907143	5.2102e-07	6.27978e-06	NF IvsU
ENSG00000126001	CEP250	-1.07886	5.29117e-07	6.36802e-06	NF IvsU
ENSG00000213066	FGFR1OP	-1.00672	5.39823e-07	6.48736e-06	NF IvsU
ENSG00000207546	MIR548C	-2.05254	5.42566e-07	6.51079e-06	NF IvsU
ENSG00000122965	RBM19	-1.04078	5.52099e-07	6.61552e-06	NF IvsU
ENSG00000126215	XRCC3	-1.28483	5.6644e-07	6.77449e-06	NF IvsU
ENSG00000135205	CCDC146	1.09608	5.67017e-07	6.77449e-06	NF IvsU
ENSG00000164054	SHISA5	1.0039	5.76969e-07	6.87936e-06	NF IvsU
ENSG00000102763	VWA8	-0.953547	5.7747e-07	6.87936e-06	NF IvsU
ENSG00000131401	NAPSB	0.895346	5.87795e-07	6.9922e-06	NF IvsU
ENSG00000166313	APBB1	-1.25264	5.97142e-07	7.09311e-06	NF IvsU
ENSG00000082074	FYB	1.31221	5.9823e-07	7.09577e-06	NF IvsU
ENSG00000047634	SCML1	1.32663	6.02965e-07	7.13199e-06	NF IvsU
ENSG00000015475	BID	0.839294	6.03022e-07	7.13199e-06	NF IvsU
ENSG00000171860	C3AR1	2.05253	6.08326e-07	7.18438e-06	NF IvsU
ENSG00000160856	FCRL3	-1.00293	6.15274e-07	7.25599e-06	NF IvsU
ENSG00000110848	CD69	1.87551	6.27301e-07	7.38721e-06	NF IvsU
ENSG00000161638	ITGA5	-0.988239	6.33706e-07	7.45195e-06	NF IvsU
ENSG00000124788	ATXN1	-1.03929	6.37001e-07	7.47998e-06	NF IvsU
ENSG00000091317	CMTM6	0.974435	6.41175e-07	7.51824e-06	NF IvsU
ENSG00000148660	CAMK2G	-1.08772	6.50994e-07	7.62248e-06	NF IvsU
ENSG00000130589	HELZ2	1.60518	6.5385e-07	7.64501e-06	NF IvsU
ENSG00000197694	SPTAN1	-1.05857	6.59046e-07	7.69481e-06	NF IvsU
ENSG00000171604	CXXC5	-1.25858	6.60644e-07	7.70251e-06	NF IvsU
ENSG00000152242	C18orf25	0.890006	6.70445e-07	7.80569e-06	NF IvsU
ENSG00000135002	RFK	1.1508	6.77257e-07	7.86597e-06	NF IvsU
ENSG00000137801	THBS1	-1.02752	6.77539e-07	7.86597e-06	NF IvsU
ENSG00000203836	NBPF24	-1.44979	6.83998e-07	7.92974e-06	NF IvsU
ENSG00000057657	PRDM1	1.23066	6.89922e-07	7.98714e-06	NF IvsU
ENSG00000239713	APOBEC3G	1.064	6.93229e-07	8.01412e-06	NF IvsU
ENSG00000124496	TRERF1	-0.951178	6.98552e-07	8.0643e-06	NF IvsU
ENSG00000165476	REEP3	0.968575	6.99813e-07	8.06751e-06	NF IvsU
ENSG00000178913	TAF7	1.1728	7.07883e-07	8.14909e-06	NF IvsU
ENSG00000146232	NFKBIE	1.28028	7.14983e-07	8.21368e-06	NF IvsU
ENSG00000117448	AKR1A1	1.23412	7.15494e-07	8.21368e-06	NF IvsU
ENSG00000081059	TCF7	-0.950998	7.1873e-07	8.22978e-06	NF IvsU
ENSG00000243335	KCTD7	-0.988043	7.18902e-07	8.22978e-06	NF IvsU
ENSG00000162892	IL24	-1.2576	7.21134e-07	8.24383e-06	NF IvsU
ENSG00000152213	ARL11	1.12171	7.27087e-07	8.30032e-06	NF IvsU
ENSG00000234518	PTGES3P1	2.26237	7.33279e-07	8.3516e-06	NF IvsU
ENSG00000155229	MMS19	-0.935093	7.33614e-07	8.3516e-06	NF IvsU
ENSG00000086758	HUWE1	-0.910614	7.44952e-07	8.46893e-06	NF IvsU
ENSG00000144026	ZNF514	-0.980061	7.50752e-07	8.52306e-06	NF IvsU
ENSG00000176155	CCDC57	-1.07228	7.53818e-07	8.54605e-06	NF IvsU
ENSG00000115419	GLS	1.02354	7.59995e-07	8.60419e-06	NF IvsU
ENSG00000162777	DENND2D	-0.968229	7.63783e-07	8.63517e-06	NF IvsU
ENSG00000137337	MDC1	-1.09564	7.6773e-07	8.66785e-06	NF IvsU
ENSG00000143858	SYT2	-1.52469	7.68857e-07	8.66865e-06	NF IvsU
ENSG00000115687	PASK	-1.11797	7.75908e-07	8.73615e-06	NF IvsU
ENSG00000118058	KMT2A	-0.934872	7.83266e-07	8.80692e-06	NF IvsU
ENSG00000127603	MACF1	-1.02665	7.98501e-07	8.96593e-06	NF IvsU
ENSG00000185215	TNFAIP2	1.33365	8.0308e-07	9.00503e-06	NF IvsU
ENSG00000179344	HLA-DQB1	1.28397	8.1847e-07	9.16507e-06	NF IvsU
ENSG00000140391	TSPAN3	-1.07231	8.25902e-07	9.2357e-06	NF IvsU
ENSG00000068028	RASSF1	-1.19994	8.68481e-07	9.69862e-06	NF IvsU
ENSG00000198879	SFMBT2	-0.922194	8.75974e-07	9.76901e-06	NF IvsU
ENSG00000148926	ADM	1.26143	8.78783e-07	9.78704e-06	NF IvsU
ENSG00000186174	BCL9L	-1.38843	8.8065e-07	9.79454e-06	NF IvsU
ENSG00000164483	SAMD3	-1.10061	8.94475e-07	9.93485e-06	NF IvsU
ENSG00000100418	DESI1	0.928369	9.03546e-07	1.0022e-05	NF IvsU
ENSG00000085982	USP40	-0.89842	9.17115e-07	1.01588e-05	NF IvsU
ENSG00000026297	RNASET2	-1.05675	9.28953e-07	1.02761e-05	NF IvsU
ENSG00000140332	TLE3	-1.30505	9.39974e-07	1.03835e-05	NF IvsU
ENSG00000163564	PYHIN1	-1.11329	9.41197e-07	1.03835e-05	NF IvsU
ENSG00000053702	NRIP2	-1.64852	9.42871e-07	1.0388e-05	NF IvsU
ENSG00000106144	CASP2	-0.779297	9.46024e-07	1.04088e-05	NF IvsU
ENSG00000069020	MAST4	-1.01441	9.56965e-07	1.05151e-05	NF IvsU
ENSG00000095794	CREM	1.12649	9.61141e-07	1.05469e-05	NF IvsU
ENSG00000117335	CD46	1.29836	9.66998e-07	1.0597e-05	NF IvsU
ENSG00000144893	MED12L	1.3553	9.83749e-07	1.07661e-05	NF IvsU
ENSG00000158201	ABHD3	1.24071	9.85483e-07	1.07661e-05	NF IvsU
ENSG00000134369	NAV1	-1.61161	9.86367e-07	1.07661e-05	NF IvsU
ENSG00000203705	TATDN3	0.947473	1.01309e-06	1.10431e-05	NF IvsU
ENSG00000165169	DYNLT3	1.16121	1.02365e-06	1.11434e-05	NF IvsU
ENSG00000174611	KY	-1.33964	1.02614e-06	1.11557e-05	NF IvsU
ENSG00000027075	PRKCH	-0.999625	1.03855e-06	1.12757e-05	NF IvsU
ENSG00000117602	RCAN3	-0.928991	1.06378e-06	1.15343e-05	NF IvsU
ENSG00000112159	MDN1	-1.00518	1.06749e-06	1.15593e-05	NF IvsU
ENSG00000144645	OSBPL10	-1.16828	1.08628e-06	1.17472e-05	NF IvsU
ENSG00000142197	DOPEY2	-1.0559	1.12451e-06	1.21447e-05	NF IvsU
ENSG00000134333	LDHA	0.918939	1.13502e-06	1.22421e-05	NF IvsU
ENSG00000132849	INADL	-0.952604	1.13991e-06	1.22787e-05	NF IvsU
ENSG00000188021	UBQLN2	1.05097	1.14881e-06	1.23584e-05	NF IvsU
ENSG00000042088	TDP1	-1.05259	1.16536e-06	1.252e-05	NF IvsU
ENSG00000116497	S100PBP	-0.842673	1.1686e-06	1.25384e-05	NF IvsU
ENSG00000011295	TTC19	-0.922998	1.17121e-06	1.255e-05	NF IvsU
ENSG00000143337	TOR1AIP1	0.827831	1.18415e-06	1.26722e-05	NF IvsU
ENSG00000164713	BRI3	1.54701	1.18719e-06	1.26881e-05	NF IvsU
ENSG00000135749	PCNXL2	-1.06299	1.19522e-06	1.27573e-05	NF IvsU
ENSG00000085563	ABCB1	-1.16102	1.20093e-06	1.28016e-05	NF IvsU
ENSG00000154767	XPC	-0.871988	1.22007e-06	1.29888e-05	NF IvsU
ENSG00000115306	SPTBN1	-1.02106	1.23682e-06	1.31501e-05	NF IvsU
ENSG00000103495	MAZ	-1.15022	1.26629e-06	1.34459e-05	NF IvsU
ENSG00000164116	GUCY1A3	1.04567	1.27069e-06	1.34753e-05	NF IvsU
ENSG00000132122	SPATA6	-1.29812	1.28552e-06	1.36149e-05	NF IvsU
ENSG00000164305	CASP3	1.02202	1.29848e-06	1.37344e-05	NF IvsU
ENSG00000112335	SNX3	1.13916	1.31357e-06	1.38594e-05	NF IvsU
ENSG00000136925	TSTD2	-1.12395	1.31367e-06	1.38594e-05	NF IvsU
ENSG00000171291	ZNF439	-1.12753	1.31607e-06	1.38669e-05	NF IvsU
ENSG00000171204	TMEM126B	1.08288	1.36995e-06	1.44161e-05	NF IvsU
ENSG00000182534	MXRA7	-1.36319	1.37362e-06	1.44362e-05	NF IvsU
ENSG00000136929	HEMGN	1.26764	1.40206e-06	1.47163e-05	NF IvsU
ENSG00000223865	HLA-DPB1	1.24178	1.40952e-06	1.47757e-05	NF IvsU
ENSG00000170275	CRTAP	-0.910196	1.41214e-06	1.47843e-05	NF IvsU
ENSG00000119729	RHOQ	0.839632	1.45045e-06	1.5166e-05	NF IvsU
ENSG00000143933	CALM2	1.02571	1.47059e-06	1.5357e-05	NF IvsU
ENSG00000155849	ELMO1	-0.901653	1.47939e-06	1.54292e-05	NF IvsU
ENSG00000172493	AFF1	1.03947	1.49916e-06	1.56156e-05	NF IvsU
ENSG00000164823	OSGIN2	1.11543	1.50284e-06	1.56341e-05	NF IvsU
ENSG00000149292	TTC12	-1.17718	1.52825e-06	1.58783e-05	NF IvsU
ENSG00000254838	GVINP1	1.01399	1.54087e-06	1.59892e-05	NF IvsU
ENSG00000132109	TRIM21	1.15295	1.54925e-06	1.60559e-05	NF IvsU
ENSG00000128815	WDFY4	-1.05474	1.55529e-06	1.60982e-05	NF IvsU
ENSG00000107745	MICU1	0.955773	1.55864e-06	1.61125e-05	NF IvsU
ENSG00000090920	FCGBP	-1.74495	1.57569e-06	1.62682e-05	NF IvsU
ENSG00000245164	LINC00861	-0.965778	1.58848e-06	1.63797e-05	NF IvsU
ENSG00000152642	GPD1L	-0.942184	1.60849e-06	1.65652e-05	NF IvsU
ENSG00000167984	NLRC3	-1.17301	1.61466e-06	1.66079e-05	NF IvsU
ENSG00000134108	ARL8B	0.837798	1.61758e-06	1.66157e-05	NF IvsU
ENSG00000173517	PEAK1	-0.826212	1.6208e-06	1.66157e-05	NF IvsU
ENSG00000100422	CERK	-0.930999	1.6232e-06	1.66157e-05	NF IvsU
ENSG00000066294	CD84	-0.895143	1.62351e-06	1.66157e-05	NF IvsU
ENSG00000121807	CCR2	0.972416	1.64798e-06	1.68451e-05	NF IvsU
ENSG00000211698	TRGV4	-1.60149	1.7236e-06	1.75962e-05	NF IvsU
ENSG00000181847	TIGIT	-1.14905	1.7285e-06	1.76243e-05	NF IvsU
ENSG00000163634	THOC7	1.24423	1.73427e-06	1.76611e-05	NF IvsU
ENSG00000101342	TLDC2	1.20397	1.75527e-06	1.78528e-05	NF IvsU
ENSG00000169871	TRIM56	1.01476	1.76409e-06	1.79204e-05	NF IvsU
ENSG00000111796	KLRB1	-1.24713	1.76658e-06	1.79235e-05	NF IvsU
ENSG00000048028	USP28	-1.07456	1.78782e-06	1.8109e-05	NF IvsU
ENSG00000181061	HIGD1A	0.997919	1.79128e-06	1.8109e-05	NF IvsU
ENSG00000184613	NELL2	-1.16981	1.79149e-06	1.8109e-05	NF IvsU
ENSG00000162704	ARPC5	0.934798	1.79784e-06	1.81509e-05	NF IvsU
ENSG00000116489	CAPZA1	1.27812	1.8099e-06	1.82502e-05	NF IvsU
ENSG00000141337	ARSG	-1.03144	1.83428e-06	1.84733e-05	NF IvsU
ENSG00000197536	C5orf56	0.933937	1.83972e-06	1.85054e-05	NF IvsU
ENSG00000138035	PNPT1	0.90705	1.85968e-06	1.86833e-05	NF IvsU
ENSG00000143110	C1orf162	0.789895	1.9079e-06	1.91443e-05	NF IvsU
ENSG00000100139	MICALL1	1.32248	1.9146e-06	1.91881e-05	NF IvsU
ENSG00000170004	CHD3	-0.842322	1.93707e-06	1.93896e-05	NF IvsU
ENSG00000197102	DYNC1H1	-0.92677	1.94388e-06	1.94341e-05	NF IvsU
ENSG00000180182	MED14	-0.746079	1.95292e-06	1.95007e-05	NF IvsU
ENSG00000004468	CD38	1.13434	1.95758e-06	1.95234e-05	NF IvsU
ENSG00000132300	PTCD3	-0.856095	1.96737e-06	1.95973e-05	NF IvsU
ENSG00000197535	MYO5A	-0.847945	1.97678e-06	1.96672e-05	NF IvsU
ENSG00000213928	IRF9	0.896055	2.00317e-06	1.99056e-05	NF IvsU
ENSG00000072401	UBE2D1	1.4701	2.02652e-06	2.01108e-05	NF IvsU
ENSG00000100150	DEPDC5	-0.801575	2.02872e-06	2.01108e-05	NF IvsU
ENSG00000034510	TMSB10	1.22343	2.03556e-06	2.01542e-05	NF IvsU
ENSG00000103888	KIAA1199	-1.27089	2.04289e-06	2.02024e-05	NF IvsU
ENSG00000138002	IFT172	-1.44593	2.05784e-06	2.03259e-05	NF IvsU
ENSG00000171467	ZNF318	-0.792875	2.07657e-06	2.04794e-05	NF IvsU
ENSG00000148019	CEP78	-1.27137	2.07838e-06	2.04794e-05	NF IvsU
ENSG00000070961	ATP2B1	-0.862302	2.08647e-06	2.05344e-05	NF IvsU
ENSG00000138069	RAB1A	1.01528	2.09471e-06	2.05909e-05	NF IvsU
ENSG00000113575	PPP2CA	0.799807	2.12208e-06	2.0835e-05	NF IvsU
ENSG00000230590	FTX	-1.071	2.13518e-06	2.09386e-05	NF IvsU
ENSG00000110315	RNF141	-0.995661	2.14944e-06	2.10533e-05	NF IvsU
ENSG00000215837	SDHAP2	-0.801146	2.15892e-06	2.11209e-05	NF IvsU
ENSG00000165671	NSD1	-0.761183	2.16551e-06	2.11601e-05	NF IvsU
ENSG00000106714	CNTNAP3	-2.20054	2.17849e-06	2.12572e-05	NF IvsU
ENSG00000156500	FAM122C	1.1034	2.18062e-06	2.12572e-05	NF IvsU
ENSG00000168795	ZBTB5	-1.31502	2.20095e-06	2.14299e-05	NF IvsU
ENSG00000055130	CUL1	0.99279	2.22241e-06	2.16132e-05	NF IvsU
ENSG00000185829	ARL17A	-0.822481	2.23317e-06	2.16921e-05	NF IvsU
ENSG00000113319	RASGRF2	-0.920942	2.2429e-06	2.17609e-05	NF IvsU
ENSG00000198131	ZNF544	-1.23189	2.24593e-06	2.17646e-05	NF IvsU
ENSG00000215252	GOLGA8B	-1.11105	2.25124e-06	2.17903e-05	NF IvsU
ENSG00000147421	HMBOX1	-0.774259	2.26508e-06	2.18985e-05	NF IvsU
ENSG00000204217	BMPR2	0.840023	2.27246e-06	2.19439e-05	NF IvsU
ENSG00000105939	ZC3HAV1	1.02938	2.29687e-06	2.21536e-05	NF IvsU
ENSG00000173166	RAPH1	-1.22212	2.37493e-06	2.28796e-05	NF IvsU
ENSG00000100154	TTC28	-1.40617	2.40085e-06	2.31022e-05	NF IvsU
ENSG00000168763	CNNM3	-1.38267	2.41924e-06	2.32519e-05	NF IvsU
ENSG00000196814	MVB12B	-1.20617	2.46768e-06	2.36897e-05	NF IvsU
ENSG00000144036	EXOC6B	-0.960207	2.47588e-06	2.37406e-05	NF IvsU
ENSG00000173812	EIF1	1.18929	2.48627e-06	2.38125e-05	NF IvsU
ENSG00000140326	CDAN1	-1.27113	2.49146e-06	2.38344e-05	NF IvsU
ENSG00000143546	S100A8	1.3481	2.54843e-06	2.4351e-05	NF IvsU
ENSG00000174306	ZHX3	-1.21993	2.55911e-06	2.44246e-05	NF IvsU
ENSG00000241973	PI4KA	-0.899654	2.56259e-06	2.44294e-05	NF IvsU
ENSG00000163611	SPICE1	-0.93091	2.62736e-06	2.50003e-05	NF IvsU
ENSG00000116106	EPHA4	-1.14157	2.62856e-06	2.50003e-05	NF IvsU
ENSG00000088854	C20orf194	-0.882265	2.63381e-06	2.5015e-05	NF IvsU
ENSG00000170873	MTSS1	-0.835551	2.6362e-06	2.5015e-05	NF IvsU
ENSG00000186854	TRABD2A	-0.879916	2.6718e-06	2.53235e-05	NF IvsU
ENSG00000167522	ANKRD11	-0.857399	2.68079e-06	2.53794e-05	NF IvsU
ENSG00000180884	ZNF792	-0.954548	2.71258e-06	2.56508e-05	NF IvsU
ENSG00000065308	TRAM2	-1.03552	2.72231e-06	2.57131e-05	NF IvsU
ENSG00000163257	DCAF16	-0.886215	2.72579e-06	2.57164e-05	NF IvsU
ENSG00000228492	RAB11FIP1P1	-1.16695	2.73509e-06	2.57745e-05	NF IvsU
ENSG00000188511	C22orf34	-1.37797	2.73997e-06	2.57909e-05	NF IvsU
ENSG00000167207	NOD2	1.39049	2.77944e-06	2.61287e-05	NF IvsU
ENSG00000114978	MOB1A	1.0299	2.78223e-06	2.61287e-05	NF IvsU
ENSG00000090857	PDPR	-0.94485	2.811e-06	2.63688e-05	NF IvsU
ENSG00000196696	PDXDC2P	-1.28548	2.82199e-06	2.64417e-05	NF IvsU
ENSG00000185989	RASA3	-0.911143	2.84411e-06	2.66186e-05	NF IvsU
ENSG00000243452	NBPF15	-1.14284	2.85562e-06	2.66958e-05	NF IvsU
ENSG00000128891	C15orf57	0.863043	2.89938e-06	2.70613e-05	NF IvsU
ENSG00000102796	DHRS12	1.60322	2.90131e-06	2.70613e-05	NF IvsU
ENSG00000104805	NUCB1	1.26871	2.91761e-06	2.71825e-05	NF IvsU
ENSG00000135334	AKIRIN2	1.09005	2.96304e-06	2.75744e-05	NF IvsU
ENSG00000023892	DEF6	-0.960555	2.99125e-06	2.78055e-05	NF IvsU
ENSG00000170385	SLC30A1	0.964018	3.0406e-06	2.82322e-05	NF IvsU
ENSG00000152465	NMT2	-1.10719	3.05384e-06	2.83231e-05	NF IvsU
ENSG00000163823	CCR1	1.01648	3.07569e-06	2.84935e-05	NF IvsU
ENSG00000077157	PPP1R12B	-1.07638	3.08846e-06	2.85506e-05	NF IvsU
ENSG00000174989	FBXW8	-1.14896	3.0888e-06	2.85506e-05	NF IvsU
ENSG00000107959	PITRM1	-0.968957	3.09294e-06	2.85566e-05	NF IvsU
ENSG00000133056	PIK3C2B	-1.07162	3.18486e-06	2.93723e-05	NF IvsU
ENSG00000163125	RPRD2	-0.775495	3.21694e-06	2.96348e-05	NF IvsU
ENSG00000197386	HTT	-0.826144	3.22439e-06	2.96702e-05	NF IvsU
ENSG00000154518	ATP5G3	0.859251	3.24595e-06	2.98351e-05	NF IvsU
ENSG00000221962	TMEM14E	-1.12787	3.24982e-06	2.98373e-05	NF IvsU
ENSG00000159377	PSMB4	0.826951	3.34791e-06	3.06917e-05	NF IvsU
ENSG00000106346	USP42	0.786843	3.35036e-06	3.06917e-05	NF IvsU
ENSG00000095319	NUP188	-0.991423	3.40493e-06	3.11569e-05	NF IvsU
ENSG00000035664	DAPK2	-1.6224	3.4151e-06	3.12151e-05	NF IvsU
ENSG00000136280	CCM2	-0.807465	3.41981e-06	3.12234e-05	NF IvsU
ENSG00000072694	FCGR2B	1.12868	3.51415e-06	3.20491e-05	NF IvsU
ENSG00000181220	ZNF746	-0.943594	3.5216e-06	3.20814e-05	NF IvsU
ENSG00000112343	TRIM38	0.920672	3.61718e-06	3.28955e-05	NF IvsU
ENSG00000183495	EP400	-1.0546	3.61898e-06	3.28955e-05	NF IvsU
ENSG00000010270	STARD3NL	0.92965	3.63456e-06	3.30005e-05	NF IvsU
ENSG00000158773	USF1	0.765171	3.67526e-06	3.33332e-05	NF IvsU
ENSG00000211871	TRAJ18	-2.00199	3.69676e-06	3.34911e-05	NF IvsU
ENSG00000180822	PSMG4	-0.909418	3.72239e-06	3.36862e-05	NF IvsU
ENSG00000131089	ARHGEF9	-1.2433	3.73545e-06	3.37672e-05	NF IvsU
ENSG00000145416	MARCH1	0.901772	3.75701e-06	3.39247e-05	NF IvsU
ENSG00000128596	CCDC136	-1.46621	3.77169e-06	3.40198e-05	NF IvsU
ENSG00000107968	MAP3K8	0.918074	3.79145e-06	3.41605e-05	NF IvsU
ENSG00000143851	PTPN7	-1.04435	3.80591e-06	3.42532e-05	NF IvsU
ENSG00000102445	KIAA0226L	-1.64603	3.81791e-06	3.43183e-05	NF IvsU
ENSG00000205583	STAG3L1	-1.44265	3.8215e-06	3.43183e-05	NF IvsU
ENSG00000146083	RNF44	-0.959356	3.86154e-06	3.4607e-05	NF IvsU
ENSG00000189339	SLC35E2B	-0.814427	3.86209e-06	3.4607e-05	NF IvsU
ENSG00000126464	PRR12	-1.55772	3.94417e-06	3.5304e-05	NF IvsU
ENSG00000205045	SLFN12L	-1.00385	3.9876e-06	3.56538e-05	NF IvsU
ENSG00000061918	GUCY1B3	1.1824	4.07202e-06	3.6369e-05	NF IvsU
ENSG00000077235	GTF3C1	-0.849247	4.13697e-06	3.6909e-05	NF IvsU
ENSG00000126822	PLEKHG3	-1.11231	4.19869e-06	3.74189e-05	NF IvsU
ENSG00000171867	PRNP	0.768048	4.20528e-06	3.7437e-05	NF IvsU
ENSG00000088827	SIGLEC1	2.3634	4.21583e-06	3.74903e-05	NF IvsU
ENSG00000182512	GLRX5	1.05326	4.25013e-06	3.77544e-05	NF IvsU
ENSG00000067840	PDZD4	-1.5384	4.26175e-06	3.78167e-05	NF IvsU
ENSG00000119401	TRIM32	-1.20893	4.27293e-06	3.7875e-05	NF IvsU
ENSG00000130939	UBE4B	-0.825551	4.34085e-06	3.84355e-05	NF IvsU
ENSG00000139055	ERP27	-1.01705	4.35182e-06	3.84911e-05	NF IvsU
ENSG00000103657	HERC1	-0.856639	4.38798e-06	3.8749e-05	NF IvsU
ENSG00000186470	BTN3A2	0.880726	4.39042e-06	3.8749e-05	NF IvsU
ENSG00000173821	RNF213	1.31344	4.49136e-06	3.9585e-05	NF IvsU
ENSG00000110042	DTX4	-0.913518	4.49478e-06	3.9585e-05	NF IvsU
ENSG00000215190	LINC00680	-1.20457	4.52726e-06	3.98283e-05	NF IvsU
ENSG00000197183	C20orf112	-0.87369	4.57149e-06	4.01743e-05	NF IvsU
ENSG00000117091	CD48	1.02163	4.66359e-06	4.09186e-05	NF IvsU
ENSG00000084073	ZMPSTE24	0.863665	4.66616e-06	4.09186e-05	NF IvsU
ENSG00000162616	DNAJB4	1.46228	4.68313e-06	4.10236e-05	NF IvsU
ENSG00000143643	TTC13	-0.913547	4.7359e-06	4.14417e-05	NF IvsU
ENSG00000084112	SSH1	-1.16786	4.7428e-06	4.14579e-05	NF IvsU
ENSG00000135899	SP110	0.982479	4.77058e-06	4.16563e-05	NF IvsU
ENSG00000124762	CDKN1A	1.18264	4.79591e-06	4.1833e-05	NF IvsU
ENSG00000141298	SSH2	-1.01692	4.86933e-06	4.24283e-05	NF IvsU
ENSG00000124574	ABCC10	-1.02088	4.88661e-06	4.25337e-05	NF IvsU
ENSG00000154265	ABCA5	-1.01752	4.90357e-06	4.26361e-05	NF IvsU
ENSG00000133059	DSTYK	-0.757934	4.92331e-06	4.27624e-05	NF IvsU
ENSG00000147471	PROSC	0.788578	4.93415e-06	4.28113e-05	NF IvsU
ENSG00000135074	ADAM19	-1.39818	4.96964e-06	4.30737e-05	NF IvsU
ENSG00000156804	FBXO32	-0.999336	5.03017e-06	4.35524e-05	NF IvsU
ENSG00000183762	KREMEN1	1.68388	5.04045e-06	4.35954e-05	NF IvsU
ENSG00000005022	SLC25A5	0.906373	5.06581e-06	4.37686e-05	NF IvsU
ENSG00000168961	LGALS9	1.40663	5.11513e-06	4.41351e-05	NF IvsU
ENSG00000136504	KAT7	-0.739387	5.11899e-06	4.41351e-05	NF IvsU
ENSG00000162551	ALPL	-2.59568	5.15534e-06	4.44019e-05	NF IvsU
ENSG00000115919	KYNU	1.06725	5.17019e-06	4.44831e-05	NF IvsU
ENSG00000144597	EAF1	0.721883	5.2064e-06	4.47478e-05	NF IvsU
ENSG00000175115	PACS1	-0.908988	5.34461e-06	4.58876e-05	NF IvsU
ENSG00000023445	BIRC3	0.915828	5.3517e-06	4.59005e-05	NF IvsU
ENSG00000164609	SLU7	0.839502	5.37684e-06	4.6068e-05	NF IvsU
ENSG00000122359	ANXA11	-0.886206	5.44901e-06	4.66376e-05	NF IvsU
ENSG00000128284	APOL3	1.3046	5.47535e-06	4.67686e-05	NF IvsU
ENSG00000112367	FIG4	0.742176	5.47571e-06	4.67686e-05	NF IvsU
ENSG00000099992	TBC1D10A	-1.41161	5.54274e-06	4.72919e-05	NF IvsU
ENSG00000143776	CDC42BPA	1.30182	5.55641e-06	4.73593e-05	NF IvsU
ENSG00000100099	HPS4	-0.900027	5.59849e-06	4.76685e-05	NF IvsU
ENSG00000163754	GYG1	1.16136	5.64719e-06	4.80297e-05	NF IvsU
ENSG00000133742	CA1	1.36462	5.65262e-06	4.80297e-05	NF IvsU
ENSG00000088387	DOCK9	-0.838756	5.68284e-06	4.82366e-05	NF IvsU
ENSG00000196912	ANKRD36B	-1.05113	5.69646e-06	4.83022e-05	NF IvsU
ENSG00000178385	PLEKHM3	-0.981745	5.80067e-06	4.91159e-05	NF IvsU
ENSG00000133739	LRRCC1	1.58376	5.80439e-06	4.91159e-05	NF IvsU
ENSG00000166889	PATL1	1.04571	5.87694e-06	4.96786e-05	NF IvsU
ENSG00000173473	SMARCC1	-0.73617	5.88519e-06	4.96972e-05	NF IvsU
ENSG00000167323	STIM1	-0.870007	5.99122e-06	5.05361e-05	NF IvsU
ENSG00000177034	MTX3	-0.855384	6.00136e-06	5.05361e-05	NF IvsU
ENSG00000132780	NASP	0.824858	6.00301e-06	5.05361e-05	NF IvsU
ENSG00000143190	POU2F1	-0.805262	6.0182e-06	5.06121e-05	NF IvsU
ENSG00000133985	TTC9	-1.27949	6.04295e-06	5.07281e-05	NF IvsU
ENSG00000161405	IKZF3	-0.893268	6.04436e-06	5.07281e-05	NF IvsU
ENSG00000163041	H3F3A	1.26485	6.06471e-06	5.0847e-05	NF IvsU
ENSG00000133731	IMPA1	1.07116	6.18663e-06	5.18162e-05	NF IvsU
ENSG00000198856	OSTC	0.958818	6.52765e-06	5.46166e-05	NF IvsU
ENSG00000055163	CYFIP2	-0.866402	6.59103e-06	5.50908e-05	NF IvsU
ENSG00000179144	GIMAP7	0.845837	6.78338e-06	5.66409e-05	NF IvsU
ENSG00000065357	DGKA	-0.974484	6.83542e-06	5.70174e-05	NF IvsU
ENSG00000153107	ANAPC1	-0.80208	6.8913e-06	5.74252e-05	NF IvsU
ENSG00000225783	MIAT	-0.864454	6.94293e-06	5.77968e-05	NF IvsU
ENSG00000204371	EHMT2	-1.00838	6.95341e-06	5.78253e-05	NF IvsU
ENSG00000104626	ERI1	1.00786	6.97815e-06	5.79723e-05	NF IvsU
ENSG00000167851	CD300A	0.766844	7.03193e-06	5.83601e-05	NF IvsU
ENSG00000129515	SNX6	0.901447	7.07645e-06	5.86702e-05	NF IvsU
ENSG00000130559	CAMSAP1	-0.907364	7.12131e-06	5.89426e-05	NF IvsU
ENSG00000186566	GPATCH8	-0.707635	7.12367e-06	5.89426e-05	NF IvsU
ENSG00000185219	ZNF445	-0.784931	7.13841e-06	5.90051e-05	NF IvsU
ENSG00000068654	POLR1A	-1.09901	7.15973e-06	5.91218e-05	NF IvsU
ENSG00000234420	ZNF37BP	-0.891007	7.21742e-06	5.95383e-05	NF IvsU
ENSG00000114812	VIPR1	-1.38663	7.32294e-06	6.03481e-05	NF IvsU
ENSG00000034713	GABARAPL2	1.10625	7.41493e-06	6.10449e-05	NF IvsU
ENSG00000169087	HSPBAP1	-0.781954	7.54447e-06	6.20491e-05	NF IvsU
ENSG00000154027	AK5	-1.25442	7.63857e-06	6.27602e-05	NF IvsU
ENSG00000013364	MVP	1.02828	7.68152e-06	6.30499e-05	NF IvsU
ENSG00000225119	LINC00999	-1.03412	7.75571e-06	6.35822e-05	NF IvsU
ENSG00000107077	KDM4C	-0.742369	7.76186e-06	6.35822e-05	NF IvsU
ENSG00000165521	EML5	-1.00212	7.77236e-06	6.36047e-05	NF IvsU
ENSG00000062282	DGAT2	-1.53892	7.81545e-06	6.38936e-05	NF IvsU
ENSG00000204613	TRIM10	1.21064	7.88378e-06	6.43882e-05	NF IvsU
ENSG00000142207	URB1	-0.858546	7.97735e-06	6.50751e-05	NF IvsU
ENSG00000088970	PLK1S1	-0.895924	7.98376e-06	6.50751e-05	NF IvsU
ENSG00000082512	TRAF5	-0.819908	8.03125e-06	6.53494e-05	NF IvsU
ENSG00000127152	BCL11B	-0.941213	8.03333e-06	6.53494e-05	NF IvsU
ENSG00000140968	IRF8	0.792103	8.16905e-06	6.63877e-05	NF IvsU
ENSG00000159267	HLCS	-0.995727	8.18367e-06	6.64407e-05	NF IvsU
ENSG00000213809	KLRK1	-1.29451	8.19799e-06	6.64912e-05	NF IvsU
ENSG00000114209	PDCD10	1.00565	8.22722e-06	6.66049e-05	NF IvsU
ENSG00000168575	SLC20A2	-0.848936	8.22823e-06	6.66049e-05	NF IvsU
ENSG00000154358	OBSCN	-1.48135	8.24444e-06	6.66703e-05	NF IvsU
ENSG00000178741	COX5A	1.12038	8.36266e-06	6.75598e-05	NF IvsU
ENSG00000153989	NUS1	0.997332	8.42131e-06	6.79667e-05	NF IvsU
ENSG00000147044	CASK	-0.772049	8.49254e-06	6.84742e-05	NF IvsU
ENSG00000135776	ABCB10	0.977524	8.51022e-06	6.85494e-05	NF IvsU
ENSG00000187164	KIAA1598	1.06975	8.59257e-06	6.91449e-05	NF IvsU
ENSG00000186063	AIDA	0.873015	8.68671e-06	6.9834e-05	NF IvsU
ENSG00000160216	AGPAT3	0.886526	8.69773e-06	6.98542e-05	NF IvsU
ENSG00000132182	NUP210	-0.87814	8.83834e-06	7.0914e-05	NF IvsU
ENSG00000110060	PUS3	1.11362	8.89438e-06	7.1294e-05	NF IvsU
ENSG00000174021	GNG5	1.31022	8.90406e-06	7.1302e-05	NF IvsU
ENSG00000108474	PIGL	-1.12803	8.9223e-06	7.13784e-05	NF IvsU
ENSG00000196204	RNF216P1	-0.979046	9.07574e-06	7.25352e-05	NF IvsU
ENSG00000142961	MOB3C	0.927866	9.13598e-06	7.29456e-05	NF IvsU
ENSG00000180667	YOD1	1.25683	9.17826e-06	7.3212e-05	NF IvsU
ENSG00000166762	CATSPER2	-1.29926	9.25721e-06	7.37701e-05	NF IvsU
ENSG00000117054	ACADM	0.835426	9.2809e-06	7.38871e-05	NF IvsU
ENSG00000171853	TRAPPC12	-0.766248	9.50181e-06	7.55726e-05	NF IvsU
ENSG00000248124	RRN3P1	-0.965582	9.63459e-06	7.65544e-05	NF IvsU
ENSG00000172164	SNTB1	1.01497	9.70823e-06	7.70649e-05	NF IvsU
ENSG00000116984	MTR	-0.876744	9.75588e-06	7.73683e-05	NF IvsU
ENSG00000076555	ACACB	-1.44609	9.79633e-06	7.76142e-05	NF IvsU
ENSG00000104765	BNIP3L	1.28942	1.00439e-05	7.94986e-05	NF IvsU
ENSG00000108175	ZMIZ1	-0.985235	1.02349e-05	8.09328e-05	NF IvsU
ENSG00000135637	CCDC142	-1.10758	1.02596e-05	8.10497e-05	NF IvsU
ENSG00000173114	LRRN3	-1.12143	1.03803e-05	8.19247e-05	NF IvsU
ENSG00000127870	RNF6	0.810739	1.04189e-05	8.21506e-05	NF IvsU
ENSG00000249859	PVT1	-0.966438	1.04894e-05	8.26265e-05	NF IvsU
ENSG00000173083	HPSE	0.816533	1.05473e-05	8.30032e-05	NF IvsU
ENSG00000113732	ATP6V0E1	0.76046	1.05877e-05	8.32415e-05	NF IvsU
ENSG00000164691	TAGAP	0.913764	1.06607e-05	8.37346e-05	NF IvsU
ENSG00000176597	B3GNT5	1.78511	1.07383e-05	8.42638e-05	NF IvsU
ENSG00000112182	BACH2	-0.872572	1.08687e-05	8.52056e-05	NF IvsU
ENSG00000120265	PCMT1	0.874822	1.09191e-05	8.54847e-05	NF IvsU
ENSG00000070476	ZXDC	-0.820178	1.09251e-05	8.54847e-05	NF IvsU
ENSG00000106608	URGCP	-1.11759	1.10994e-05	8.67653e-05	NF IvsU
ENSG00000075651	PLD1	-1.12447	1.12138e-05	8.75764e-05	NF IvsU
ENSG00000153283	CD96	-0.903246	1.12762e-05	8.79803e-05	NF IvsU
ENSG00000152582	SPEF2	-1.04624	1.13316e-05	8.83285e-05	NF IvsU
ENSG00000232021	LEF1-AS1	-1.34215	1.15485e-05	8.99338e-05	NF IvsU
ENSG00000185651	UBE2L3	0.691184	1.19469e-05	9.29478e-05	NF IvsU
ENSG00000113273	ARSB	0.849103	1.20292e-05	9.34998e-05	NF IvsU
ENSG00000023902	PLEKHO1	0.916104	1.2163e-05	9.44503e-05	NF IvsU
ENSG00000166963	MAP1A	-1.19153	1.22512e-05	9.50454e-05	NF IvsU
ENSG00000176700	SCAND2P	-0.994826	1.23702e-05	9.58779e-05	NF IvsU
ENSG00000186716	BCR	-1.06732	1.24074e-05	9.60753e-05	NF IvsU
ENSG00000040933	INPP4A	-0.697952	1.24813e-05	9.65563e-05	NF IvsU
ENSG00000139687	RB1	0.862994	1.25642e-05	9.71061e-05	NF IvsU
ENSG00000196911	KPNA5	0.823496	1.25807e-05	9.71184e-05	NF IvsU
ENSG00000150459	SAP18	0.725915	1.25894e-05	9.71184e-05	NF IvsU
ENSG00000177302	TOP3A	-0.841647	1.26222e-05	9.72801e-05	NF IvsU
ENSG00000145337	PYURF	0.89421	1.27134e-05	9.78906e-05	NF IvsU
ENSG00000115896	PLCL1	-0.972241	1.27556e-05	9.81234e-05	NF IvsU
ENSG00000226091	LINC00937	1.29466	1.27766e-05	9.81933e-05	NF IvsU
ENSG00000132275	RRP8	-0.812777	1.28916e-05	9.89841e-05	NF IvsU
ENSG00000175029	CTBP2	-0.749162	1.30236e-05	9.99045e-05	NF IvsU
ENSG00000165178	NCF1C	1.36136	1.30607e-05	0.000100096	NF IvsU
ENSG00000109956	B3GAT1	-1.68175	1.31674e-05	0.000100715	NF IvsU
ENSG00000166323	C11orf65	-1.00983	1.31762e-05	0.000100715	NF IvsU
ENSG00000183049	CAMK1D	-0.919351	1.31783e-05	0.000100715	NF IvsU
ENSG00000211863	TRAJ26	-2.32363	1.3237e-05	0.000101069	NF IvsU
ENSG00000133030	MPRIP	-0.887021	1.33295e-05	0.000101681	NF IvsU
ENSG00000196812	ZSCAN16	0.938076	1.34035e-05	0.000102115	NF IvsU
ENSG00000107263	RAPGEF1	-0.830931	1.34114e-05	0.000102115	NF IvsU
ENSG00000085382	HACE1	-0.847649	1.36825e-05	0.000104053	NF IvsU
ENSG00000135218	CD36	0.929116	1.36967e-05	0.000104053	NF IvsU
ENSG00000116127	ALMS1	-0.833024	1.37039e-05	0.000104053	NF IvsU
ENSG00000179841	AKAP5	-1.20348	1.37711e-05	0.000104467	NF IvsU
ENSG00000047597	XK	1.00984	1.38223e-05	0.000104758	NF IvsU
ENSG00000164167	LSM6	1.04012	1.38456e-05	0.000104838	NF IvsU
ENSG00000124782	RREB1	-0.732996	1.40368e-05	0.000106188	NF IvsU
ENSG00000124942	AHNAK	-1.05176	1.42568e-05	0.000107753	NF IvsU
ENSG00000186104	CYP2R1	-0.902278	1.43226e-05	0.000108151	NF IvsU
ENSG00000175106	TVP23C	-0.989638	1.45512e-05	0.000109776	NF IvsU
ENSG00000082805	ERC1	-0.85684	1.46067e-05	0.000110093	NF IvsU
ENSG00000089022	MAPKAPK5	-0.842431	1.46973e-05	0.00011065	NF IvsU
ENSG00000107185	RGP1	-0.860624	1.47074e-05	0.00011065	NF IvsU
ENSG00000135404	CD63	0.810387	1.47636e-05	0.00011097	NF IvsU
ENSG00000025770	NCAPH2	1.09862	1.47921e-05	0.000111083	NF IvsU
ENSG00000141002	TCF25	-0.767565	1.48563e-05	0.000111418	NF IvsU
ENSG00000088986	DYNLL1	0.937911	1.48767e-05	0.000111418	NF IvsU
ENSG00000162894	FAIM3	-1.05609	1.48774e-05	0.000111418	NF IvsU
ENSG00000135250	SRPK2	-0.848973	1.48961e-05	0.000111456	NF IvsU
ENSG00000063587	ZNF275	-0.886291	1.49203e-05	0.000111536	NF IvsU
ENSG00000229358	DPY19L1P1	1.82331	1.50082e-05	0.000112091	NF IvsU
ENSG00000140521	POLG	-0.827438	1.52279e-05	0.000113628	NF IvsU
ENSG00000120063	GNA13	0.810046	1.55402e-05	0.000115853	NF IvsU
ENSG00000115085	ZAP70	-1.15164	1.5905e-05	0.000118465	NF IvsU
ENSG00000115392	FANCL	1.17254	1.59411e-05	0.000118626	NF IvsU
ENSG00000065526	SPEN	-0.730888	1.6349e-05	0.000121551	NF IvsU
ENSG00000002016	RAD52	-0.794555	1.64227e-05	0.000121939	NF IvsU
ENSG00000131100	ATP6V1E1	0.685947	1.64309e-05	0.000121939	NF IvsU
ENSG00000111642	CHD4	-0.850007	1.65454e-05	0.000122452	NF IvsU
ENSG00000113368	LMNB1	1.07747	1.65517e-05	0.000122452	NF IvsU
ENSG00000111885	MAN1A1	0.823553	1.65589e-05	0.000122452	NF IvsU
ENSG00000099219	ERMP1	-0.767244	1.65596e-05	0.000122452	NF IvsU
ENSG00000143870	PDIA6	0.783289	1.6706e-05	0.000123423	NF IvsU
ENSG00000145996	CDKAL1	-0.8309	1.67275e-05	0.00012347	NF IvsU
ENSG00000085978	ATG16L1	-0.732189	1.67603e-05	0.000123602	NF IvsU
ENSG00000169385	RNASE2	1.90917	1.71078e-05	0.000126033	NF IvsU
ENSG00000162591	MEGF6	-1.68453	1.71207e-05	0.000126033	NF IvsU
ENSG00000167004	PDIA3	0.841849	1.71373e-05	0.000126042	NF IvsU
ENSG00000168497	SDPR	0.91961	1.72148e-05	0.000126499	NF IvsU
ENSG00000139645	ANKRD52	-1.07599	1.74923e-05	0.000128423	NF IvsU
ENSG00000084072	PPIE	-0.862181	1.77851e-05	0.000130456	NF IvsU
ENSG00000034053	APBA2	-1.08683	1.79014e-05	0.000131192	NF IvsU
ENSG00000197852	FAM212B	-1.09289	1.79328e-05	0.000131304	NF IvsU
ENSG00000145354	CISD2	1.25294	1.8196e-05	0.000133079	NF IvsU
ENSG00000101695	RNF125	-0.969066	1.82075e-05	0.000133079	NF IvsU
ENSG00000111229	ARPC3	0.779414	1.83594e-05	0.00013407	NF IvsU
ENSG00000101493	ZNF516	-0.89732	1.84326e-05	0.000134484	NF IvsU
ENSG00000171657	GPR82	-1.194	1.8672e-05	0.00013611	NF IvsU
ENSG00000198821	CD247	-1.20305	1.88758e-05	0.000137473	NF IvsU
ENSG00000170542	SERPINB9	0.849469	1.89138e-05	0.000137628	NF IvsU
ENSG00000073756	PTGS2	1.17733	1.93809e-05	0.000140679	NF IvsU
ENSG00000256188	TAS2R30	-0.978952	1.93821e-05	0.000140679	NF IvsU
ENSG00000153395	LPCAT1	-0.826159	1.93844e-05	0.000140679	NF IvsU
ENSG00000174197	MGA	-0.777965	1.95702e-05	0.000141901	NF IvsU
ENSG00000198431	TXNRD1	-0.82715	1.95891e-05	0.000141913	NF IvsU
ENSG00000105887	MTPN	0.9858	1.96485e-05	0.000142218	NF IvsU
ENSG00000132507	EIF5A	0.810565	1.98322e-05	0.000143421	NF IvsU
ENSG00000163554	SPTA1	0.988707	1.99039e-05	0.000143812	NF IvsU
ENSG00000102910	LONP2	-0.664321	2.00172e-05	0.000144504	NF IvsU
ENSG00000175782	SLC35E3	-0.952911	2.01462e-05	0.000145307	NF IvsU
ENSG00000117139	KDM5B	-0.736046	2.0225e-05	0.000145748	NF IvsU
ENSG00000198920	KIAA0753	-0.788855	2.04835e-05	0.000147481	NF IvsU
ENSG00000169313	P2RY12	1.46753	2.06304e-05	0.000148408	NF IvsU
ENSG00000130396	MLLT4	-1.13864	2.07862e-05	0.000149398	NF IvsU
ENSG00000128789	PSMG2	0.784122	2.08857e-05	0.000149982	NF IvsU
ENSG00000171206	TRIM8	-0.930572	2.09486e-05	0.000150209	NF IvsU
ENSG00000172456	FGGY	-1.267	2.09539e-05	0.000150209	NF IvsU
ENSG00000163508	EOMES	-1.25099	2.12829e-05	0.000152435	NF IvsU
ENSG00000173214	KIAA1919	-0.82295	2.13763e-05	0.00015297	NF IvsU
ENSG00000048471	SNX29	-0.870336	2.14315e-05	0.000153232	NF IvsU
ENSG00000145375	SPATA5	-0.827194	2.14649e-05	0.000153337	NF IvsU
ENSG00000148737	TCF7L2	1.08234	2.15488e-05	0.000153749	NF IvsU
ENSG00000111266	DUSP16	-0.847217	2.15601e-05	0.000153749	NF IvsU
ENSG00000138378	STAT4	-0.941121	2.16502e-05	0.000154258	NF IvsU
ENSG00000116209	TMEM59	0.76365	2.18792e-05	0.000155754	NF IvsU
ENSG00000126070	AGO3	-0.797608	2.2051e-05	0.000156841	NF IvsU
ENSG00000065802	ASB1	-0.904843	2.20907e-05	0.000156988	NF IvsU
ENSG00000152102	FAM168B	-0.748808	2.21515e-05	0.000157283	NF IvsU
ENSG00000144218	AFF3	-0.96841	2.22028e-05	0.000157511	NF IvsU
ENSG00000204642	HLA-F	1.00139	2.22573e-05	0.000157762	NF IvsU
ENSG00000165646	SLC18A2	-1.02953	2.23084e-05	0.000157988	NF IvsU
ENSG00000164048	ZNF589	-0.79836	2.25016e-05	0.000159218	NF IvsU
ENSG00000163113	OTUD7B	-1.06566	2.2532e-05	0.000159296	NF IvsU
ENSG00000101849	TBL1X	-0.931187	2.26025e-05	0.000159657	NF IvsU
ENSG00000243317	C7orf73	1.09892	2.29635e-05	0.000162068	NF IvsU
ENSG00000119616	FCF1	0.888483	2.31632e-05	0.000163337	NF IvsU
ENSG00000101916	TLR8	1.03625	2.34763e-05	0.000165402	NF IvsU
ENSG00000134899	ERCC5	-0.714381	2.37695e-05	0.000167324	NF IvsU
ENSG00000113749	HRH2	-1.22681	2.38442e-05	0.000167707	NF IvsU
ENSG00000100034	PPM1F	-0.922404	2.38853e-05	0.000167851	NF IvsU
ENSG00000064601	CTSA	0.932379	2.39071e-05	0.000167861	NF IvsU
ENSG00000142687	KIAA0319L	0.79208	2.41725e-05	0.000169579	NF IvsU
ENSG00000204261	TAPSAR1	0.881554	2.42891e-05	0.000170234	NF IvsU
ENSG00000163320	CGGBP1	0.792841	2.43153e-05	0.000170234	NF IvsU
ENSG00000163736	PPBP	0.959255	2.43281e-05	0.000170234	NF IvsU
ENSG00000082146	STRADB	1.29593	2.47504e-05	0.000173042	NF IvsU
ENSG00000102181	CD99L2	-0.93875	2.51466e-05	0.000175662	NF IvsU
ENSG00000135213	POM121C	-1.04822	2.52852e-05	0.00017648	NF IvsU
ENSG00000152133	GPATCH11	0.82714	2.53326e-05	0.000176661	NF IvsU
ENSG00000150995	ITPR1	-0.719748	2.54466e-05	0.000177185	NF IvsU
ENSG00000168288	MMADHC	0.925077	2.5451e-05	0.000177185	NF IvsU
ENSG00000141699	FAM134C	-0.818729	2.5575e-05	0.000177898	NF IvsU
ENSG00000175756	AURKAIP1	1.11896	2.56855e-05	0.000178515	NF IvsU
ENSG00000181029	TRAPPC5	0.993335	2.58626e-05	0.000179594	NF IvsU
ENSG00000176018	LYSMD3	1.0304	2.59675e-05	0.000180075	NF IvsU
ENSG00000084733	RAB10	0.945583	2.59757e-05	0.000180075	NF IvsU
ENSG00000177485	ZBTB33	0.881183	2.65814e-05	0.000184118	NF IvsU
ENSG00000173402	DAG1	-0.838146	2.68531e-05	0.000185813	NF IvsU
ENSG00000118515	SGK1	-1.17335	2.68713e-05	0.000185813	NF IvsU
ENSG00000050130	JKAMP	0.847796	2.70511e-05	0.000186898	NF IvsU
ENSG00000141027	NCOR1	-0.707069	2.7515e-05	0.000189944	NF IvsU
ENSG00000007402	CACNA2D2	-1.41991	2.78174e-05	0.000191817	NF IvsU
ENSG00000168374	ARF4	0.678426	2.7833e-05	0.000191817	NF IvsU
ENSG00000052749	RRP12	-1.03264	2.78594e-05	0.000191837	NF IvsU
ENSG00000012232	EXTL3	-0.987062	2.80801e-05	0.000193195	NF IvsU
ENSG00000038382	TRIO	-0.730885	2.82922e-05	0.000194491	NF IvsU
ENSG00000146386	ABRACL	0.97523	2.88229e-05	0.000197886	NF IvsU
ENSG00000174373	RALGAPA1	-0.75178	2.88342e-05	0.000197886	NF IvsU
ENSG00000074755	ZZEF1	-0.75723	2.90152e-05	0.000198961	NF IvsU
ENSG00000163913	IFT122	-1.03432	2.90545e-05	0.000199064	NF IvsU
ENSG00000172728	FUT10	-1.01225	2.93002e-05	0.000200581	NF IvsU
ENSG00000035115	SH3YL1	-0.784121	2.96733e-05	0.000202965	NF IvsU
ENSG00000244687	UBE2V1	-0.895791	2.98784e-05	0.000204198	NF IvsU
ENSG00000156642	NPTN	0.677384	3.01774e-05	0.000206055	NF IvsU
ENSG00000065970	FOXJ2	-0.786506	3.02003e-05	0.000206055	NF IvsU
ENSG00000103415	HMOX2	-0.848834	3.04972e-05	0.000207908	NF IvsU
ENSG00000189136	UBE2Q2P1	-1.36717	3.05334e-05	0.000207982	NF IvsU
ENSG00000089012	SIRPG	-0.958819	3.11156e-05	0.000211772	NF IvsU
ENSG00000119684	MLH3	-0.767966	3.12148e-05	0.000212271	NF IvsU
ENSG00000250903	GMDS-AS1	-0.743173	3.15099e-05	0.000214101	NF IvsU
ENSG00000020633	RUNX3	-0.821901	3.16148e-05	0.000214636	NF IvsU
ENSG00000075151	EIF4G3	0.818168	3.1667e-05	0.000214812	NF IvsU
ENSG00000141401	IMPA2	-1.12695	3.17695e-05	0.000215329	NF IvsU
ENSG00000162946	DISC1	0.749761	3.21815e-05	0.00021792	NF IvsU
ENSG00000187535	IFT140	-1.64126	3.22048e-05	0.00021792	NF IvsU
ENSG00000135778	NTPCR	-0.86489	3.23425e-05	0.000218672	NF IvsU
ENSG00000163512	AZI2	0.825181	3.25005e-05	0.000219559	NF IvsU
ENSG00000106100	NOD1	0.869401	3.25892e-05	0.000219977	NF IvsU
ENSG00000154874	CCDC144B	-0.7671	3.2964e-05	0.000222258	NF IvsU
ENSG00000009413	REV3L	-0.73043	3.29813e-05	0.000222258	NF IvsU
ENSG00000172215	CXCR6	-1.00627	3.3224e-05	0.00022371	NF IvsU
ENSG00000115310	RTN4	0.842424	3.32848e-05	0.000223936	NF IvsU
ENSG00000162676	GFI1	-1.22716	3.34266e-05	0.000224706	NF IvsU
ENSG00000180530	NRIP1	0.839462	3.36227e-05	0.000225839	NF IvsU
ENSG00000173482	PTPRM	-1.29506	3.38226e-05	0.000226882	NF IvsU
ENSG00000115446	UNC50	0.87398	3.38332e-05	0.000226882	NF IvsU
ENSG00000238741	SCARNA7	1.5529	3.38714e-05	0.000226952	NF IvsU
ENSG00000241163	LINC00877	0.903814	3.40189e-05	0.000227755	NF IvsU
ENSG00000153094	BCL2L11	-0.766169	3.44626e-05	0.000230438	NF IvsU
ENSG00000161791	FMNL3	-0.910062	3.44758e-05	0.000230438	NF IvsU
ENSG00000232587	EEF1A1P3	-1.3504	3.47214e-05	0.000231891	NF IvsU
ENSG00000211865	TRAJ24	-2.05015	3.4858e-05	0.000232614	NF IvsU
ENSG00000178694	NSUN3	0.828053	3.49784e-05	0.000233227	NF IvsU
ENSG00000143799	PARP1	-0.712964	3.52344e-05	0.000234743	NF IvsU
ENSG00000092036	HAUS4	0.857878	3.53737e-05	0.00023548	NF IvsU
ENSG00000138834	MAPK8IP3	-0.867418	3.55763e-05	0.000236637	NF IvsU
ENSG00000077721	UBE2A	0.756288	3.56568e-05	0.00023698	NF IvsU
ENSG00000101126	ADNP	-0.669963	3.573e-05	0.000237275	NF IvsU
ENSG00000126067	PSMB2	1.15306	3.58814e-05	0.000238088	NF IvsU
ENSG00000198315	ZKSCAN8	-0.741884	3.60941e-05	0.000239306	NF IvsU
ENSG00000198589	LRBA	-0.769949	3.64715e-05	0.000241613	NF IvsU
ENSG00000011275	RNF216	-0.729369	3.66016e-05	0.000242279	NF IvsU
ENSG00000109323	MANBA	-0.731381	3.66959e-05	0.000242707	NF IvsU
ENSG00000127540	UQCR11	1.17124	3.67952e-05	0.000243169	NF IvsU
ENSG00000130856	ZNF236	-0.727952	3.69001e-05	0.000243665	NF IvsU
ENSG00000198740	ZNF652	-0.706766	3.70821e-05	0.00024467	NF IvsU
ENSG00000211866	TRAJ23	-1.4713	3.71262e-05	0.000244764	NF IvsU
ENSG00000102010	BMX	2.19301	3.7246e-05	0.000245358	NF IvsU
ENSG00000123552	USP45	-0.827865	3.7336e-05	0.000245753	NF IvsU
ENSG00000105968	H2AFV	-0.692962	3.7446e-05	0.000246279	NF IvsU
ENSG00000044459	CNTLN	1.01878	3.75031e-05	0.000246458	NF IvsU
ENSG00000151502	VPS26B	-0.747312	3.75668e-05	0.000246678	NF IvsU
ENSG00000168259	DNAJC7	0.743872	3.77918e-05	0.000247957	NF IvsU
ENSG00000109062	SLC9A3R1	-0.833997	3.79809e-05	0.000249	NF IvsU
ENSG00000158517	NCF1	1.20258	3.80161e-05	0.000249031	NF IvsU
ENSG00000071205	ARHGAP10	-1.01462	3.82924e-05	0.000250575	NF IvsU
ENSG00000140379	BCL2A1	1.53518	3.83127e-05	0.000250575	NF IvsU
ENSG00000211877	TRAJ12	-1.12159	3.86112e-05	0.000252325	NF IvsU
ENSG00000143515	ATP8B2	-1.01464	3.8661e-05	0.00025245	NF IvsU
ENSG00000161057	PSMC2	0.889002	3.88055e-05	0.000253192	NF IvsU
ENSG00000152127	MGAT5	-0.67088	3.9056e-05	0.000254624	NF IvsU
ENSG00000118564	FBXL5	0.956867	3.94976e-05	0.000257113	NF IvsU
ENSG00000169230	PRELID1	0.821137	3.95004e-05	0.000257113	NF IvsU
ENSG00000145020	AMT	-1.19305	3.9952e-05	0.000259847	NF IvsU
ENSG00000173674	EIF1AX	0.70163	4.0132e-05	0.00026081	NF IvsU
ENSG00000178789	CD300LB	-0.977286	4.02133e-05	0.000261132	NF IvsU
ENSG00000068697	LAPTM4A	1.15909	4.02725e-05	0.00026131	NF IvsU
ENSG00000115145	STAM2	0.837904	4.03384e-05	0.000261389	NF IvsU
ENSG00000222011	FAM185A	-1.1384	4.03485e-05	0.000261389	NF IvsU
ENSG00000085491	SLC25A24	0.900095	4.10271e-05	0.000265576	NF IvsU
ENSG00000237892	KLF7-IT1	-1.34219	4.14161e-05	0.000267883	NF IvsU
ENSG00000101856	PGRMC1	0.811206	4.16113e-05	0.000268934	NF IvsU
ENSG00000143401	ANP32E	0.757058	4.1654e-05	0.000268997	NF IvsU
ENSG00000138814	PPP3CA	-0.784227	4.25349e-05	0.000274285	NF IvsU
ENSG00000186815	TPCN1	-0.900147	4.25396e-05	0.000274285	NF IvsU
ENSG00000224660	SH3BP5-AS1	-0.863027	4.26245e-05	0.000274617	NF IvsU
ENSG00000168066	SF1	-0.670917	4.26941e-05	0.00027485	NF IvsU
ENSG00000135597	REPS1	-0.743358	4.27292e-05	0.00027486	NF IvsU
ENSG00000255733	IFNG-AS1	-1.29779	4.32369e-05	0.000277908	NF IvsU
ENSG00000135677	GNS	0.807874	4.36971e-05	0.000280646	NF IvsU
ENSG00000173801	JUP	-1.35211	4.38584e-05	0.000281462	NF IvsU
ENSG00000198624	CCDC69	-0.679886	4.41352e-05	0.000283017	NF IvsU
ENSG00000198851	CD3E	-0.796684	4.45796e-05	0.000285644	NF IvsU
ENSG00000100425	BRD1	-0.714224	4.47194e-05	0.000286316	NF IvsU
ENSG00000170802	FOXN2	0.863849	4.49181e-05	0.000287364	NF IvsU
ENSG00000244203	FOXP1-AS1	-1.14954	4.50075e-05	0.000287443	NF IvsU
ENSG00000163617	KIAA1407	-0.901935	4.50272e-05	0.000287443	NF IvsU
ENSG00000114030	KPNA1	-0.716605	4.50356e-05	0.000287443	NF IvsU
ENSG00000110514	MADD	-0.837782	4.51924e-05	0.00028822	NF IvsU
ENSG00000211829	TRDC	-1.27772	4.55435e-05	0.000290233	NF IvsU
ENSG00000137265	IRF4	-0.749022	4.56486e-05	0.000290678	NF IvsU
ENSG00000184271	POU6F1	-1.27382	4.60528e-05	0.000293025	NF IvsU
ENSG00000149639	SOGA1	-1.13666	4.60916e-05	0.000293044	NF IvsU
ENSG00000042493	CAPG	0.959274	4.67446e-05	0.000296966	NF IvsU
ENSG00000161040	FBXL13	-1.44947	4.71099e-05	0.000299055	NF IvsU
ENSG00000135686	KLHL36	-0.745114	4.72649e-05	0.000299807	NF IvsU
ENSG00000080947	CROCCP3	-0.939287	4.73771e-05	0.000300256	NF IvsU
ENSG00000254470	AP5B1	0.912406	4.74089e-05	0.000300256	NF IvsU
ENSG00000122507	BBS9	-0.725014	4.80502e-05	0.000303963	NF IvsU
ENSG00000170271	FAXDC2	1.08174	4.80682e-05	0.000303963	NF IvsU
ENSG00000081154	PCNP	0.828367	4.86942e-05	0.000307684	NF IvsU
ENSG00000125952	MAX	0.778417	4.91917e-05	0.000310589	NF IvsU
ENSG00000176386	CDC26	1.13075	4.92765e-05	0.000310885	NF IvsU
ENSG00000151490	PTPRO	0.952627	4.93197e-05	0.000310919	NF IvsU
ENSG00000185664	PMEL	-1.54682	4.94644e-05	0.000311591	NF IvsU
ENSG00000170322	NFRKB	-0.883319	5.00316e-05	0.000314923	NF IvsU
ENSG00000174353	STAG3L3	-1.21828	5.02455e-05	0.000316027	NF IvsU
ENSG00000134107	BHLHE40	-1.12277	5.09232e-05	0.000320044	NF IvsU
ENSG00000141564	RPTOR	-0.991713	5.12225e-05	0.000321489	NF IvsU
ENSG00000123416	TUBA1B	0.786284	5.12314e-05	0.000321489	NF IvsU
ENSG00000136861	CDK5RAP2	-0.787262	5.14861e-05	0.00032284	NF IvsU
ENSG00000186166	CCDC84	-0.746252	5.19546e-05	0.000325529	NF IvsU
ENSG00000167106	FAM102A	-0.94814	5.24102e-05	0.000328113	NF IvsU
ENSG00000116729	WLS	-1.74238	5.24469e-05	0.000328113	NF IvsU
ENSG00000176371	ZSCAN2	-1.04141	5.29565e-05	0.000331049	NF IvsU
ENSG00000169246	NPIPB3	-1.049	5.32308e-05	0.00033251	NF IvsU
ENSG00000134954	ETS1	-0.802507	5.33508e-05	0.000333006	NF IvsU
ENSG00000214212	C19orf38	0.727158	5.3446e-05	0.000333347	NF IvsU
ENSG00000166523	CLEC4E	0.998547	5.35241e-05	0.000333581	NF IvsU
ENSG00000094916	CBX5	-0.840448	5.3724e-05	0.000334573	NF IvsU
ENSG00000213281	NRAS	0.869094	5.37665e-05	0.000334583	NF IvsU
ENSG00000100519	PSMC6	0.966706	5.38717e-05	0.000334984	NF IvsU
ENSG00000137802	MAPKBP1	-1.01764	5.48064e-05	0.000340538	NF IvsU
ENSG00000118922	KLF12	-0.993167	5.50732e-05	0.000341795	NF IvsU
ENSG00000130475	FCHO1	-0.935114	5.5092e-05	0.000341795	NF IvsU
ENSG00000155313	USP25	0.839538	5.5374e-05	0.000343285	NF IvsU
ENSG00000230982	DSTNP1	-0.984508	5.58443e-05	0.00034594	NF IvsU
ENSG00000156475	PPP2R2B	-1.19243	5.61307e-05	0.000347378	NF IvsU
ENSG00000198363	ASPH	-1.01469	5.6197e-05	0.000347378	NF IvsU
ENSG00000247828	TMEM161B-AS1	-0.728332	5.62034e-05	0.000347378	NF IvsU
ENSG00000171791	BCL2	-0.92848	5.6524e-05	0.000349003	NF IvsU
ENSG00000213341	CHUK	0.782201	5.65888e-05	0.000349003	NF IvsU
ENSG00000072501	SMC1A	-0.682249	5.65939e-05	0.000349003	NF IvsU
ENSG00000120733	KDM3B	-0.69159	5.70359e-05	0.000351464	NF IvsU
ENSG00000048392	RRM2B	0.836946	5.7365e-05	0.000353227	NF IvsU
ENSG00000151623	NR3C2	-1.04069	5.78826e-05	0.000356147	NF IvsU
ENSG00000107957	SH3PXD2A	-1.06835	5.82243e-05	0.000357981	NF IvsU
ENSG00000138433	CIR1	1.21243	5.8413e-05	0.000358873	NF IvsU
ENSG00000238025	ZDHHC4P1	1.83316	5.8654e-05	0.000359919	NF IvsU
ENSG00000178761	FAM219B	-1.01607	5.86711e-05	0.000359919	NF IvsU
ENSG00000165487	MICU2	0.763142	5.88506e-05	0.000360751	NF IvsU
ENSG00000140598	EFTUD1	-0.711001	5.91875e-05	0.000362546	NF IvsU
ENSG00000166200	COPS2	0.908564	5.92326e-05	0.000362551	NF IvsU
ENSG00000110330	BIRC2	1.02149	5.95549e-05	0.000364252	NF IvsU
ENSG00000078070	MCCC1	-0.759456	5.96507e-05	0.000364384	NF IvsU
ENSG00000178104	PDE4DIP	-0.680683	5.96652e-05	0.000364384	NF IvsU
ENSG00000196693	ZNF33B	-0.704167	5.97691e-05	0.000364747	NF IvsU
ENSG00000130956	HABP4	-1.31772	6.07452e-05	0.00037041	NF IvsU
ENSG00000171049	FPR2	1.05422	6.07873e-05	0.00037041	NF IvsU
ENSG00000136021	SCYL2	0.850564	6.08744e-05	0.000370666	NF IvsU
ENSG00000137070	IL11RA	-1.37566	6.10721e-05	0.000371594	NF IvsU
ENSG00000144560	VGLL4	-0.896313	6.16933e-05	0.000375095	NF IvsU
ENSG00000121486	TRMT1L	0.791528	6.18061e-05	0.000375503	NF IvsU
ENSG00000168016	TRANK1	0.970771	6.21878e-05	0.000377269	NF IvsU
ENSG00000079335	CDC14A	-0.818243	6.21887e-05	0.000377269	NF IvsU
ENSG00000122085	MTERFD2	-0.847192	6.24075e-05	0.000378316	NF IvsU
ENSG00000090615	GOLGA3	-0.714981	6.32616e-05	0.000383211	NF IvsU
ENSG00000118971	CCND2	-0.79807	6.37647e-05	0.000385974	NF IvsU
ENSG00000015676	NUDCD3	-0.749803	6.43636e-05	0.000389312	NF IvsU
ENSG00000101782	RIOK3	1.05082	6.47111e-05	0.000390732	NF IvsU
ENSG00000142867	BCL10	0.699356	6.47205e-05	0.000390732	NF IvsU
ENSG00000137497	NUMA1	-0.741864	6.47412e-05	0.000390732	NF IvsU
ENSG00000185950	IRS2	-1.14651	6.56146e-05	0.000395712	NF IvsU
ENSG00000186532	SMYD4	-0.87004	6.57159e-05	0.000395947	NF IvsU
ENSG00000175471	MCTP1	0.885016	6.575e-05	0.000395947	NF IvsU
ENSG00000099204	ABLIM1	-0.723324	6.61791e-05	0.000398239	NF IvsU
ENSG00000070061	IKBKAP	-0.800502	6.71814e-05	0.000403974	NF IvsU
ENSG00000198089	SFI1	-0.899841	6.83999e-05	0.000410904	NF IvsU
ENSG00000156304	SCAF4	-0.655216	6.84339e-05	0.000410904	NF IvsU
ENSG00000197329	PELI1	0.958268	6.8782e-05	0.000412692	NF IvsU
ENSG00000162366	PDZK1IP1	1.58607	6.91129e-05	0.000414375	NF IvsU
ENSG00000152894	PTPRK	-1.09059	6.9523e-05	0.000416529	NF IvsU
ENSG00000145780	FEM1C	0.739995	6.9812e-05	0.000417716	NF IvsU
ENSG00000160201	U2AF1	-0.715507	6.98228e-05	0.000417716	NF IvsU
ENSG00000148690	FRA10AC1	-0.690023	7.00748e-05	0.00041866	NF IvsU
ENSG00000116668	SWT1	1.06435	7.00828e-05	0.00041866	NF IvsU
ENSG00000064651	SLC12A2	-0.744079	7.0662e-05	0.000421814	NF IvsU
ENSG00000139722	VPS37B	-0.750512	7.08251e-05	0.00042248	NF IvsU
ENSG00000204010	IFIT1B	1.17299	7.10637e-05	0.000423595	NF IvsU
ENSG00000162434	JAK1	-0.730254	7.15333e-05	0.000426085	NF IvsU
ENSG00000100226	GTPBP1	0.793726	7.16324e-05	0.000426174	NF IvsU
ENSG00000160271	RALGDS	-0.759295	7.16813e-05	0.000426174	NF IvsU
ENSG00000169220	RGS14	-0.874741	7.1704e-05	0.000426174	NF IvsU
ENSG00000166797	FAM96A	1.05416	7.19019e-05	0.000427041	NF IvsU
ENSG00000163492	CCDC141	-0.756809	7.27101e-05	0.000431219	NF IvsU
ENSG00000119943	PYROXD2	-1.15008	7.27104e-05	0.000431219	NF IvsU
ENSG00000167264	DUS2	-1.02402	7.296e-05	0.000432387	NF IvsU
ENSG00000176809	LRRC37A3	-0.841369	7.30576e-05	0.000432653	NF IvsU
ENSG00000186074	CD300LF	0.886415	7.31739e-05	0.000432897	NF IvsU
ENSG00000143751	SDE2	0.706284	7.32043e-05	0.000432897	NF IvsU
ENSG00000171262	FAM98B	-0.707292	7.35703e-05	0.000434748	NF IvsU
ENSG00000166997	CNPY4	-0.962973	7.37923e-05	0.000435746	NF IvsU
ENSG00000198700	IPO9	-0.720382	7.39264e-05	0.000436224	NF IvsU
ENSG00000198286	CARD11	-0.934948	7.48113e-05	0.000441129	NF IvsU
ENSG00000186951	PPARA	-0.924482	7.60283e-05	0.000447983	NF IvsU
ENSG00000197043	ANXA6	-0.82403	7.66523e-05	0.000451336	NF IvsU
ENSG00000008283	CYB561	1.01227	7.75413e-05	0.000456243	NF IvsU
ENSG00000144802	NFKBIZ	0.77411	7.76252e-05	0.00045641	NF IvsU
ENSG00000100811	YY1	-0.710894	7.76956e-05	0.000456496	NF IvsU
ENSG00000147168	IL2RG	0.766886	7.78764e-05	0.000457231	NF IvsU
ENSG00000167642	SPINT2	1.00128	7.82101e-05	0.000458863	NF IvsU
ENSG00000163803	PLB1	-1.91816	7.89706e-05	0.000462993	NF IvsU
ENSG00000165175	MID1IP1	-0.840098	7.92367e-05	0.000464222	NF IvsU
ENSG00000089154	GCN1L1	-0.821869	7.98315e-05	0.00046705	NF IvsU
ENSG00000115271	GCA	1.23399	7.98332e-05	0.00046705	NF IvsU
ENSG00000196730	DAPK1	-0.81057	8.0031e-05	0.000467873	NF IvsU
ENSG00000100207	TCF20	-0.673124	8.01438e-05	0.0004682	NF IvsU
ENSG00000151239	TWF1	0.946091	8.08439e-05	0.000471864	NF IvsU
ENSG00000122694	GLIPR2	0.773507	8.09629e-05	0.000471864	NF IvsU
ENSG00000145335	SNCA	1.23667	8.09852e-05	0.000471864	NF IvsU
ENSG00000166860	ZBTB39	-0.738369	8.10267e-05	0.000471864	NF IvsU
ENSG00000131389	SLC6A6	-0.893709	8.10584e-05	0.000471864	NF IvsU
ENSG00000163820	FYCO1	-0.744959	8.14432e-05	0.000473289	NF IvsU
ENSG00000188906	LRRK2	1.09282	8.14666e-05	0.000473289	NF IvsU
ENSG00000168137	SETD5	-0.68122	8.14763e-05	0.000473289	NF IvsU
ENSG00000166348	USP54	-1.32975	8.19072e-05	0.000475456	NF IvsU
ENSG00000171681	ATF7IP	-0.688548	8.20441e-05	0.000475914	NF IvsU
ENSG00000078674	PCM1	-0.751316	8.22564e-05	0.000476809	NF IvsU
ENSG00000080824	HSP90AA1	2.31314	8.37683e-05	0.000485229	NF IvsU
ENSG00000181722	ZBTB20	-0.667103	8.41253e-05	0.000486954	NF IvsU
ENSG00000216937	CCDC7	-0.753204	8.46694e-05	0.000489724	NF IvsU
ENSG00000069667	RORA	-0.914575	8.47232e-05	0.000489724	NF IvsU
ENSG00000073861	TBX21	-1.08223	8.5024e-05	0.000491117	NF IvsU
ENSG00000110693	SOX6	1.0457	8.56921e-05	0.000494628	NF IvsU
ENSG00000196586	MYO6	-1.04084	8.58518e-05	0.000495201	NF IvsU
ENSG00000227191	TRGC2	-1.11061	8.61142e-05	0.000496366	NF IvsU
ENSG00000170759	KIF5B	0.775006	8.63093e-05	0.000497141	NF IvsU
ENSG00000206337	HCP5	0.710455	8.6437e-05	0.000497528	NF IvsU
ENSG00000145016	KIAA0226	0.735245	8.6539e-05	0.000497766	NF IvsU
ENSG00000164080	RAD54L2	-0.90795	8.67841e-05	0.000498826	NF IvsU
ENSG00000081923	ATP8B1	-0.782805	8.71479e-05	0.000500567	NF IvsU
ENSG00000074319	TSG101	0.752559	8.75048e-05	0.000501996	NF IvsU
ENSG00000136908	DPM2	1.10816	8.7519e-05	0.000501996	NF IvsU
ENSG00000197530	MIB2	-1.27416	8.8677e-05	0.000508283	NF IvsU
ENSG00000163874	ZC3H12A	1.03424	8.87932e-05	0.000508594	NF IvsU
ENSG00000154889	MPPE1	-0.751639	8.97111e-05	0.000513493	NF IvsU
ENSG00000154589	LY96	1.15606	8.99658e-05	0.000514592	NF IvsU
ENSG00000233276	GPX1	1.08644	9.07005e-05	0.000518433	NF IvsU
ENSG00000172349	IL16	-0.711826	9.16827e-05	0.000523682	NF IvsU
ENSG00000130724	CHMP2A	0.996649	9.25429e-05	0.000528228	NF IvsU
ENSG00000197471	SPN	-0.848572	9.28196e-05	0.000529439	NF IvsU
ENSG00000243055	GK-AS1	1.40641	9.3164e-05	0.000531035	NF IvsU
ENSG00000096746	HNRNPH3	0.817439	9.34071e-05	0.000532051	NF IvsU
ENSG00000166128	RAB8B	0.773203	9.41796e-05	0.000536079	NF IvsU
ENSG00000165115	KIF27	-1.08784	9.48157e-05	0.000539326	NF IvsU
ENSG00000116288	PARK7	0.646844	9.51362e-05	0.000540774	NF IvsU
ENSG00000177576	C18orf32	1.12717	9.61094e-05	0.000545928	NF IvsU
ENSG00000115760	BIRC6	-0.699367	9.64805e-05	0.000547657	NF IvsU
ENSG00000211867	TRAJ22	-1.26837	9.74419e-05	0.000552732	NF IvsU
ENSG00000161570	CCL5	-0.988985	9.83517e-05	0.000557508	NF IvsU
ENSG00000157551	KCNJ15	1.27838	9.90935e-05	0.000561325	NF IvsU
ENSG00000106344	RBM28	-0.730811	0.000100989	0.000571341	NF IvsU
ENSG00000254685	FPGT	0.810575	0.000101001	0.000571341	NF IvsU
ENSG00000163516	ANKZF1	-0.636327	0.00010206	0.000576936	NF IvsU
ENSG00000246334	PRR7-AS1	-1.13499	0.000102402	0.00057847	NF IvsU
ENSG00000155304	HSPA13	0.724644	0.000102641	0.000579419	NF IvsU
ENSG00000124333	VAMP7	0.805755	0.000103216	0.000582263	NF IvsU
ENSG00000113119	TMCO6	-0.828808	0.000104285	0.000587891	NF IvsU
ENSG00000197903	HIST1H2BK	0.910485	0.000104788	0.000590321	NF IvsU
ENSG00000104325	DECR1	0.704291	0.000105517	0.000594023	NF IvsU
ENSG00000076513	ANKRD13A	0.679528	0.000106171	0.000597291	NF IvsU
ENSG00000102096	PIM2	0.925617	0.000106531	0.000598908	NF IvsU
ENSG00000171456	ASXL1	-0.706027	0.000107285	0.000602733	NF IvsU
ENSG00000120675	DNAJC15	0.787693	0.000107849	0.000605488	NF IvsU
ENSG00000013725	CD6	-1.1104	0.00011051	0.000620006	NF IvsU
ENSG00000101665	SMAD7	-1.30437	0.000110701	0.000620649	NF IvsU
ENSG00000163629	PTPN13	-0.874978	0.000111335	0.000623781	NF IvsU
ENSG00000126858	RHOT1	0.832318	0.000112165	0.000628003	NF IvsU
ENSG00000197721	CR1L	1.26811	0.000112332	0.000628456	NF IvsU
ENSG00000116675	DNAJC6	1.01945	0.000112399	0.000628456	NF IvsU
ENSG00000142330	CAPN10	-0.956221	0.000112792	0.000630223	NF IvsU
ENSG00000103479	RBL2	-0.66958	0.000113592	0.00063426	NF IvsU
ENSG00000167202	TBC1D2B	0.651514	0.000114543	0.000639138	NF IvsU
ENSG00000106565	TMEM176B	1.17737	0.000114892	0.000640647	NF IvsU
ENSG00000169612	FAM103A1	0.868418	0.000115607	0.000644197	NF IvsU
ENSG00000179889	PDXDC1	-0.605057	0.000116126	0.000646652	NF IvsU
ENSG00000065978	YBX1	1.04624	0.000116441	0.000647965	NF IvsU
ENSG00000140830	TXNL4B	0.711119	0.00011656	0.000648185	NF IvsU
ENSG00000167895	TMC8	-0.913243	0.000117259	0.000651633	NF IvsU
ENSG00000111450	STX2	-0.751816	0.000118598	0.000658631	NF IvsU
ENSG00000134827	TCN1	1.16337	0.000119198	0.000661514	NF IvsU
ENSG00000117713	ARID1A	-0.760805	0.000119907	0.000664996	NF IvsU
ENSG00000204103	MAFB	1.13749	0.000119989	0.000665001	NF IvsU
ENSG00000218226	TATDN2P2	-1.44274	0.000121218	0.000670415	NF IvsU
ENSG00000188056	TREML4	-1.19105	0.000121235	0.000670415	NF IvsU
ENSG00000121989	ACVR2A	-0.783652	0.000121241	0.000670415	NF IvsU
ENSG00000159256	MORC3	0.823207	0.000121292	0.000670415	NF IvsU
ENSG00000167671	UBXN6	1.18029	0.000121444	0.000670802	NF IvsU
ENSG00000168944	CEP120	-0.649283	0.000121977	0.000673294	NF IvsU
ENSG00000198130	HIBCH	-0.764713	0.00012226	0.0006744	NF IvsU
ENSG00000163605	PPP4R2	0.772192	0.000123024	0.000678092	NF IvsU
ENSG00000100027	YPEL1	-0.93917	0.000123094	0.000678092	NF IvsU
ENSG00000057935	MTA3	-0.958503	0.000123776	0.000681392	NF IvsU
ENSG00000170889	RPS9	0.775131	0.000125402	0.000689877	NF IvsU
ENSG00000101224	CDC25B	-0.895851	0.000126577	0.000695879	NF IvsU
ENSG00000144504	ANKMY1	-1.05071	0.000126943	0.000697423	NF IvsU
ENSG00000091136	LAMB1	-0.943276	0.000127322	0.000699038	NF IvsU
ENSG00000135655	USP15	0.952956	0.000128249	0.00070357	NF IvsU
ENSG00000105122	RASAL3	-1.01336	0.000128319	0.00070357	NF IvsU
ENSG00000111801	BTN3A3	0.660792	0.000128515	0.000704174	NF IvsU
ENSG00000204282	TNRC6C-AS1	-0.909734	0.000130313	0.000713551	NF IvsU
ENSG00000138443	ABI2	-0.845217	0.000131111	0.000717441	NF IvsU
ENSG00000127527	EPS15L1	-1.00715	0.000131327	0.000718145	NF IvsU
ENSG00000132142	ACACA	-0.693599	0.000131818	0.000720348	NF IvsU
ENSG00000173011	TADA2B	-0.753051	0.000132469	0.000722956	NF IvsU
ENSG00000163359	COL6A3	-1.31509	0.000132471	0.000722956	NF IvsU
ENSG00000181744	C3orf58	0.759117	0.000134678	0.000734512	NF IvsU
ENSG00000132199	ENOSF1	-0.945318	0.00013567	0.000739428	NF IvsU
ENSG00000150977	RILPL2	0.811448	0.00013629	0.000742313	NF IvsU
ENSG00000197321	SVIL	-0.973205	0.000136814	0.000744675	NF IvsU
ENSG00000105321	CCDC9	1.1688	0.000137376	0.000747237	NF IvsU
ENSG00000082153	BZW1	0.6987	0.000137811	0.000749108	NF IvsU
ENSG00000144744	UBA3	0.731194	0.000138824	0.000754116	NF IvsU
ENSG00000239306	RBM14	-0.70886	0.000138976	0.000754441	NF IvsU
ENSG00000111897	SERINC1	0.692121	0.000139159	0.000754935	NF IvsU
ENSG00000114544	SLC41A3	-1.09152	0.000140717	0.000762885	NF IvsU
ENSG00000136932	C9orf156	-0.616684	0.000141049	0.000764176	NF IvsU
ENSG00000172653	C17orf66	-1.84275	0.000142043	0.000769058	NF IvsU
ENSG00000197362	ZNF786	-0.96999	0.000143054	0.000773519	NF IvsU
ENSG00000010322	NISCH	-0.915075	0.000143056	0.000773519	NF IvsU
ENSG00000100360	IFT27	-0.876177	0.000143774	0.000776889	NF IvsU
ENSG00000096433	ITPR3	-0.8719	0.000148066	0.000799555	NF IvsU
ENSG00000107262	BAG1	1.14459	0.000148368	0.000800662	NF IvsU
ENSG00000058056	USP13	-0.926332	0.000148564	0.000801189	NF IvsU
ENSG00000100749	VRK1	1.10864	0.000148686	0.000801321	NF IvsU
ENSG00000168014	C2CD3	-0.620934	0.000149228	0.000803581	NF IvsU
ENSG00000169019	COMMD8	1.69016	0.000149301	0.000803581	NF IvsU
ENSG00000140090	SLC24A4	-0.803156	0.000151684	0.000815873	NF IvsU
ENSG00000205758	CRYZL1	-0.711082	0.000152095	0.000817549	NF IvsU
ENSG00000078043	PIAS2	-0.767142	0.000152573	0.000819581	NF IvsU
ENSG00000198736	MSRB1	1.40658	0.000152688	0.00081966	NF IvsU
ENSG00000146021	KLHL3	-1.1658	0.000153444	0.000823181	NF IvsU
ENSG00000167461	RAB8A	0.631098	0.000153602	0.000823494	NF IvsU
ENSG00000066923	STAG3	-1.00953	0.000154148	0.000825881	NF IvsU
ENSG00000115207	GTF3C2	-0.740052	0.000155764	0.000833994	NF IvsU
ENSG00000149311	ATM	-0.860104	0.000156349	0.000836581	NF IvsU
ENSG00000150907	FOXO1	-0.736027	0.000157035	0.000839701	NF IvsU
ENSG00000168116	KIAA1586	0.85317	0.000158242	0.000845608	NF IvsU
ENSG00000174695	TMEM167A	0.716824	0.00015888	0.000848018	NF IvsU
ENSG00000136521	NDUFB5	0.806316	0.0001589	0.000848018	NF IvsU
ENSG00000204131	NHSL2	-0.757773	0.000159652	0.000851478	NF IvsU
ENSG00000185344	ATP6V0A2	-0.622125	0.000159863	0.00085205	NF IvsU
ENSG00000101294	HM13	1.04815	0.000161864	0.000862152	NF IvsU
ENSG00000085788	DDHD2	-0.72069	0.000162185	0.000863306	NF IvsU
ENSG00000124226	RNF114	0.800025	0.000163851	0.000871607	NF IvsU
ENSG00000164181	ELOVL7	0.885558	0.000166554	0.000885414	NF IvsU
ENSG00000108309	RUNDC3A	1.17977	0.000166843	0.000886371	NF IvsU
ENSG00000143612	C1orf43	0.712336	0.000167778	0.000890763	NF IvsU
ENSG00000183340	JRKL	0.95773	0.000168051	0.000891635	NF IvsU
ENSG00000254087	LYN	0.984891	0.000168211	0.000891907	NF IvsU
ENSG00000127616	SMARCA4	-0.799709	0.000168967	0.000895339	NF IvsU
ENSG00000122862	SRGN	0.931821	0.000169654	0.000898402	NF IvsU
ENSG00000240230	COX19	-0.696427	0.000169796	0.000898572	NF IvsU
ENSG00000144381	HSPD1	1.09761	0.000171177	0.000904486	NF IvsU
ENSG00000131943	C19orf12	0.828526	0.000171206	0.000904486	NF IvsU
ENSG00000189350	FAM179A	-1.34652	0.000171244	0.000904486	NF IvsU
ENSG00000130827	PLXNA3	-1.25099	0.000172094	0.000908393	NF IvsU
ENSG00000108375	RNF43	-0.727769	0.000172908	0.000912101	NF IvsU
ENSG00000134909	ARHGAP32	-0.799951	0.00017325	0.000913318	NF IvsU
ENSG00000196367	TRRAP	-0.808266	0.000173669	0.00091494	NF IvsU
ENSG00000172086	KRCC1	0.952067	0.000173988	0.000916033	NF IvsU
ENSG00000088179	PTPN4	-0.837392	0.000176222	0.000927199	NF IvsU
ENSG00000171603	CLSTN1	-0.727841	0.000177121	0.000930907	NF IvsU
ENSG00000174227	PIGG	-0.592339	0.000177154	0.000930907	NF IvsU
ENSG00000080546	SESN1	-0.723206	0.000177338	0.000931278	NF IvsU
ENSG00000104964	AES	-1.01307	0.000177802	0.000932612	NF IvsU
ENSG00000087903	RFX2	-1.38698	0.000177819	0.000932612	NF IvsU
ENSG00000100385	IL2RB	-1.01793	0.000178206	0.000934047	NF IvsU
ENSG00000166825	ANPEP	-1.47873	0.000179289	0.000939122	NF IvsU
ENSG00000166927	MS4A7	1.04816	0.000179953	0.000942001	NF IvsU
ENSG00000110583	NAA40	-0.960458	0.00018083	0.000945985	NF IvsU
ENSG00000163482	STK36	-1.11149	0.00018184	0.000950662	NF IvsU
ENSG00000161021	MAML1	-0.708703	0.0001829	0.000955574	NF IvsU
ENSG00000115966	ATF2	0.756217	0.000183012	0.000955574	NF IvsU
ENSG00000184640	SEPT9	-0.842459	0.000183539	0.000957715	NF IvsU
ENSG00000055609	KMT2C	-0.762918	0.000185928	0.000969566	NF IvsU
ENSG00000109971	HSPA8	1.02429	0.000187111	0.000974765	NF IvsU
ENSG00000112486	CCR6	-1.01373	0.000187162	0.000974765	NF IvsU
ENSG00000090686	USP48	-0.629666	0.000187534	0.00097608	NF IvsU
ENSG00000090905	TNRC6A	-0.635085	0.000193461	0.00100629	NF IvsU
ENSG00000162402	USP24	-0.647316	0.000193619	0.00100648	NF IvsU
ENSG00000136709	WDR33	-0.650919	0.000194304	0.0010094	NF IvsU
ENSG00000113108	APBB3	-0.861983	0.000195657	0.00101578	NF IvsU
ENSG00000116918	TSNAX	0.719508	0.000196964	0.00102144	NF IvsU
ENSG00000124098	FAM210B	1.03888	0.000196996	0.00102144	NF IvsU
ENSG00000185418	TARSL2	-0.748926	0.000197181	0.00102176	NF IvsU
ENSG00000162739	SLAMF6	-0.678026	0.000197336	0.00102192	NF IvsU
ENSG00000146192	FGD2	0.910442	0.000197576	0.00102251	NF IvsU
ENSG00000189362	TMEM194B	-0.722991	0.000199852	0.00103364	NF IvsU
ENSG00000150540	HNMT	0.95848	0.000200034	0.00103393	NF IvsU
ENSG00000204859	ZBTB48	-0.837109	0.000200969	0.00103811	NF IvsU
ENSG00000146414	SHPRH	-0.636778	0.000201287	0.0010391	NF IvsU
ENSG00000224078	SNHG14	-0.664107	0.000201467	0.00103936	NF IvsU
ENSG00000103522	IL21R	-0.812246	0.00020159	0.00103936	NF IvsU
ENSG00000110955	ATP5B	0.776736	0.000202804	0.00104496	NF IvsU
ENSG00000152926	ZNF117	0.958465	0.000203243	0.00104656	NF IvsU
ENSG00000189144	ZNF573	-1.05498	0.000203452	0.00104698	NF IvsU
ENSG00000141956	PRDM15	-0.920696	0.000204373	0.00105106	NF IvsU
ENSG00000015532	XYLT2	-1.04138	0.000206051	0.00105903	NF IvsU
ENSG00000188917	TRMT2B	-0.73315	0.000206654	0.00106114	NF IvsU
ENSG00000114650	SCAP	-0.899475	0.000206721	0.00106114	NF IvsU
ENSG00000100731	PCNX	-0.840817	0.000207047	0.00106169	NF IvsU
ENSG00000243646	IL10RB	0.703314	0.000207087	0.00106169	NF IvsU
ENSG00000182541	LIMK2	1.09645	0.0002073	0.00106212	NF IvsU
ENSG00000089597	GANAB	-0.719105	0.000207979	0.00106494	NF IvsU
ENSG00000133392	MYH11	-0.91541	0.000208163	0.00106521	NF IvsU
ENSG00000149499	EML3	-1.10761	0.000208349	0.0010655	NF IvsU
ENSG00000117616	C1orf63	0.663175	0.000210947	0.00107812	NF IvsU
ENSG00000135945	REV1	-0.701322	0.000213758	0.0010918	NF IvsU
ENSG00000213689	TREX1	0.985286	0.000214766	0.00109627	NF IvsU
ENSG00000165959	CLMN	-0.649776	0.000217332	0.00110868	NF IvsU
ENSG00000139641	ESYT1	-0.896181	0.000218662	0.00111477	NF IvsU
ENSG00000166479	TMX3	0.853427	0.000219364	0.0011174	NF IvsU
ENSG00000118193	KIF14	1.25603	0.000219487	0.0011174	NF IvsU
ENSG00000156261	CCT8	0.797834	0.000219587	0.0011174	NF IvsU
ENSG00000148843	PDCD11	-0.82859	0.000221607	0.00112698	NF IvsU
ENSG00000163785	RYK	-0.613495	0.000221877	0.00112766	NF IvsU
ENSG00000143702	CEP170	-0.626983	0.000222083	0.00112801	NF IvsU
ENSG00000198833	UBE2J1	0.833271	0.000223359	0.00113379	NF IvsU
ENSG00000198728	LDB1	-0.627951	0.000224938	0.00114109	NF IvsU
ENSG00000010404	IDS	-0.760291	0.000225103	0.00114123	NF IvsU
ENSG00000108799	EZH1	-0.590905	0.000226534	0.00114777	NF IvsU
ENSG00000047365	ARAP2	0.909758	0.000227471	0.00115181	NF IvsU
ENSG00000121316	PLBD1	0.862068	0.00022898	0.00115874	NF IvsU
ENSG00000150403	TMCO3	-0.812791	0.00022956	0.00116002	NF IvsU
ENSG00000133606	MKRN1	1.01002	0.000229595	0.00116002	NF IvsU
ENSG00000198121	LPAR1	1.16832	0.000229657	0.00116002	NF IvsU
ENSG00000196126	HLA-DRB1	0.944622	0.000230923	0.00116569	NF IvsU
ENSG00000111790	FGFR1OP2	0.902436	0.000232927	0.00117504	NF IvsU
ENSG00000134744	ZCCHC11	-0.703665	0.00023306	0.00117504	NF IvsU
ENSG00000111785	RIC8B	-0.708018	0.000233613	0.00117564	NF IvsU
ENSG00000146963	C7orf55-LUC7L2	-0.639813	0.0002337	0.00117564	NF IvsU
ENSG00000198805	PNP	0.735048	0.00023372	0.00117564	NF IvsU
ENSG00000110448	CD5	-0.927211	0.000233753	0.00117564	NF IvsU
ENSG00000118263	KLF7	-0.718574	0.000235896	0.00118569	NF IvsU
ENSG00000010803	SCMH1	-0.744441	0.000236392	0.00118746	NF IvsU
ENSG00000005156	LIG3	-0.671368	0.000236879	0.00118918	NF IvsU
ENSG00000147894	C9orf72	0.832733	0.000237481	0.00119147	NF IvsU
ENSG00000125827	TMX4	-0.768347	0.000238589	0.0011963	NF IvsU
ENSG00000184381	PLA2G6	-0.907055	0.000239391	0.00119959	NF IvsU
ENSG00000104731	KLHDC4	-0.896342	0.000239733	0.00120056	NF IvsU
ENSG00000134900	TPP2	-0.7782	0.000241692	0.00120964	NF IvsU
ENSG00000184677	ZBTB40	-0.681753	0.000242607	0.00121348	NF IvsU
ENSG00000061273	HDAC7	-0.720658	0.000242869	0.00121405	NF IvsU
ENSG00000129566	TEP1	0.771907	0.000244978	0.00122385	NF IvsU
ENSG00000124508	BTN2A2	0.823691	0.000245397	0.00122519	NF IvsU
ENSG00000155096	AZIN1	0.61464	0.000246102	0.00122796	NF IvsU
ENSG00000155962	CLIC2	1.70606	0.00024669	0.00123015	NF IvsU
ENSG00000146263	MMS22L	-0.702195	0.00024752	0.00123354	NF IvsU
ENSG00000179833	SERTAD2	-0.70027	0.000247888	0.00123463	NF IvsU
ENSG00000206172	HBA1	1.66814	0.000248272	0.00123517	NF IvsU
ENSG00000123240	OPTN	0.827855	0.000248297	0.00123517	NF IvsU
ENSG00000165678	GHITM	0.722118	0.00024905	0.0012379	NF IvsU
ENSG00000185278	ZBTB37	-0.669039	0.000249149	0.0012379	NF IvsU
ENSG00000188822	CNR2	-1.20808	0.000252204	0.00125169	NF IvsU
ENSG00000135828	RNASEL	0.738202	0.000252229	0.00125169	NF IvsU
ENSG00000128604	IRF5	0.735545	0.000253741	0.00125837	NF IvsU
ENSG00000126773	PCNXL4	-0.622344	0.000253882	0.00125837	NF IvsU
ENSG00000107614	TRDMT1	-0.661576	0.000254778	0.00126205	NF IvsU
ENSG00000166949	SMAD3	-0.678063	0.000255887	0.00126678	NF IvsU
ENSG00000103472	RRN3P2	-0.934596	0.000256482	0.00126896	NF IvsU
ENSG00000198336	MYL4	1.31967	0.000259939	0.00128529	NF IvsU
ENSG00000046653	GPM6B	-0.946078	0.00026315	0.00130038	NF IvsU
ENSG00000107829	FBXW4	-0.819641	0.000265023	0.00130885	NF IvsU
ENSG00000186260	MKL2	-0.756789	0.00026524	0.00130913	NF IvsU
ENSG00000067066	SP100	0.749966	0.000265815	0.00131084	NF IvsU
ENSG00000129197	RPAIN	-0.868466	0.000265904	0.00131084	NF IvsU
ENSG00000205423	CNEP1R1	0.897044	0.000266627	0.00131361	NF IvsU
ENSG00000181788	SIAH2	0.907513	0.000267311	0.00131619	NF IvsU
ENSG00000162819	BROX	0.67581	0.000268497	0.00132124	NF IvsU
ENSG00000184887	BTBD6	-0.90597	0.000270455	0.00133008	NF IvsU
ENSG00000245148	ARAP1-AS2	-1.11726	0.000271514	0.00133448	NF IvsU
ENSG00000102393	GLA	0.737707	0.00027255	0.00133856	NF IvsU
ENSG00000164733	CTSB	0.968076	0.000272669	0.00133856	NF IvsU
ENSG00000125818	PSMF1	0.97364	0.000273846	0.00134353	NF IvsU
ENSG00000008441	NFIX	1.26977	0.000274847	0.00134764	NF IvsU
ENSG00000165480	SKA3	1.37221	0.000276018	0.00135257	NF IvsU
ENSG00000196187	TMEM63A	-0.719555	0.000276757	0.00135538	NF IvsU
ENSG00000197635	DPP4	-0.886963	0.000277818	0.00135977	NF IvsU
ENSG00000183484	GPR132	-0.920066	0.000278286	0.00136125	NF IvsU
ENSG00000186918	ZNF395	-1.16156	0.000283344	0.00138516	NF IvsU
ENSG00000197747	S100A10	1.06462	0.000283666	0.00138588	NF IvsU
ENSG00000164211	STARD4	0.755739	0.000283828	0.00138588	NF IvsU
ENSG00000104783	KCNN4	-1.20155	0.00028627	0.0013965	NF IvsU
ENSG00000136826	KLF4	0.881044	0.000286343	0.0013965	NF IvsU
ENSG00000135362	PRR5L	0.773884	0.000289206	0.00140962	NF IvsU
ENSG00000116128	BCL9	-1.13768	0.00029288	0.00142668	NF IvsU
ENSG00000136827	TOR1A	0.675527	0.000293074	0.00142678	NF IvsU
ENSG00000188786	MTF1	0.993472	0.000295006	0.00143534	NF IvsU
ENSG00000177830	CHID1	1.23897	0.000295748	0.001437	NF IvsU
ENSG00000170142	UBE2E1	0.695757	0.00029581	0.001437	NF IvsU
ENSG00000108312	UBTF	-0.755373	0.000295873	0.001437	NF IvsU
ENSG00000213639	PPP1CB	0.810048	0.000296064	0.00143707	NF IvsU
ENSG00000188107	EYS	-0.711293	0.000297086	0.00144118	NF IvsU
ENSG00000075089	ACTR6	0.884656	0.000297381	0.00144176	NF IvsU
ENSG00000174738	NR1D2	-0.703305	0.000297718	0.00144254	NF IvsU
ENSG00000142188	TMEM50B	0.799184	0.000300276	0.00145408	NF IvsU
ENSG00000176148	TCP11L1	-0.637024	0.000301737	0.00146029	NF IvsU
ENSG00000182718	ANXA2	0.675453	0.000304613	0.00147334	NF IvsU
ENSG00000203814	HIST2H2BF	0.783333	0.000305833	0.00147837	NF IvsU
ENSG00000124201	ZNFX1	0.722819	0.000306262	0.00147958	NF IvsU
ENSG00000140443	IGF1R	-0.939086	0.000306763	0.00148112	NF IvsU
ENSG00000135912	TTLL4	-0.66289	0.000308697	0.00148958	NF IvsU
ENSG00000158467	AHCYL2	-0.642855	0.000309765	0.0014937	NF IvsU
ENSG00000116871	MAP7D1	-0.776768	0.000309913	0.0014937	NF IvsU
ENSG00000153944	MSI2	-0.773209	0.000310289	0.00149463	NF IvsU
ENSG00000033170	FUT8	-0.747456	0.000312772	0.00150424	NF IvsU
ENSG00000145687	SSBP2	-0.687451	0.000312784	0.00150424	NF IvsU
ENSG00000164506	STXBP5	-0.8076	0.000312833	0.00150424	NF IvsU
ENSG00000058600	POLR3E	-0.738504	0.000313615	0.00150712	NF IvsU
ENSG00000164828	SUN1	-0.56732	0.000314778	0.00151182	NF IvsU
ENSG00000206503	HLA-A	0.759032	0.000314991	0.00151184	NF IvsU
ENSG00000122783	C7orf49	0.929129	0.000315152	0.00151184	NF IvsU
ENSG00000090565	RAB11FIP3	-0.913697	0.000315699	0.00151359	NF IvsU
ENSG00000001497	LAS1L	-0.826968	0.000317568	0.00152166	NF IvsU
ENSG00000142208	AKT1	-0.729983	0.000320209	0.00153341	NF IvsU
ENSG00000167978	SRRM2	-0.909368	0.000320579	0.00153429	NF IvsU
ENSG00000135775	COG2	-0.742442	0.000321745	0.00153898	NF IvsU
ENSG00000008130	NADK	0.866416	0.000323847	0.00154813	NF IvsU
ENSG00000144357	UBR3	-0.63836	0.000325162	0.00155277	NF IvsU
ENSG00000172568	FNDC9	-0.90991	0.000325195	0.00155277	NF IvsU
ENSG00000166886	NAB2	-1.25913	0.000325614	0.00155386	NF IvsU
ENSG00000100354	TNRC6B	-0.654004	0.000325989	0.00155475	NF IvsU
ENSG00000119669	IRF2BPL	-0.824658	0.00032652	0.00155637	NF IvsU
ENSG00000072786	STK10	-0.709826	0.000330735	0.00157555	NF IvsU
ENSG00000182866	LCK	-0.937093	0.000331035	0.00157606	NF IvsU
ENSG00000136936	XPA	-0.679442	0.000331725	0.00157778	NF IvsU
ENSG00000179010	MRFAP1	1.17722	0.000331779	0.00157778	NF IvsU
ENSG00000139117	CPNE8	0.714644	0.000332427	0.00157994	NF IvsU
ENSG00000104880	ARHGEF18	-0.665034	0.000332745	0.00158054	NF IvsU
ENSG00000160710	ADAR	0.846471	0.000333625	0.0015838	NF IvsU
ENSG00000060069	CTDP1	-0.814719	0.000334215	0.00158568	NF IvsU
ENSG00000100426	ZBED4	-0.758305	0.000334548	0.00158595	NF IvsU
ENSG00000168813	ZNF507	-0.660773	0.000334658	0.00158595	NF IvsU
ENSG00000092871	RFFL	-0.639318	0.000336983	0.00159605	NF IvsU
ENSG00000107897	ACBD5	0.605927	0.000337848	0.00159868	NF IvsU
ENSG00000008282	SYPL1	0.808472	0.000337928	0.00159868	NF IvsU
ENSG00000167536	DHRS13	-1.3503	0.00033813	0.00159872	NF IvsU
ENSG00000155876	RRAGA	0.821565	0.000340065	0.00160694	NF IvsU
ENSG00000197603	C5orf42	-0.643636	0.000340858	0.00160974	NF IvsU
ENSG00000158578	ALAS2	1.52805	0.00034105	0.00160974	NF IvsU
ENSG00000122565	CBX3	0.744175	0.000343288	0.00161937	NF IvsU
ENSG00000185024	BRF1	-0.962429	0.000344606	0.00162466	NF IvsU
ENSG00000127952	STYXL1	0.934354	0.000345533	0.00162809	NF IvsU
ENSG00000170315	UBB	1.23391	0.000345969	0.00162921	NF IvsU
ENSG00000119688	ABCD4	-0.754598	0.000346493	0.00163074	NF IvsU
ENSG00000171155	C1GALT1C1	0.806319	0.000347748	0.00163571	NF IvsU
ENSG00000100490	CDKL1	0.71019	0.000348061	0.00163625	NF IvsU
ENSG00000163635	ATXN7	0.722289	0.000348404	0.00163692	NF IvsU
ENSG00000066855	MTFR1	-0.754884	0.000349627	0.00164173	NF IvsU
ENSG00000128487	SPECC1	1.00875	0.000350122	0.00164311	NF IvsU
ENSG00000139505	MTMR6	0.679311	0.000350748	0.00164446	NF IvsU
ENSG00000138757	G3BP2	0.563704	0.000350868	0.00164446	NF IvsU
ENSG00000204120	GIGYF2	-0.582609	0.00035101	0.00164446	NF IvsU
ENSG00000125207	PIWIL1	-5.05325	0.00035131	0.00164493	NF IvsU
ENSG00000131171	SH3BGRL	0.813499	0.000353136	0.00165253	NF IvsU
ENSG00000107331	ABCA2	-0.746318	0.000357139	0.00167031	NF IvsU
ENSG00000116863	ADPRHL2	0.832198	0.000357752	0.00167222	NF IvsU
ENSG00000106351	AGFG2	-1.07342	0.000359073	0.00167744	NF IvsU
ENSG00000111666	CHPT1	0.68021	0.000359334	0.00167771	NF IvsU
ENSG00000172466	ZNF24	0.688903	0.000360508	0.00168223	NF IvsU
ENSG00000111215	PRR4	-0.996685	0.000363804	0.00169665	NF IvsU
ENSG00000131504	DIAPH1	-0.633454	0.000365802	0.001705	NF IvsU
ENSG00000196735	HLA-DQA1	0.812367	0.000367451	0.00171171	NF IvsU
ENSG00000105722	ERF	-1.03758	0.000367855	0.00171262	NF IvsU
ENSG00000118960	HS1BP3	-0.770602	0.000368552	0.0017149	NF IvsU
ENSG00000117586	TNFSF4	0.714025	0.000370138	0.00171967	NF IvsU
ENSG00000170296	GABARAP	0.784071	0.000370204	0.00171967	NF IvsU
ENSG00000141404	GNAL	-1.0376	0.000370207	0.00171967	NF IvsU
ENSG00000146285	SCML4	-0.697926	0.000376871	0.00174964	NF IvsU
ENSG00000163737	PF4	0.942479	0.000377585	0.00175196	NF IvsU
ENSG00000196924	FLNA	-0.832274	0.000380482	0.0017644	NF IvsU
ENSG00000160408	ST6GALNAC6	-0.855826	0.000382479	0.00177267	NF IvsU
ENSG00000106803	SEC61B	0.797747	0.000382761	0.00177297	NF IvsU
ENSG00000149269	PAK1	0.653428	0.000383313	0.00177397	NF IvsU
ENSG00000028839	TBPL1	0.947343	0.00038341	0.00177397	NF IvsU
ENSG00000166398	KIAA0355	-0.613454	0.000386435	0.00178696	NF IvsU
ENSG00000196782	MAML3	-0.94781	0.000386787	0.00178759	NF IvsU
ENSG00000188636	LDOC1L	-0.83403	0.000387483	0.00178979	NF IvsU
ENSG00000100883	SRP54	0.658676	0.000388707	0.00179444	NF IvsU
ENSG00000071073	MGAT4A	-0.66636	0.000389717	0.00179809	NF IvsU
ENSG00000151690	MFSD6	-0.654146	0.000390289	0.00179971	NF IvsU
ENSG00000106682	EIF4H	0.615009	0.000391255	0.00180296	NF IvsU
ENSG00000184840	TMED9	1.16663	0.000391432	0.00180296	NF IvsU
ENSG00000113558	SKP1	0.753683	0.00039257	0.00180719	NF IvsU
ENSG00000008083	JARID2	-0.712706	0.000393118	0.00180849	NF IvsU
ENSG00000120742	SERP1	0.640107	0.000393293	0.00180849	NF IvsU
ENSG00000116852	KIF21B	-0.766628	0.000393808	0.00180984	NF IvsU
ENSG00000111846	GCNT2	0.771578	0.000397317	0.00182494	NF IvsU
ENSG00000184182	UBE2F	0.855555	0.000397938	0.00182677	NF IvsU
ENSG00000197714	ZNF460	-0.596683	0.000400887	0.00183928	NF IvsU
ENSG00000113407	TARS	0.621221	0.000401363	0.00184044	NF IvsU
ENSG00000204946	ZNF783	-0.966418	0.000402475	0.00184451	NF IvsU
ENSG00000182162	P2RY8	-0.686672	0.0004076	0.00186628	NF IvsU
ENSG00000143119	CD53	0.650363	0.00040768	0.00186628	NF IvsU
ENSG00000132581	SDF2	0.683497	0.000409017	0.00187136	NF IvsU
ENSG00000168785	TSPAN5	1.00631	0.000409591	0.00187294	NF IvsU
ENSG00000151693	ASAP2	1.39916	0.000411188	0.0018792	NF IvsU
ENSG00000247982	LINC00926	-0.853721	0.000412254	0.00188302	NF IvsU
ENSG00000127463	EMC1	-0.704948	0.000413155	0.00188608	NF IvsU
ENSG00000103335	PIEZO1	-0.752472	0.000415434	0.00189543	NF IvsU
ENSG00000091490	SEL1L3	-0.577779	0.000415703	0.0018956	NF IvsU
ENSG00000136156	ITM2B	1.04019	0.000416175	0.0018967	NF IvsU
ENSG00000213190	MLLT11	-0.683117	0.000417492	0.00190006	NF IvsU
ENSG00000159128	IFNGR2	0.718002	0.000417587	0.00190006	NF IvsU
ENSG00000197912	SPG7	-0.765368	0.000417606	0.00190006	NF IvsU
ENSG00000106809	OGN	-1.23832	0.00041959	0.00190803	NF IvsU
ENSG00000179918	SEPHS2	2.18937	0.000420382	0.00191057	NF IvsU
ENSG00000134294	SLC38A2	0.735746	0.000424154	0.00192665	NF IvsU
ENSG00000213762	ZNF134	-0.665742	0.000425044	0.00192963	NF IvsU
ENSG00000169021	UQCRFS1	0.791366	0.000426294	0.00193423	NF IvsU
ENSG00000057608	GDI2	0.655715	0.000427983	0.00194082	NF IvsU
ENSG00000115525	ST3GAL5	0.78124	0.00042973	0.00194766	NF IvsU
ENSG00000125124	BBS2	-0.760341	0.000431701	0.00195552	NF IvsU
ENSG00000108557	RAI1	-1.08854	0.000441528	0.00199893	NF IvsU
ENSG00000102606	ARHGEF7	-0.587999	0.000447124	0.00202315	NF IvsU
ENSG00000117560	FASLG	-0.874832	0.00044968	0.00203359	NF IvsU
ENSG00000111203	ITFG2	-0.796134	0.000452985	0.00204741	NF IvsU
ENSG00000110057	UNC93B1	0.834489	0.000453964	0.00205071	NF IvsU
ENSG00000142765	SYTL1	-0.792724	0.000457023	0.00206339	NF IvsU
ENSG00000182220	ATP6AP2	0.672221	0.000462062	0.00208499	NF IvsU
ENSG00000148908	RGS10	0.862865	0.000462572	0.00208615	NF IvsU
ENSG00000127804	METTL16	-0.792102	0.000466816	0.00210413	NF IvsU
ENSG00000086666	ZFAND6	0.700661	0.000469146	0.00211348	NF IvsU
ENSG00000184205	TSPYL2	-1.02871	0.000469834	0.00211492	NF IvsU
ENSG00000152495	CAMK4	-0.691809	0.000469982	0.00211492	NF IvsU
ENSG00000023734	STRAP	0.632788	0.000470946	0.00211647	NF IvsU
ENSG00000175857	GAPT	0.751133	0.00047099	0.00211647	NF IvsU
ENSG00000138439	FAM117B	-0.587539	0.000471101	0.00211647	NF IvsU
ENSG00000242086	LINC00969	-0.81062	0.000477269	0.00214301	NF IvsU
ENSG00000183864	TOB2	-0.806803	0.000478281	0.00214638	NF IvsU
ENSG00000111696	NT5DC3	-1.14292	0.000478811	0.00214759	NF IvsU
ENSG00000106683	LIMK1	0.953844	0.00048197	0.00216058	NF IvsU
ENSG00000124380	SNRNP27	0.833695	0.000482523	0.00216187	NF IvsU
ENSG00000092148	HECTD1	-0.610687	0.000483783	0.00216633	NF IvsU
ENSG00000142405	NLRP12	-1.074	0.000487538	0.00218196	NF IvsU
ENSG00000163964	PIGX	-0.787863	0.000489061	0.00218758	NF IvsU
ENSG00000113448	PDE4D	-0.598935	0.000490787	0.0021941	NF IvsU
ENSG00000150938	CRIM1	-0.660934	0.000491221	0.00219485	NF IvsU
ENSG00000119953	SMNDC1	1.01615	0.000494559	0.00220857	NF IvsU
ENSG00000109111	SUPT6H	-0.69749	0.000497123	0.00221879	NF IvsU
ENSG00000198189	HSD17B11	0.723113	0.000497389	0.00221879	NF IvsU
ENSG00000180329	CCDC43	0.818779	0.000500116	0.00222974	NF IvsU
ENSG00000079616	KIF22	-0.847494	0.00050051	0.00223029	NF IvsU
ENSG00000174125	TLR1	0.874681	0.00050089	0.00223057	NF IvsU
ENSG00000169567	HINT1	0.893378	0.000501117	0.00223057	NF IvsU
ENSG00000113638	TTC33	0.657245	0.000502997	0.00223698	NF IvsU
ENSG00000131626	PPFIA1	-0.621415	0.000503102	0.00223698	NF IvsU
ENSG00000131778	CHD1L	-0.590336	0.00050425	0.00224087	NF IvsU
ENSG00000114857	NKTR	-0.744572	0.00050478	0.00224114	NF IvsU
ENSG00000157077	ZFYVE9	-1.10881	0.000504858	0.00224114	NF IvsU
ENSG00000188938	FAM120AOS	0.629199	0.00050592	0.00224464	NF IvsU
ENSG00000110871	COQ5	0.803594	0.000509108	0.00225757	NF IvsU
ENSG00000163154	TNFAIP8L2	0.584781	0.000511649	0.00226674	NF IvsU
ENSG00000252481	SCARNA13	-1.96611	0.000511889	0.00226674	NF IvsU
ENSG00000164219	PGGT1B	0.590506	0.000512005	0.00226674	NF IvsU
ENSG00000174032	SLC25A30	0.567867	0.000512894	0.00226945	NF IvsU
ENSG00000151150	ANK3	-0.658535	0.000513594	0.00227062	NF IvsU
ENSG00000083223	ZCCHC6	0.798624	0.00051371	0.00227062	NF IvsU
ENSG00000106948	AKNA	-0.732	0.000515549	0.00227728	NF IvsU
ENSG00000100038	TOP3B	-0.707068	0.000515773	0.00227728	NF IvsU
ENSG00000090372	STRN4	-0.941276	0.000516435	0.00227898	NF IvsU
ENSG00000115762	PLEKHB2	0.592473	0.000521862	0.00230169	NF IvsU
ENSG00000196371	FUT4	0.774869	0.000524272	0.00231107	NF IvsU
ENSG00000168280	KIF5C	-1.03292	0.000525851	0.00231679	NF IvsU
ENSG00000177674	AGTRAP	0.661544	0.000527224	0.00232139	NF IvsU
ENSG00000082293	COL19A1	-0.936451	0.00052746	0.00232139	NF IvsU
ENSG00000090520	DNAJB11	0.686766	0.00052831	0.00232389	NF IvsU
ENSG00000196177	ACADSB	-0.795417	0.000530045	0.00233027	NF IvsU
ENSG00000140853	NLRC5	0.844978	0.000530373	0.00233046	NF IvsU
ENSG00000130175	PRKCSH	-0.739736	0.000533519	0.00234303	NF IvsU
ENSG00000232931	LINC00342	-1.34144	0.000534402	0.00234486	NF IvsU
ENSG00000109674	NEIL3	1.39506	0.000534506	0.00234486	NF IvsU
ENSG00000157764	BRAF	-0.648755	0.000535555	0.0023482	NF IvsU
ENSG00000104856	RELB	1.28625	0.00053661	0.00235157	NF IvsU
ENSG00000184060	ADAP2	0.891675	0.000537831	0.00235567	NF IvsU
ENSG00000089818	NECAP1	0.56927	0.000542609	0.00237533	NF IvsU
ENSG00000198105	ZNF248	-0.698548	0.00054421	0.00238106	NF IvsU
ENSG00000138795	LEF1	-0.784561	0.000551273	0.0024101	NF IvsU
ENSG00000137822	TUBGCP4	-0.814416	0.000551433	0.0024101	NF IvsU
ENSG00000156136	DCK	0.780002	0.000554087	0.00242041	NF IvsU
ENSG00000168646	AXIN2	-1.13039	0.000554856	0.00242248	NF IvsU
ENSG00000127481	UBR4	-0.602681	0.000558226	0.0024359	NF IvsU
ENSG00000110218	PANX1	0.725496	0.000558882	0.00243744	NF IvsU
ENSG00000145041	VPRBP	-0.705475	0.000559325	0.00243744	NF IvsU
ENSG00000072274	TFRC	0.674876	0.000559649	0.00243744	NF IvsU
ENSG00000047579	DTNBP1	1.01018	0.000559767	0.00243744	NF IvsU
ENSG00000119537	KDSR	0.643521	0.000563296	0.00245091	NF IvsU
ENSG00000103319	EEF2K	-0.91653	0.000563459	0.00245091	NF IvsU
ENSG00000135426	TESPA1	-0.673299	0.000564144	0.00245259	NF IvsU
ENSG00000166881	TMEM194A	-0.578294	0.000566932	0.00246341	NF IvsU
ENSG00000033867	SLC4A7	-0.716875	0.000568161	0.00246642	NF IvsU
ENSG00000246223	C14orf64	-0.792349	0.000568226	0.00246642	NF IvsU
ENSG00000013503	POLR3B	-0.781039	0.000570365	0.0024734	NF IvsU
ENSG00000075240	GRAMD4	-0.906443	0.000570438	0.0024734	NF IvsU
ENSG00000102158	MAGT1	0.639693	0.000571625	0.00247724	NF IvsU
ENSG00000117868	ESYT2	-0.619477	0.000573016	0.00248196	NF IvsU
ENSG00000205302	SNX2	0.669161	0.000576428	0.00249542	NF IvsU
ENSG00000169641	LUZP1	-0.574346	0.000576825	0.00249583	NF IvsU
ENSG00000158158	CNNM4	-0.907062	0.000577379	0.00249691	NF IvsU
ENSG00000109436	TBC1D9	-0.596661	0.000578009	0.00249717	NF IvsU
ENSG00000010671	BTK	0.560961	0.00057805	0.00249717	NF IvsU
ENSG00000255163	HSPE1P18	-1.04472	0.000579589	0.00250251	NF IvsU
ENSG00000143772	ITPKB	-0.718818	0.000580056	0.00250321	NF IvsU
ENSG00000165071	TMEM71	-0.754621	0.000580631	0.00250437	NF IvsU
ENSG00000139679	LPAR6	0.712932	0.00058163	0.00250736	NF IvsU
ENSG00000117385	LEPRE1	-0.792896	0.000582658	0.00251048	NF IvsU
ENSG00000132953	XPO4	-0.694703	0.000583243	0.00251168	NF IvsU
ENSG00000136891	TEX10	-0.737585	0.000584552	0.002516	NF IvsU
ENSG00000112659	CUL9	-0.893736	0.000585308	0.00251793	NF IvsU
ENSG00000155275	TRMT44	-0.67676	0.000585866	0.00251901	NF IvsU
ENSG00000127124	HIVEP3	-0.862378	0.000591764	0.00254304	NF IvsU
ENSG00000108424	KPNB1	0.61312	0.000592296	0.00254399	NF IvsU
ENSG00000184178	SCFD2	-0.670356	0.000593962	0.00254981	NF IvsU
ENSG00000188641	DPYD	0.628424	0.000594661	0.00255148	NF IvsU
ENSG00000220008	LINGO3	-1.44384	0.000595072	0.00255191	NF IvsU
ENSG00000131558	EXOC4	-0.595913	0.000597494	0.00256096	NF IvsU
ENSG00000141503	MINK1	-0.876637	0.0006081	0.00260382	NF IvsU
ENSG00000177272	KCNA3	-0.63068	0.000608128	0.00260382	NF IvsU
ENSG00000176853	FAM91A1	0.643712	0.000608931	0.00260589	NF IvsU
ENSG00000177879	AP3S1	0.65095	0.000614096	0.00262663	NF IvsU
ENSG00000106261	ZKSCAN1	-0.555286	0.000615366	0.00263069	NF IvsU
ENSG00000162747	FCGR3B	1.14435	0.000619075	0.00264517	NF IvsU
ENSG00000178199	ZC3H12D	-0.774653	0.000620331	0.00264916	NF IvsU
ENSG00000170340	B3GNT2	0.636414	0.000621449	0.00265255	NF IvsU
ENSG00000156411	C14orf2	0.994656	0.000623544	0.00266011	NF IvsU
ENSG00000100478	AP4S1	-0.899483	0.000626108	0.00266966	NF IvsU
ENSG00000060138	YBX3	1.46608	0.000627155	0.00267273	NF IvsU
ENSG00000141569	TRIM65	-1.03138	0.000628753	0.00267699	NF IvsU
ENSG00000122042	UBL3	0.619942	0.000628805	0.00267699	NF IvsU
ENSG00000136044	APPL2	-0.655969	0.000634483	0.00269976	NF IvsU
ENSG00000065060	UHRF1BP1	-0.557937	0.000635284	0.00270177	NF IvsU
ENSG00000227671	MIR3916	0.653897	0.000636474	0.00270524	NF IvsU
ENSG00000064393	HIPK2	-0.557951	0.000636759	0.00270524	NF IvsU
ENSG00000152217	SETBP1	-0.752179	0.000640925	0.00272153	NF IvsU
ENSG00000164241	C5orf63	-0.874497	0.000642632	0.00272737	NF IvsU
ENSG00000100300	TSPO	0.774782	0.000644821	0.00273524	NF IvsU
ENSG00000151553	FAM160B1	0.743667	0.000647341	0.00274427	NF IvsU
ENSG00000104228	TRIM35	-0.736755	0.000647618	0.00274427	NF IvsU
ENSG00000100644	HIF1A	0.646964	0.000649717	0.00275174	NF IvsU
ENSG00000089057	SLC23A2	-0.555684	0.000650882	0.00275495	NF IvsU
ENSG00000156931	VPS8	-0.711205	0.000651145	0.00275495	NF IvsU
ENSG00000235532	LINC00402	-1.19807	0.000653407	0.00276309	NF IvsU
ENSG00000043514	TRIT1	-0.717134	0.000653997	0.00276417	NF IvsU
ENSG00000108219	TSPAN14	-0.596616	0.00066035	0.00278958	NF IvsU
ENSG00000136573	BLK	-1.04565	0.000663172	0.00279986	NF IvsU
ENSG00000123136	DDX39A	0.72256	0.000663467	0.00279986	NF IvsU
ENSG00000028310	BRD9	-0.783775	0.000664124	0.0028012	NF IvsU
ENSG00000234745	HLA-B	0.818679	0.000666865	0.00281131	NF IvsU
ENSG00000198673	FAM19A2	0.770334	0.000667575	0.00281224	NF IvsU
ENSG00000131143	COX4I1	0.663714	0.000667769	0.00281224	NF IvsU
ENSG00000140743	CDR2	-0.672044	0.0006703	0.00282023	NF IvsU
ENSG00000136731	UGGT1	-0.554769	0.000670356	0.00282023	NF IvsU
ENSG00000170854	MINA	-0.660883	0.000670913	0.00282113	NF IvsU
ENSG00000114784	EIF1B	1.22201	0.000674467	0.00283463	NF IvsU
ENSG00000138621	PPCDC	0.807378	0.00067775	0.00284697	NF IvsU
ENSG00000082269	FAM135A	0.668775	0.000679426	0.00285113	NF IvsU
ENSG00000165714	LOH12CR1	-1.24841	0.000679632	0.00285113	NF IvsU
ENSG00000121741	ZMYM2	-0.680373	0.000679782	0.00285113	NF IvsU
ENSG00000113615	SEC24A	0.648437	0.000681405	0.00285647	NF IvsU
ENSG00000123643	SLC36A1	-0.74607	0.000682211	0.00285839	NF IvsU
ENSG00000135847	ACBD6	-0.735608	0.000683378	0.00286182	NF IvsU
ENSG00000165029	ABCA1	0.757006	0.000688856	0.00288329	NF IvsU
ENSG00000165030	NFIL3	0.839574	0.000689392	0.00288348	NF IvsU
ENSG00000080603	SRCAP	-0.776324	0.000689605	0.00288348	NF IvsU
ENSG00000132570	PCBD2	-0.811878	0.000693119	0.0028967	NF IvsU
ENSG00000235944	ZNF815P	-0.722458	0.000693757	0.00289789	NF IvsU
ENSG00000176681	LRRC37A	-0.72063	0.000695148	0.00290223	NF IvsU
ENSG00000169926	KLF13	-0.648139	0.000698167	0.00291177	NF IvsU
ENSG00000127125	PPCS	0.629445	0.00069858	0.00291177	NF IvsU
ENSG00000180263	FGD6	0.676354	0.000698812	0.00291177	NF IvsU
ENSG00000105810	CDK6	-0.562968	0.000698853	0.00291177	NF IvsU
ENSG00000090975	PITPNM2	-0.91411	0.000700412	0.00291678	NF IvsU
ENSG00000168792	ABHD15	-0.800564	0.000702836	0.00292539	NF IvsU
ENSG00000120539	MASTL	0.920244	0.000705623	0.00293387	NF IvsU
ENSG00000174007	CEP19	0.788599	0.000705631	0.00293387	NF IvsU
ENSG00000134759	ELP2	-0.59591	0.000705944	0.00293387	NF IvsU
ENSG00000145730	PAM	-0.638418	0.00070741	0.00293847	NF IvsU
ENSG00000104814	MAP4K1	-0.704407	0.000711172	0.00295261	NF IvsU
ENSG00000100097	LGALS1	0.703677	0.000716052	0.00297136	NF IvsU
ENSG00000130713	EXOSC2	-0.712144	0.000718901	0.00298168	NF IvsU
ENSG00000164253	WDR41	0.635526	0.000719608	0.0029831	NF IvsU
ENSG00000168234	TTC39C	-0.559663	0.000720461	0.00298513	NF IvsU
ENSG00000152804	HHEX	0.60357	0.000723367	0.00299566	NF IvsU
ENSG00000223501	VPS52	-0.652554	0.000724602	0.00299926	NF IvsU
ENSG00000117592	PRDX6	0.887624	0.000730043	0.00302003	NF IvsU
ENSG00000101166	SLMO2	0.611118	0.000730356	0.00302003	NF IvsU
ENSG00000001461	NIPAL3	-0.68494	0.000731094	0.00302063	NF IvsU
ENSG00000198133	TMEM229B	0.777906	0.000731237	0.00302063	NF IvsU
ENSG00000125637	PSD4	-0.819319	0.000732849	0.00302577	NF IvsU
ENSG00000108061	SHOC2	0.741842	0.000740941	0.00305758	NF IvsU
ENSG00000059377	TBXAS1	-0.683738	0.0007413	0.00305758	NF IvsU
ENSG00000110395	CBL	-0.671445	0.000744664	0.00306901	NF IvsU
ENSG00000135046	ANXA1	0.850938	0.000744818	0.00306901	NF IvsU
ENSG00000156030	ELMSAN1	-0.591052	0.000753735	0.00310419	NF IvsU
ENSG00000139826	ABHD13	0.756858	0.000755721	0.00311015	NF IvsU
ENSG00000181817	LSM10	2.29372	0.00075594	0.00311015	NF IvsU
ENSG00000152409	JMY	-0.715298	0.00076023	0.00312487	NF IvsU
ENSG00000189430	NCR1	-1.44033	0.000760278	0.00312487	NF IvsU
ENSG00000117758	STX12	0.586669	0.000762765	0.00313298	NF IvsU
ENSG00000119408	NEK6	-0.810144	0.000763014	0.00313298	NF IvsU
[truncated: 6,209 more rows]
