# Supplementary material for: Transcriptomic evidence for modulation of host inflammatory responses during febrile Plasmodium falciparum malaria
Source: Sci Rep. 2016 Aug 10;6:31291. doi: 10.1038/srep31291 (PMC4978957; doi:10.1038/srep31291)
Supplement: Supplementary Data S5 [file srep31291-s6.xls]

## Sheet: toptag DEGs
genes	GeneSymbol	logFC	PValue	FDR	Comparison
ENSG00000155363	MOV10	2.61953	6.09029e-17	4.99891e-13	NF IvsU-EA IvsU
ENSG00000203666	EFCAB2	3.12189	6.04505e-16	2.48089e-12	NF IvsU-EA IvsU
ENSG00000172159	FRMD3	3.48969	9.99684e-15	2.73514e-11	NF IvsU-EA IvsU
ENSG00000145685	LHFPL2	2.83769	3.70036e-14	6.18349e-11	NF IvsU-EA IvsU
ENSG00000133321	RARRES3	2.58113	3.76675e-14	6.18349e-11	NF IvsU-EA IvsU
ENSG00000135114	OASL	3.06631	4.86439e-14	6.65449e-11	NF IvsU-EA IvsU
ENSG00000134326	CMPK2	3.5671	2.19849e-13	2.57789e-10	NF IvsU-EA IvsU
ENSG00000162772	ATF3	5.81137	4.0476e-13	4.15283e-10	NF IvsU-EA IvsU
ENSG00000111335	OAS2	2.84256	4.63479e-13	4.21455e-10	NF IvsU-EA IvsU
ENSG00000196141	SPATS2L	3.43149	5.13469e-13	4.21455e-10	NF IvsU-EA IvsU
ENSG00000131203	IDO1	5.72532	1.28726e-12	9.60531e-10	NF IvsU-EA IvsU
ENSG00000131979	GCH1	3.0043	2.9676e-12	2.02984e-09	NF IvsU-EA IvsU
ENSG00000142089	IFITM3	4.2614	3.66133e-12	2.31171e-09	NF IvsU-EA IvsU
ENSG00000136514	RTP4	3.22999	4.91522e-12	2.88172e-09	NF IvsU-EA IvsU
ENSG00000126838	PZP	-2.87396	6.17898e-12	3.38114e-09	NF IvsU-EA IvsU
ENSG00000105967	TFEC	2.8698	1.08146e-11	5.5479e-09	NF IvsU-EA IvsU
ENSG00000149131	SERPING1	4.28696	1.16214e-11	5.61111e-09	NF IvsU-EA IvsU
ENSG00000125148	MT2A	2.55807	1.56372e-11	7.13056e-09	NF IvsU-EA IvsU
ENSG00000116663	FBXO6	2.86265	2.20641e-11	9.53169e-09	NF IvsU-EA IvsU
ENSG00000188820	FAM26F	4.33803	3.29056e-11	1.35045e-08	NF IvsU-EA IvsU
ENSG00000181826	RELL1	-1.79587	3.89391e-11	1.46514e-08	NF IvsU-EA IvsU
ENSG00000130303	BST2	2.23491	3.92703e-11	1.46514e-08	NF IvsU-EA IvsU
ENSG00000156587	UBE2L6	2.47962	4.40465e-11	1.57189e-08	NF IvsU-EA IvsU
ENSG00000172183	ISG20	2.30816	5.0261e-11	1.71893e-08	NF IvsU-EA IvsU
ENSG00000089127	OAS1	3.19352	9.87134e-11	3.24096e-08	NF IvsU-EA IvsU
ENSG00000125810	CD93	-1.8714	1.52033e-10	4.79957e-08	NF IvsU-EA IvsU
ENSG00000204264	PSMB8	1.87533	2.8501e-10	8.47997e-08	NF IvsU-EA IvsU
ENSG00000120217	CD274	3.97878	2.89278e-10	8.47997e-08	NF IvsU-EA IvsU
ENSG00000174944	P2RY14	3.90284	3.13998e-10	8.88722e-08	NF IvsU-EA IvsU
ENSG00000107566	ERLIN1	2.19794	4.38805e-10	1.20057e-07	NF IvsU-EA IvsU
ENSG00000119922	IFIT2	2.86949	4.55315e-10	1.20556e-07	NF IvsU-EA IvsU
ENSG00000175899	A2M	-2.3566	5.55391e-10	1.42458e-07	NF IvsU-EA IvsU
ENSG00000145365	TIFA	3.04681	8.2348e-10	2.04822e-07	NF IvsU-EA IvsU
ENSG00000111912	NCOA7	1.93684	8.48678e-10	2.04881e-07	NF IvsU-EA IvsU
ENSG00000130489	SCO2	2.73309	9.40442e-10	2.20547e-07	NF IvsU-EA IvsU
ENSG00000126709	IFI6	3.34149	9.84036e-10	2.2436e-07	NF IvsU-EA IvsU
ENSG00000138646	HERC5	3.19863	1.06543e-09	2.36352e-07	NF IvsU-EA IvsU
ENSG00000152766	ANKRD22	4.84877	1.1936e-09	2.57818e-07	NF IvsU-EA IvsU
ENSG00000140280	LYSMD2	1.70654	1.46132e-09	3.07334e-07	NF IvsU-EA IvsU
ENSG00000153823	PID1	-2.26731	1.49773e-09	3.07334e-07	NF IvsU-EA IvsU
ENSG00000152778	IFIT5	2.39015	1.57625e-09	3.15557e-07	NF IvsU-EA IvsU
ENSG00000111224	PARP11	1.40563	1.87287e-09	3.66013e-07	NF IvsU-EA IvsU
ENSG00000002549	LAP3	3.35575	2.02468e-09	3.86479e-07	NF IvsU-EA IvsU
ENSG00000170581	STAT2	2.21802	2.22232e-09	4.14564e-07	NF IvsU-EA IvsU
ENSG00000240065	PSMB9	2.05744	2.62623e-09	4.71635e-07	NF IvsU-EA IvsU
ENSG00000198087	CD2AP	1.64192	2.64318e-09	4.71635e-07	NF IvsU-EA IvsU
ENSG00000068079	IFI35	2.68352	3.18798e-09	5.56744e-07	NF IvsU-EA IvsU
ENSG00000049245	VAMP3	1.7345	3.2737e-09	5.59802e-07	NF IvsU-EA IvsU
ENSG00000137965	IFI44	3.43425	3.744e-09	6.27158e-07	NF IvsU-EA IvsU
ENSG00000117226	GBP3	2.12844	4.00969e-09	6.5823e-07	NF IvsU-EA IvsU
ENSG00000123610	TNFAIP6	3.41763	4.17683e-09	6.72224e-07	NF IvsU-EA IvsU
ENSG00000115339	GALNT3	1.71319	4.80972e-09	7.59196e-07	NF IvsU-EA IvsU
ENSG00000124256	ZBP1	1.8567	5.45313e-09	8.40684e-07	NF IvsU-EA IvsU
ENSG00000187608	ISG15	4.24598	5.53082e-09	8.40684e-07	NF IvsU-EA IvsU
ENSG00000185507	IRF7	2.98745	5.90951e-09	8.81913e-07	NF IvsU-EA IvsU
ENSG00000137628	DDX60	2.30875	6.16587e-09	9.0374e-07	NF IvsU-EA IvsU
ENSG00000073737	DHRS9	1.96805	6.3512e-09	9.14573e-07	NF IvsU-EA IvsU
ENSG00000178726	THBD	-2.70319	6.47527e-09	9.16362e-07	NF IvsU-EA IvsU
ENSG00000115267	IFIH1	2.17232	7.17576e-09	9.98282e-07	NF IvsU-EA IvsU
ENSG00000020577	SAMD4A	3.09282	7.30327e-09	9.99088e-07	NF IvsU-EA IvsU
ENSG00000085063	CD59	1.8777	9.37558e-09	1.26155e-06	NF IvsU-EA IvsU
ENSG00000108771	DHX58	2.19757	1.36496e-08	1.80704e-06	NF IvsU-EA IvsU
ENSG00000196116	TDRD7	1.58394	1.39921e-08	1.82297e-06	NF IvsU-EA IvsU
ENSG00000111331	OAS3	3.53081	1.55843e-08	1.99869e-06	NF IvsU-EA IvsU
ENSG00000107201	DDX58	2.12774	1.63675e-08	2.06684e-06	NF IvsU-EA IvsU
ENSG00000132274	TRIM22	2.2947	2.40685e-08	2.99325e-06	NF IvsU-EA IvsU
ENSG00000163568	AIM2	2.30969	2.70172e-08	3.30981e-06	NF IvsU-EA IvsU
ENSG00000135363	LMO2	1.59832	3.2658e-08	3.94201e-06	NF IvsU-EA IvsU
ENSG00000198106	SNX29P2	-1.41329	3.33048e-08	3.96183e-06	NF IvsU-EA IvsU
ENSG00000114770	ABCC5	-1.81563	3.53599e-08	4.09689e-06	NF IvsU-EA IvsU
ENSG00000225492	GBP1P1	5.48107	3.54385e-08	4.09689e-06	NF IvsU-EA IvsU
ENSG00000126246	IGFLR1	1.67873	4.85529e-08	5.53503e-06	NF IvsU-EA IvsU
ENSG00000010030	ETV7	3.67301	4.96771e-08	5.58561e-06	NF IvsU-EA IvsU
ENSG00000102524	TNFSF13B	1.68463	5.33678e-08	5.9195e-06	NF IvsU-EA IvsU
ENSG00000240531	RPL21P123	-2.63359	5.55014e-08	6.07407e-06	NF IvsU-EA IvsU
ENSG00000132530	XAF1	2.66684	5.67958e-08	6.13395e-06	NF IvsU-EA IvsU
ENSG00000172007	RAB33B	1.50883	6.18213e-08	6.46741e-06	NF IvsU-EA IvsU
ENSG00000185885	IFITM1	1.77236	6.1858e-08	6.46741e-06	NF IvsU-EA IvsU
ENSG00000158869	FCER1G	1.59979	6.22472e-08	6.46741e-06	NF IvsU-EA IvsU
ENSG00000141664	ZCCHC2	1.62115	6.44534e-08	6.61292e-06	NF IvsU-EA IvsU
ENSG00000175895	PLEKHF2	1.32461	6.89815e-08	6.99013e-06	NF IvsU-EA IvsU
ENSG00000162654	GBP4	3.11787	7.03531e-08	7.04218e-06	NF IvsU-EA IvsU
ENSG00000150337	FCGR1A	3.01782	7.2319e-08	7.15174e-06	NF IvsU-EA IvsU
ENSG00000122643	NT5C3A	1.69608	8.31858e-08	8.10222e-06	NF IvsU-EA IvsU
ENSG00000135378	PRRG4	2.04739	8.39046e-08	8.10222e-06	NF IvsU-EA IvsU
ENSG00000148834	GSTO1	1.41259	8.86254e-08	8.45858e-06	NF IvsU-EA IvsU
ENSG00000179021	C3orf38	1.65248	9.11887e-08	8.60318e-06	NF IvsU-EA IvsU
ENSG00000124813	RUNX2	-1.50553	9.31809e-08	8.69124e-06	NF IvsU-EA IvsU
ENSG00000115109	EPB41L5	1.76147	9.49113e-08	8.72659e-06	NF IvsU-EA IvsU
ENSG00000085449	WDFY1	1.71944	9.56863e-08	8.72659e-06	NF IvsU-EA IvsU
ENSG00000135900	MRPL44	1.47451	9.77909e-08	8.82052e-06	NF IvsU-EA IvsU
ENSG00000140105	WARS	3.11821	1.0251e-07	9.04889e-06	NF IvsU-EA IvsU
ENSG00000123130	ACOT9	1.41908	1.02528e-07	9.04889e-06	NF IvsU-EA IvsU
ENSG00000059378	PARP12	1.65925	1.0675e-07	9.32131e-06	NF IvsU-EA IvsU
ENSG00000148175	STOM	1.55597	1.08352e-07	9.33937e-06	NF IvsU-EA IvsU
ENSG00000119917	IFIT3	3.11996	1.09232e-07	9.33937e-06	NF IvsU-EA IvsU
ENSG00000130066	SAT1	1.82132	1.11123e-07	9.40311e-06	NF IvsU-EA IvsU
ENSG00000100911	PSME2	2.23528	1.13801e-07	9.53143e-06	NF IvsU-EA IvsU
ENSG00000184465	WDR27	-1.45662	1.18352e-07	9.81247e-06	NF IvsU-EA IvsU
ENSG00000146425	DYNLT1	1.88878	1.28867e-07	1.05774e-05	NF IvsU-EA IvsU
ENSG00000229456	RLIMP1	-2.67001	1.33265e-07	1.08301e-05	NF IvsU-EA IvsU
ENSG00000168062	BATF2	4.11593	1.63259e-07	1.30623e-05	NF IvsU-EA IvsU
ENSG00000143891	GALM	1.75372	1.63915e-07	1.30623e-05	NF IvsU-EA IvsU
ENSG00000157601	MX1	2.50429	1.69529e-07	1.33797e-05	NF IvsU-EA IvsU
ENSG00000132963	POMP	1.41936	1.86464e-07	1.45762e-05	NF IvsU-EA IvsU
ENSG00000134321	RSAD2	4.20648	1.95023e-07	1.51014e-05	NF IvsU-EA IvsU
ENSG00000135148	TRAFD1	1.95515	2.02839e-07	1.55598e-05	NF IvsU-EA IvsU
ENSG00000137959	IFI44L	4.04466	2.07083e-07	1.57383e-05	NF IvsU-EA IvsU
ENSG00000134758	RNF138	1.38369	2.17472e-07	1.63762e-05	NF IvsU-EA IvsU
ENSG00000188313	PLSCR1	2.15545	2.69319e-07	2.00961e-05	NF IvsU-EA IvsU
ENSG00000182621	PLCB1	-1.43892	2.82266e-07	2.08724e-05	NF IvsU-EA IvsU
ENSG00000178607	ERN1	-1.44841	3.15708e-07	2.31369e-05	NF IvsU-EA IvsU
ENSG00000152558	TMEM123	1.97697	3.23573e-07	2.35034e-05	NF IvsU-EA IvsU
ENSG00000071967	CYBRD1	-1.67434	3.45451e-07	2.48725e-05	NF IvsU-EA IvsU
ENSG00000152229	PSTPIP2	2.30576	3.6513e-07	2.59805e-05	NF IvsU-EA IvsU
ENSG00000065427	KARS	1.48637	3.67171e-07	2.59805e-05	NF IvsU-EA IvsU
ENSG00000070501	POLB	1.62834	3.71013e-07	2.6028e-05	NF IvsU-EA IvsU
ENSG00000185947	ZNF267	1.68702	3.8598e-07	2.68485e-05	NF IvsU-EA IvsU
ENSG00000058866	DGKG	-1.70502	4.09287e-07	2.82305e-05	NF IvsU-EA IvsU
ENSG00000108679	LGALS3BP	2.42901	4.17005e-07	2.85232e-05	NF IvsU-EA IvsU
ENSG00000154642	C21orf91	1.47429	4.274e-07	2.89925e-05	NF IvsU-EA IvsU
ENSG00000104518	GSDMD	1.2682	4.42784e-07	2.97899e-05	NF IvsU-EA IvsU
ENSG00000137200	CMTR1	1.5064	4.48447e-07	2.99256e-05	NF IvsU-EA IvsU
ENSG00000104312	RIPK2	2.26546	4.777e-07	3.16207e-05	NF IvsU-EA IvsU
ENSG00000164430	MB21D1	1.65127	4.86077e-07	3.16393e-05	NF IvsU-EA IvsU
ENSG00000185745	IFIT1	2.96484	4.88519e-07	3.16393e-05	NF IvsU-EA IvsU
ENSG00000128335	APOL2	1.69105	4.89545e-07	3.16393e-05	NF IvsU-EA IvsU
ENSG00000141971	MVB12A	1.74073	5.00844e-07	3.21166e-05	NF IvsU-EA IvsU
ENSG00000177409	SAMD9L	2.33352	5.2251e-07	3.32462e-05	NF IvsU-EA IvsU
ENSG00000237296	SMG1P1	-1.62753	5.35264e-07	3.37958e-05	NF IvsU-EA IvsU
ENSG00000142512	SIGLEC10	-1.49733	5.6981e-07	3.57023e-05	NF IvsU-EA IvsU
ENSG00000168229	PTGDR	-1.87079	6.57003e-07	4.08536e-05	NF IvsU-EA IvsU
ENSG00000206052	DOK6	-1.60397	6.88844e-07	4.25115e-05	NF IvsU-EA IvsU
ENSG00000132256	TRIM5	1.36255	7.62918e-07	4.67316e-05	NF IvsU-EA IvsU
ENSG00000165806	CASP7	1.78439	7.84156e-07	4.76767e-05	NF IvsU-EA IvsU
ENSG00000245105	A2M-AS1	-1.71281	7.96596e-07	4.80769e-05	NF IvsU-EA IvsU
ENSG00000204287	HLA-DRA	1.52195	8.0804e-07	4.84116e-05	NF IvsU-EA IvsU
ENSG00000137767	SQRDL	1.308	8.36011e-07	4.97245e-05	NF IvsU-EA IvsU
ENSG00000205413	SAMD9	2.01535	8.75838e-07	5.17186e-05	NF IvsU-EA IvsU
ENSG00000013374	NUB1	1.3738	9.00134e-07	5.27736e-05	NF IvsU-EA IvsU
ENSG00000041357	PSMA4	2.03059	1.01073e-06	5.88374e-05	NF IvsU-EA IvsU
ENSG00000175073	VCPIP1	1.52694	1.04834e-06	6.05972e-05	NF IvsU-EA IvsU
ENSG00000205220	PSMB10	1.38857	1.0722e-06	6.15427e-05	NF IvsU-EA IvsU
ENSG00000120280	CXorf21	1.6286	1.08282e-06	6.17205e-05	NF IvsU-EA IvsU
ENSG00000072062	PRKACA	-1.22299	1.09429e-06	6.19444e-05	NF IvsU-EA IvsU
ENSG00000157693	C9orf91	1.5805	1.12768e-06	6.33975e-05	NF IvsU-EA IvsU
ENSG00000133805	AMPD3	-1.46969	1.14894e-06	6.41532e-05	NF IvsU-EA IvsU
ENSG00000236790	LINC00299	-1.76254	1.19486e-06	6.60338e-05	NF IvsU-EA IvsU
ENSG00000159147	DONSON	-2.27906	1.19871e-06	6.60338e-05	NF IvsU-EA IvsU
ENSG00000141574	SECTM1	1.90795	1.22546e-06	6.7057e-05	NF IvsU-EA IvsU
ENSG00000108294	PSMB3	1.24069	1.27937e-06	6.95438e-05	NF IvsU-EA IvsU
ENSG00000165801	ARHGEF40	-1.7316	1.30044e-06	7.0224e-05	NF IvsU-EA IvsU
ENSG00000185864	NPIPB4	-1.19641	1.44686e-06	7.76198e-05	NF IvsU-EA IvsU
ENSG00000136816	TOR1B	1.32566	1.56884e-06	8.36169e-05	NF IvsU-EA IvsU
ENSG00000074660	SCARF1	1.81719	1.63546e-06	8.66056e-05	NF IvsU-EA IvsU
ENSG00000204516	MICB	1.38425	1.65212e-06	8.69268e-05	NF IvsU-EA IvsU
ENSG00000117228	GBP1	3.10963	1.68615e-06	8.81521e-05	NF IvsU-EA IvsU
ENSG00000119655	NPC2	1.36939	1.6982e-06	8.82206e-05	NF IvsU-EA IvsU
ENSG00000136689	IL1RN	1.68925	1.83071e-06	9.4506e-05	NF IvsU-EA IvsU
ENSG00000155287	SLC25A28	1.44802	1.95821e-06	0.000100456	NF IvsU-EA IvsU
ENSG00000103642	LACTB	1.73473	2.06045e-06	0.000104552	NF IvsU-EA IvsU
ENSG00000112773	FAM46A	1.21797	2.06353e-06	0.000104552	NF IvsU-EA IvsU
ENSG00000236977	ANKRD44-IT1	-1.23848	2.11593e-06	0.00010655	NF IvsU-EA IvsU
ENSG00000138434	SSFA2	1.29968	2.13966e-06	0.000107087	NF IvsU-EA IvsU
ENSG00000237248	LINC00987	-2.47831	2.18574e-06	0.000108731	NF IvsU-EA IvsU
ENSG00000129667	RHBDF2	2.00521	2.27066e-06	0.000112275	NF IvsU-EA IvsU
ENSG00000161929	SCIMP	1.3515	2.38356e-06	0.000117151	NF IvsU-EA IvsU
ENSG00000096968	JAK2	1.76051	2.45958e-06	0.000120168	NF IvsU-EA IvsU
ENSG00000104320	NBN	1.59594	2.56167e-06	0.000124415	NF IvsU-EA IvsU
ENSG00000102897	LYRM1	1.37192	2.89676e-06	0.000139862	NF IvsU-EA IvsU
ENSG00000121858	TNFSF10	1.98007	3.07091e-06	0.000146901	NF IvsU-EA IvsU
ENSG00000154451	GBP5	3.01521	3.07833e-06	0.000146901	NF IvsU-EA IvsU
ENSG00000140464	PML	2.27324	3.17142e-06	0.000150468	NF IvsU-EA IvsU
ENSG00000100342	APOL1	1.98421	3.35094e-06	0.000158072	NF IvsU-EA IvsU
ENSG00000101911	PRPS2	1.76033	3.37462e-06	0.000158279	NF IvsU-EA IvsU
ENSG00000026751	SLAMF7	1.95927	3.61748e-06	0.000168706	NF IvsU-EA IvsU
ENSG00000198523	PLN	-2.05082	3.75949e-06	0.000173692	NF IvsU-EA IvsU
ENSG00000163596	ICA1L	-1.56358	3.76671e-06	0.000173692	NF IvsU-EA IvsU
ENSG00000114127	XRN1	1.74041	4.01859e-06	0.000184272	NF IvsU-EA IvsU
ENSG00000138119	MYOF	2.31515	4.18467e-06	0.000190646	NF IvsU-EA IvsU
ENSG00000221963	APOL6	1.88302	4.20406e-06	0.000190646	NF IvsU-EA IvsU
ENSG00000004399	PLXND1	-1.37557	4.22999e-06	0.000190768	NF IvsU-EA IvsU
ENSG00000126216	TUBGCP3	-1.10752	4.40979e-06	0.00019779	NF IvsU-EA IvsU
ENSG00000023171	GRAMD1B	2.19003	4.57551e-06	0.000204108	NF IvsU-EA IvsU
ENSG00000103489	XYLT1	-1.47715	4.67644e-06	0.000207482	NF IvsU-EA IvsU
ENSG00000145287	PLAC8	1.3588	4.82734e-06	0.000213026	NF IvsU-EA IvsU
ENSG00000075399	VPS9D1	2.20919	4.8865e-06	0.000214484	NF IvsU-EA IvsU
ENSG00000229754	CXCR2P1	1.95221	4.94909e-06	0.000216075	NF IvsU-EA IvsU
ENSG00000128731	HERC2	-1.16644	5.03474e-06	0.000218652	NF IvsU-EA IvsU
ENSG00000168614	NBPF9	-1.04333	5.17336e-06	0.000223489	NF IvsU-EA IvsU
ENSG00000138463	DIRC2	-1.38072	5.33695e-06	0.000229349	NF IvsU-EA IvsU
ENSG00000216490	IFI30	1.54483	5.38192e-06	0.000229425	NF IvsU-EA IvsU
ENSG00000115159	GPD2	1.17407	5.39461e-06	0.000229425	NF IvsU-EA IvsU
ENSG00000177989	ODF3B	1.77262	5.59736e-06	0.00023682	NF IvsU-EA IvsU
ENSG00000148110	HIATL1	1.33835	5.86716e-06	0.000246962	NF IvsU-EA IvsU
ENSG00000009694	TENM1	-1.24585	5.99219e-06	0.000250938	NF IvsU-EA IvsU
ENSG00000155629	PIK3AP1	1.38134	6.09481e-06	0.000253716	NF IvsU-EA IvsU
ENSG00000134243	SORT1	1.64512	6.12033e-06	0.000253716	NF IvsU-EA IvsU
ENSG00000074966	TXK	-1.18173	6.38778e-06	0.000262195	NF IvsU-EA IvsU
ENSG00000204257	HLA-DMA	1.29387	6.38876e-06	0.000262195	NF IvsU-EA IvsU
ENSG00000180537	RNF182	1.76786	6.62799e-06	0.000268074	NF IvsU-EA IvsU
ENSG00000160932	LY6E	2.36871	6.62805e-06	0.000268074	NF IvsU-EA IvsU
ENSG00000070190	DAPP1	1.44821	6.63001e-06	0.000268074	NF IvsU-EA IvsU
ENSG00000068784	SRBD1	1.19678	7.39369e-06	0.000297487	NF IvsU-EA IvsU
ENSG00000174749	C4orf32	2.01366	7.84728e-06	0.000314198	NF IvsU-EA IvsU
ENSG00000152689	RASGRP3	0.99183	8.00761e-06	0.000318775	NF IvsU-EA IvsU
ENSG00000088827	SIGLEC1	3.30236	8.03927e-06	0.000318775	NF IvsU-EA IvsU
ENSG00000125826	RBCK1	1.42426	8.35626e-06	0.000329421	NF IvsU-EA IvsU
ENSG00000138496	PARP9	1.72453	8.38804e-06	0.000329421	NF IvsU-EA IvsU
ENSG00000197121	PGAP1	1.32826	8.48718e-06	0.00033168	NF IvsU-EA IvsU
ENSG00000185920	PTCH1	-1.23976	8.52637e-06	0.00033168	NF IvsU-EA IvsU
ENSG00000055332	EIF2AK2	1.65039	9.36039e-06	0.000362406	NF IvsU-EA IvsU
ENSG00000187231	SESTD1	1.2753	9.47553e-06	0.000364739	NF IvsU-EA IvsU
ENSG00000117281	CD160	-1.49265	9.50952e-06	0.000364739	NF IvsU-EA IvsU
ENSG00000255103	KIAA0754	-1.43649	9.70882e-06	0.000370651	NF IvsU-EA IvsU
ENSG00000136888	ATP6V1G1	1.37092	9.76426e-06	0.000371042	NF IvsU-EA IvsU
ENSG00000099860	GADD45B	1.55037	9.88389e-06	0.000373397	NF IvsU-EA IvsU
ENSG00000140836	ZFHX3	-1.41179	9.96267e-06	0.000373397	NF IvsU-EA IvsU
ENSG00000107960	OBFC1	1.1715	9.9627e-06	0.000373397	NF IvsU-EA IvsU
ENSG00000128383	APOBEC3A	1.46253	1.08452e-05	0.000403336	NF IvsU-EA IvsU
ENSG00000164054	SHISA5	1.24401	1.08598e-05	0.000403336	NF IvsU-EA IvsU
ENSG00000136048	DRAM1	1.5584	1.09961e-05	0.000406557	NF IvsU-EA IvsU
ENSG00000197057	DTHD1	-1.71552	1.15168e-05	0.000423902	NF IvsU-EA IvsU
ENSG00000138166	DUSP5	2.66274	1.1778e-05	0.000431579	NF IvsU-EA IvsU
ENSG00000117020	AKT3	-1.19606	1.21683e-05	0.000443899	NF IvsU-EA IvsU
ENSG00000062194	GPBP1	1.20432	1.22389e-05	0.0004445	NF IvsU-EA IvsU
ENSG00000154217	PITPNC1	-1.17971	1.33582e-05	0.000481268	NF IvsU-EA IvsU
ENSG00000164300	SERINC5	-1.29619	1.3414e-05	0.000481268	NF IvsU-EA IvsU
ENSG00000203832	NBPF20	-1.08463	1.34272e-05	0.000481268	NF IvsU-EA IvsU
ENSG00000101608	MYL12A	1.09972	1.35317e-05	0.000482905	NF IvsU-EA IvsU
ENSG00000007264	MATK	-1.7189	1.37107e-05	0.000487174	NF IvsU-EA IvsU
ENSG00000026652	AGPAT4	-1.13793	1.3834e-05	0.000489437	NF IvsU-EA IvsU
ENSG00000038274	MAT2B	1.11245	1.39935e-05	0.000492954	NF IvsU-EA IvsU
ENSG00000196975	ANXA4	1.6992	1.41439e-05	0.000496125	NF IvsU-EA IvsU
ENSG00000106392	C1GALT1	1.18483	1.46958e-05	0.00051329	NF IvsU-EA IvsU
ENSG00000126945	HNRNPH2	1.30637	1.47814e-05	0.000514093	NF IvsU-EA IvsU
ENSG00000165997	ARL5B	1.26253	1.50011e-05	0.000519532	NF IvsU-EA IvsU
ENSG00000176438	SYNE3	-1.22263	1.56262e-05	0.000538905	NF IvsU-EA IvsU
ENSG00000204054	LINC00963	-1.31491	1.61403e-05	0.000554309	NF IvsU-EA IvsU
ENSG00000204177	BMS1P1	-1.25728	1.65171e-05	0.000564884	NF IvsU-EA IvsU
ENSG00000196743	GM2A	1.13424	1.67709e-05	0.000571183	NF IvsU-EA IvsU
ENSG00000135211	TMEM60	1.2573	1.69332e-05	0.00057433	NF IvsU-EA IvsU
ENSG00000132122	SPATA6	-1.59451	1.70091e-05	0.00057453	NF IvsU-EA IvsU
ENSG00000140030	GPR65	1.32748	1.83671e-05	0.000617858	NF IvsU-EA IvsU
ENSG00000133106	EPSTI1	2.48807	1.8717e-05	0.000627057	NF IvsU-EA IvsU
ENSG00000065911	MTHFD2	1.72844	1.94795e-05	0.00064995	NF IvsU-EA IvsU
ENSG00000128739	SNRPN	-1.74895	2.20326e-05	0.00073216	NF IvsU-EA IvsU
ENSG00000168394	TAP1	1.53399	2.26079e-05	0.000748248	NF IvsU-EA IvsU
ENSG00000108306	FBXL20	-1.08893	2.27734e-05	0.0007507	NF IvsU-EA IvsU
ENSG00000165168	CYBB	1.4811	2.50721e-05	0.000823166	NF IvsU-EA IvsU
ENSG00000086300	SNX10	1.66483	2.55291e-05	0.000834832	NF IvsU-EA IvsU
ENSG00000178685	PARP10	1.82831	2.59416e-05	0.000844955	NF IvsU-EA IvsU
ENSG00000231074	HCG18	-0.990434	2.62433e-05	0.000851404	NF IvsU-EA IvsU
ENSG00000121310	ECHDC2	-1.05017	2.73533e-05	0.000883921	NF IvsU-EA IvsU
ENSG00000144848	ATG3	1.33721	2.8498e-05	0.000917301	NF IvsU-EA IvsU
ENSG00000026103	FAS	1.59191	2.8933e-05	0.000927663	NF IvsU-EA IvsU
ENSG00000112640	PPP2R5D	-1.57274	3.04417e-05	0.00097224	NF IvsU-EA IvsU
ENSG00000213891	RPL3P6	-2.0036	3.15781e-05	0.0009996	NF IvsU-EA IvsU
ENSG00000106560	GIMAP2	1.50264	3.16458e-05	0.0009996	NF IvsU-EA IvsU
ENSG00000150045	KLRF1	-1.8821	3.16637e-05	0.0009996	NF IvsU-EA IvsU
ENSG00000146197	SCUBE3	-1.34777	3.21455e-05	0.00101092	NF IvsU-EA IvsU
ENSG00000213047	DENND1B	1.11465	3.3944e-05	0.00106341	NF IvsU-EA IvsU
ENSG00000211896	IGHG1	-1.5095	3.49195e-05	0.00108981	NF IvsU-EA IvsU
ENSG00000122497	NBPF14	-1.05902	3.52289e-05	0.00109247	NF IvsU-EA IvsU
ENSG00000169991	IFFO2	-1.28542	3.52712e-05	0.00109247	NF IvsU-EA IvsU
ENSG00000100139	MICALL1	1.6068	3.61639e-05	0.00111591	NF IvsU-EA IvsU
ENSG00000100902	PSMA6	1.89636	3.72461e-05	0.001145	NF IvsU-EA IvsU
ENSG00000101017	CD40	1.6174	3.74648e-05	0.00114743	NF IvsU-EA IvsU
ENSG00000136068	FLNB	-1.17518	3.76199e-05	0.0011479	NF IvsU-EA IvsU
ENSG00000069849	ATP1B3	1.4209	3.82e-05	0.00116128	NF IvsU-EA IvsU
ENSG00000196664	TLR7	1.33839	3.9416e-05	0.00119382	NF IvsU-EA IvsU
ENSG00000175414	ARL10	-1.28462	3.9721e-05	0.00119864	NF IvsU-EA IvsU
ENSG00000153029	MR1	1.06765	4.18618e-05	0.00125843	NF IvsU-EA IvsU
ENSG00000115415	STAT1	1.85535	4.20089e-05	0.00125843	NF IvsU-EA IvsU
ENSG00000164144	ARFIP1	1.14396	4.2197e-05	0.00125947	NF IvsU-EA IvsU
ENSG00000072952	MRVI1	-1.64352	4.31292e-05	0.00128262	NF IvsU-EA IvsU
ENSG00000170180	GYPA	1.86193	4.34567e-05	0.0012877	NF IvsU-EA IvsU
ENSG00000109906	ZBTB16	-1.9516	4.37326e-05	0.00129025	NF IvsU-EA IvsU
ENSG00000140968	IRF8	1.02433	4.38571e-05	0.00129025	NF IvsU-EA IvsU
ENSG00000026950	BTN3A1	1.09499	4.52673e-05	0.00132698	NF IvsU-EA IvsU
ENSG00000174501	ANKRD36C	-1.034	4.60277e-05	0.00134447	NF IvsU-EA IvsU
ENSG00000163535	SGOL2	1.64713	4.73025e-05	0.0013768	NF IvsU-EA IvsU
ENSG00000119596	YLPM1	-0.958278	4.84044e-05	0.0014039	NF IvsU-EA IvsU
ENSG00000214872	SMTNL1	2.18085	5.03726e-05	0.00145584	NF IvsU-EA IvsU
ENSG00000154814	OXNAD1	-1.05242	5.1463e-05	0.00148213	NF IvsU-EA IvsU
ENSG00000168405	CMAHP	1.00857	5.22676e-05	0.00150004	NF IvsU-EA IvsU
ENSG00000133574	GIMAP4	1.16915	5.28294e-05	0.00151088	NF IvsU-EA IvsU
ENSG00000135604	STX11	1.76685	5.35063e-05	0.00152493	NF IvsU-EA IvsU
ENSG00000116704	SLC35D1	-1.02487	5.46772e-05	0.00155291	NF IvsU-EA IvsU
ENSG00000178075	GRAMD1C	-2.31998	5.54347e-05	0.00156899	NF IvsU-EA IvsU
ENSG00000124762	CDKN1A	1.48039	5.64091e-05	0.00159109	NF IvsU-EA IvsU
ENSG00000167208	SNX20	1.17232	5.69661e-05	0.00160129	NF IvsU-EA IvsU
ENSG00000138642	HERC6	1.18871	5.75119e-05	0.00160945	NF IvsU-EA IvsU
ENSG00000135535	CD164	1.12052	5.78144e-05	0.00160945	NF IvsU-EA IvsU
ENSG00000136783	NIPSNAP3A	1.66224	5.78446e-05	0.00160945	NF IvsU-EA IvsU
ENSG00000176871	WSB2	1.08724	5.83305e-05	0.00161749	NF IvsU-EA IvsU
ENSG00000243716	NPIPB5	-1.1807	6.20054e-05	0.0017136	NF IvsU-EA IvsU
ENSG00000085511	MAP3K4	-0.983222	6.38354e-05	0.00175613	NF IvsU-EA IvsU
ENSG00000106605	BLVRA	1.6253	6.39721e-05	0.00175613	NF IvsU-EA IvsU
ENSG00000104267	CA2	1.29153	6.48564e-05	0.00177077	NF IvsU-EA IvsU
ENSG00000173221	GLRX	1.29316	6.4937e-05	0.00177077	NF IvsU-EA IvsU
ENSG00000197024	ZNF398	-0.953934	6.74627e-05	0.00183356	NF IvsU-EA IvsU
ENSG00000091879	ANGPT2	-1.11762	6.80806e-05	0.00184424	NF IvsU-EA IvsU
ENSG00000205730	ITPRIPL2	1.14211	6.90936e-05	0.00186227	NF IvsU-EA IvsU
ENSG00000118640	VAMP8	1.5029	6.91999e-05	0.00186227	NF IvsU-EA IvsU
ENSG00000169087	HSPBAP1	-0.978816	7.10262e-05	0.00190517	NF IvsU-EA IvsU
ENSG00000137801	THBS1	-1.12106	7.13569e-05	0.00190781	NF IvsU-EA IvsU
ENSG00000156875	HIAT1	0.987493	7.20358e-05	0.00191929	NF IvsU-EA IvsU
ENSG00000092847	AGO1	-0.952012	7.23337e-05	0.00191929	NF IvsU-EA IvsU
ENSG00000113749	HRH2	-1.61477	7.24878e-05	0.00191929	NF IvsU-EA IvsU
ENSG00000125347	IRF1	1.58962	7.4076e-05	0.00195503	NF IvsU-EA IvsU
ENSG00000180628	PCGF5	1.25501	7.59995e-05	0.00199937	NF IvsU-EA IvsU
ENSG00000163840	DTX3L	1.28319	7.81795e-05	0.00205015	NF IvsU-EA IvsU
ENSG00000198556	ZNF789	-1.01509	7.97158e-05	0.00208378	NF IvsU-EA IvsU
ENSG00000156500	FAM122C	1.27194	8.03442e-05	0.00209354	NF IvsU-EA IvsU
ENSG00000083937	CHMP2B	1.29133	8.23154e-05	0.00213812	NF IvsU-EA IvsU
ENSG00000115956	PLEK	1.42415	8.40637e-05	0.00217179	NF IvsU-EA IvsU
ENSG00000110315	RNF141	-1.16669	8.42068e-05	0.00217179	NF IvsU-EA IvsU
ENSG00000137441	FGFBP2	-1.63094	8.44058e-05	0.00217179	NF IvsU-EA IvsU
ENSG00000143106	PSMA5	1.07971	8.65244e-05	0.00221935	NF IvsU-EA IvsU
ENSG00000168679	SLC16A4	-1.44128	8.71381e-05	0.00222813	NF IvsU-EA IvsU
ENSG00000122547	EEPD1	-1.84344	8.86311e-05	0.00225927	NF IvsU-EA IvsU
ENSG00000211689	TRGC1	-1.49671	9.10824e-05	0.00230786	NF IvsU-EA IvsU
ENSG00000047621	C12orf4	1.21953	9.14831e-05	0.00230786	NF IvsU-EA IvsU
ENSG00000134539	KLRD1	-1.32849	9.1564e-05	0.00230786	NF IvsU-EA IvsU
ENSG00000138385	SSB	1.29441	9.16619e-05	0.00230786	NF IvsU-EA IvsU
ENSG00000130589	HELZ2	1.7336	9.23208e-05	0.00231734	NF IvsU-EA IvsU
ENSG00000133313	CNDP2	2.01003	9.36892e-05	0.00234451	NF IvsU-EA IvsU
ENSG00000204767	FAM196B	-1.20592	9.47789e-05	0.00236457	NF IvsU-EA IvsU
ENSG00000153094	BCL2L11	-1.00579	9.83496e-05	0.00243387	NF IvsU-EA IvsU
ENSG00000198019	FCGR1B	2.08942	9.84334e-05	0.00243387	NF IvsU-EA IvsU
ENSG00000165092	ALDH1A1	1.15552	9.85022e-05	0.00243387	NF IvsU-EA IvsU
ENSG00000154263	ABCA10	-1.67615	9.87424e-05	0.00243387	NF IvsU-EA IvsU
ENSG00000238121	LINC00426	-1.17251	9.92842e-05	0.00243989	NF IvsU-EA IvsU
ENSG00000254184	TYW1B	-1.6424	0.000102877	0.00252065	NF IvsU-EA IvsU
ENSG00000087589	CASS4	-1.42184	0.000103671	0.00253254	NF IvsU-EA IvsU
ENSG00000075651	PLD1	-1.36725	0.00010602	0.00258224	NF IvsU-EA IvsU
ENSG00000116337	AMPD2	-1.30608	0.000109148	0.00265055	NF IvsU-EA IvsU
ENSG00000107864	CPEB3	1.05453	0.000110582	0.00267205	NF IvsU-EA IvsU
ENSG00000173193	PARP14	1.851	0.000110713	0.00267205	NF IvsU-EA IvsU
ENSG00000163376	KBTBD8	1.13567	0.000111069	0.00267205	NF IvsU-EA IvsU
ENSG00000079385	CEACAM1	2.15944	0.000111336	0.00267205	NF IvsU-EA IvsU
ENSG00000143162	CREG1	1.38336	0.00011316	0.00270792	NF IvsU-EA IvsU
ENSG00000104490	NCALD	-1.35142	0.000120789	0.00288207	NF IvsU-EA IvsU
ENSG00000081087	OSTM1	0.987043	0.000123893	0.00294758	NF IvsU-EA IvsU
ENSG00000182487	NCF1B	1.35259	0.000125815	0.00298465	NF IvsU-EA IvsU
ENSG00000003400	CASP10	1.01024	0.000128706	0.00304444	NF IvsU-EA IvsU
ENSG00000187210	GCNT1	1.00062	0.000129754	0.00306041	NF IvsU-EA IvsU
ENSG00000204623	ZNRD1-AS1	-0.949459	0.000131104	0.00308338	NF IvsU-EA IvsU
ENSG00000157388	CACNA1D	-1.61351	0.000132043	0.00309661	NF IvsU-EA IvsU
ENSG00000149294	NCAM1	-1.35361	0.000133143	0.0031057	NF IvsU-EA IvsU
ENSG00000170275	CRTAP	-0.990928	0.000133188	0.0031057	NF IvsU-EA IvsU
ENSG00000227028	SLC8A1-AS1	-1.47075	0.000135791	0.00315744	NF IvsU-EA IvsU
ENSG00000197448	GSTK1	1.11722	0.000140735	0.00326314	NF IvsU-EA IvsU
ENSG00000138760	SCARB2	1.06869	0.000141232	0.00326544	NF IvsU-EA IvsU
ENSG00000115520	COQ10B	1.01517	0.000142644	0.00328883	NF IvsU-EA IvsU
ENSG00000207546	MIR548C	-1.86605	0.000144038	0.00330068	NF IvsU-EA IvsU
ENSG00000048707	VPS13D	-0.944618	0.00014404	0.00330068	NF IvsU-EA IvsU
ENSG00000137752	CASP1	1.26482	0.000144364	0.00330068	NF IvsU-EA IvsU
ENSG00000087253	LPCAT2	1.51405	0.000145303	0.00331291	NF IvsU-EA IvsU
ENSG00000104375	STK3	1.22174	0.000146099	0.00332184	NF IvsU-EA IvsU
ENSG00000166710	B2M	1.64858	0.00014856	0.00336583	NF IvsU-EA IvsU
ENSG00000114423	CBLB	-1.15398	0.000148854	0.00336583	NF IvsU-EA IvsU
ENSG00000144290	SLC4A10	-1.4501	0.000149613	0.00337369	NF IvsU-EA IvsU
ENSG00000161267	BDH1	-1.54556	0.000153182	0.00344471	NF IvsU-EA IvsU
ENSG00000166801	FAM111A	1.08073	0.000155044	0.00346821	NF IvsU-EA IvsU
ENSG00000169813	HNRNPF	0.943713	0.000155072	0.00346821	NF IvsU-EA IvsU
ENSG00000231389	HLA-DPA1	1.13589	0.000160149	0.00357201	NF IvsU-EA IvsU
ENSG00000221962	TMEM14E	-1.26552	0.000162636	0.00361766	NF IvsU-EA IvsU
ENSG00000160326	SLC2A6	1.32603	0.000163297	0.00362104	NF IvsU-EA IvsU
ENSG00000145016	KIAA0226	0.994431	0.00016367	0.00362104	NF IvsU-EA IvsU
ENSG00000124788	ATXN1	-1.0982	0.000165101	0.00364288	NF IvsU-EA IvsU
ENSG00000160305	DIP2A	-0.900881	0.000168106	0.00368265	NF IvsU-EA IvsU
ENSG00000150401	DCUN1D2	-1.026	0.00016821	0.00368265	NF IvsU-EA IvsU
ENSG00000086065	CHMP5	1.47702	0.00016825	0.00368265	NF IvsU-EA IvsU
ENSG00000108861	DUSP3	1.09561	0.000171279	0.0037348	NF IvsU-EA IvsU
ENSG00000116299	KIAA1324	-1.33373	0.000171543	0.0037348	NF IvsU-EA IvsU
ENSG00000183044	ABAT	-1.52579	0.000173003	0.00375664	NF IvsU-EA IvsU
ENSG00000131401	NAPSB	0.955175	0.000174405	0.00377708	NF IvsU-EA IvsU
ENSG00000138758	SEPT11	-0.90916	0.000175889	0.00379921	NF IvsU-EA IvsU
ENSG00000141298	SSH2	-1.17634	0.000179246	0.00385848	NF IvsU-EA IvsU
ENSG00000128891	C15orf57	0.982086	0.000179573	0.00385848	NF IvsU-EA IvsU
ENSG00000143753	DEGS1	1.03334	0.000181968	0.00389729	NF IvsU-EA IvsU
ENSG00000123728	RAP2C	1.03116	0.000182329	0.00389729	NF IvsU-EA IvsU
ENSG00000237945	LINC00649	-0.896562	0.000186304	0.00397191	NF IvsU-EA IvsU
ENSG00000165704	HPRT1	1.95379	0.000187734	0.00399203	NF IvsU-EA IvsU
ENSG00000120992	LYPLA1	1.02506	0.000188632	0.00400075	NF IvsU-EA IvsU
ENSG00000136770	DNAJC1	1.22832	0.00019016	0.0040156	NF IvsU-EA IvsU
ENSG00000068366	ACSL4	1.25798	0.00019031	0.0040156	NF IvsU-EA IvsU
ENSG00000215867	KRT18P57	-2.04951	0.000191783	0.00403351	NF IvsU-EA IvsU
ENSG00000185420	SMYD3	-1.17213	0.000192142	0.00403351	NF IvsU-EA IvsU
ENSG00000131018	SYNE1	-1.04246	0.000193644	0.00405466	NF IvsU-EA IvsU
ENSG00000198898	CAPZA2	1.39753	0.000196955	0.0041092	NF IvsU-EA IvsU
ENSG00000105402	NAPA	1.36011	0.000197249	0.0041092	NF IvsU-EA IvsU
ENSG00000239713	APOBEC3G	1.12601	0.000198745	0.00412987	NF IvsU-EA IvsU
ENSG00000121064	SCPEP1	1.00951	0.000200297	0.00415162	NF IvsU-EA IvsU
ENSG00000223865	HLA-DPB1	1.34843	0.000202579	0.00418833	NF IvsU-EA IvsU
ENSG00000204217	BMPR2	0.930114	0.000206653	0.00426183	NF IvsU-EA IvsU
ENSG00000204642	HLA-F	1.22968	0.000212891	0.00437948	NF IvsU-EA IvsU
ENSG00000134905	CARS2	0.930788	0.000214471	0.00440095	NF IvsU-EA IvsU
ENSG00000183688	FAM101B	-1.4909	0.000215395	0.00440888	NF IvsU-EA IvsU
ENSG00000158406	HIST1H4H	1.1432	0.000219236	0.00447634	NF IvsU-EA IvsU
ENSG00000132507	EIF5A	0.994984	0.000220392	0.00448878	NF IvsU-EA IvsU
ENSG00000095794	CREM	1.17431	0.000221859	0.00450747	NF IvsU-EA IvsU
ENSG00000100418	DESI1	0.988014	0.000222782	0.00451504	NF IvsU-EA IvsU
ENSG00000132716	DCAF8	-0.865447	0.000223605	0.00452057	NF IvsU-EA IvsU
ENSG00000138600	SPPL2A	1.02336	0.000226684	0.00457155	NF IvsU-EA IvsU
ENSG00000011295	TTC19	-0.972389	0.000227581	0.00457839	NF IvsU-EA IvsU
ENSG00000186470	BTN3A2	0.988397	0.000232438	0.0046477	NF IvsU-EA IvsU
ENSG00000058668	ATP2B4	-0.979142	0.000232464	0.0046477	NF IvsU-EA IvsU
ENSG00000204172	AGAP10	-1.14545	0.000232725	0.0046477	NF IvsU-EA IvsU
ENSG00000138413	IDH1	1.01744	0.000238085	0.00474192	NF IvsU-EA IvsU
ENSG00000255398	HCAR3	2.27412	0.00023896	0.00474192	NF IvsU-EA IvsU
ENSG00000113583	C5orf15	1.01394	0.000239176	0.00474192	NF IvsU-EA IvsU
ENSG00000101084	C20orf24	1.07156	0.000243869	0.00482332	NF IvsU-EA IvsU
ENSG00000188021	UBQLN2	1.10757	0.000244489	0.00482395	NF IvsU-EA IvsU
ENSG00000164308	ERAP2	1.13865	0.000246253	0.00484711	NF IvsU-EA IvsU
ENSG00000115977	AAK1	-0.954101	0.000251022	0.00492081	NF IvsU-EA IvsU
ENSG00000132294	EFR3A	0.902701	0.000251345	0.00492081	NF IvsU-EA IvsU
ENSG00000166963	MAP1A	-1.31221	0.000251796	0.00492081	NF IvsU-EA IvsU
ENSG00000235703	LINC00894	-0.989669	0.000253211	0.00493672	NF IvsU-EA IvsU
ENSG00000070961	ATP2B1	-0.931017	0.000261675	0.00508964	NF IvsU-EA IvsU
ENSG00000145990	GFOD1	-1.04417	0.000264249	0.00511462	NF IvsU-EA IvsU
ENSG00000176049	JAKMIP2	-1.32417	0.000264698	0.00511462	NF IvsU-EA IvsU
ENSG00000242574	HLA-DMB	1.12843	0.000264829	0.00511462	NF IvsU-EA IvsU
ENSG00000164691	TAGAP	1.05933	0.00026605	0.00512615	NF IvsU-EA IvsU
ENSG00000127952	STYXL1	1.27813	0.000272678	0.00524154	NF IvsU-EA IvsU
ENSG00000123091	RNF11	1.23404	0.000277212	0.00531625	NF IvsU-EA IvsU
ENSG00000138660	AP1AR	1.21181	0.000295414	0.00565211	NF IvsU-EA IvsU
ENSG00000120949	TNFRSF8	-1.36503	0.000300675	0.0057394	NF IvsU-EA IvsU
ENSG00000067064	IDI1	1.10421	0.00030164	0.00574059	NF IvsU-EA IvsU
ENSG00000118515	SGK1	-1.45672	0.000302136	0.00574059	NF IvsU-EA IvsU
ENSG00000175066	GK5	-0.984764	0.000305694	0.00579478	NF IvsU-EA IvsU
ENSG00000153207	AHCTF1	-1.08061	0.000307998	0.005825	NF IvsU-EA IvsU
ENSG00000131378	RFTN1	-0.957805	0.000313217	0.00591009	NF IvsU-EA IvsU
ENSG00000139055	ERP27	-1.10736	0.00031706	0.00596887	NF IvsU-EA IvsU
ENSG00000198959	TGM2	1.71132	0.000325887	0.006121	NF IvsU-EA IvsU
ENSG00000184992	BRI3BP	-0.894392	0.000328107	0.00614864	NF IvsU-EA IvsU
ENSG00000163565	IFI16	1.63988	0.000329653	0.00615368	NF IvsU-EA IvsU
ENSG00000187116	LILRA5	1.00138	0.000329875	0.00615368	NF IvsU-EA IvsU
ENSG00000122729	ACO1	1.29813	0.000331727	0.00617418	NF IvsU-EA IvsU
ENSG00000137414	FAM8A1	1.3045	0.000337388	0.00626533	NF IvsU-EA IvsU
ENSG00000112695	COX7A2	1.10645	0.000342964	0.00634893	NF IvsU-EA IvsU
ENSG00000165650	PDZD8	-0.962348	0.000343436	0.00634893	NF IvsU-EA IvsU
ENSG00000102763	VWA8	-0.95116	0.000344778	0.00635942	NF IvsU-EA IvsU
ENSG00000168310	IRF2	0.954823	0.000353872	0.00651251	NF IvsU-EA IvsU
ENSG00000233306	TRGV2	-1.45736	0.000358499	0.00656974	NF IvsU-EA IvsU
ENSG00000101347	SAMHD1	1.16933	0.000358582	0.00656974	NF IvsU-EA IvsU
ENSG00000187240	DYNC2H1	-1.18589	0.000364837	0.00666944	NF IvsU-EA IvsU
ENSG00000117448	AKR1A1	1.2277	0.000367663	0.00670617	NF IvsU-EA IvsU
ENSG00000118503	TNFAIP3	1.23561	0.000369666	0.00672776	NF IvsU-EA IvsU
ENSG00000196730	DAPK1	-1.01452	0.00037197	0.00675471	NF IvsU-EA IvsU
ENSG00000152242	C18orf25	0.894052	0.000374397	0.00678378	NF IvsU-EA IvsU
ENSG00000136436	CALCOCO2	1.08672	0.00038188	0.00690413	NF IvsU-EA IvsU
ENSG00000178385	PLEKHM3	-1.067	0.000383723	0.0069222	NF IvsU-EA IvsU
ENSG00000090863	GLG1	-0.861763	0.000385798	0.00692614	NF IvsU-EA IvsU
ENSG00000106346	USP42	0.842388	0.000386271	0.00692614	NF IvsU-EA IvsU
ENSG00000030110	BAK1	1.24441	0.000386473	0.00692614	NF IvsU-EA IvsU
ENSG00000213066	FGFR1OP	-0.976623	0.000389336	0.00696224	NF IvsU-EA IvsU
ENSG00000133624	ZNF767	-0.853219	0.000390293	0.00696418	NF IvsU-EA IvsU
ENSG00000135083	CCNJL	-2.32115	0.00039157	0.00697182	NF IvsU-EA IvsU
ENSG00000211866	TRAJ23	-1.62846	0.000394589	0.00701037	NF IvsU-EA IvsU
ENSG00000107611	CUBN	-1.07876	0.000399392	0.00706726	NF IvsU-EA IvsU
ENSG00000206530	WDR52	-1.07514	0.000399514	0.00706726	NF IvsU-EA IvsU
ENSG00000110042	DTX4	-0.989339	0.000402149	0.00709857	NF IvsU-EA IvsU
ENSG00000140090	SLC24A4	-1.03936	0.000407272	0.00717359	NF IvsU-EA IvsU
ENSG00000038210	PI4K2B	0.922508	0.00040997	0.00720238	NF IvsU-EA IvsU
ENSG00000124374	PAIP2B	-1.36145	0.000410662	0.00720238	NF IvsU-EA IvsU
ENSG00000010539	ZNF200	1.22091	0.000419631	0.00733413	NF IvsU-EA IvsU
ENSG00000144118	RALB	1.30251	0.00042027	0.00733413	NF IvsU-EA IvsU
ENSG00000170921	TANC2	-1.05064	0.000420855	0.00733413	NF IvsU-EA IvsU
ENSG00000100014	SPECC1L	-0.780497	0.000422263	0.00734308	NF IvsU-EA IvsU
ENSG00000253729	PRKDC	-0.889417	0.000426194	0.00739214	NF IvsU-EA IvsU
ENSG00000091136	LAMB1	-1.18829	0.000426885	0.00739214	NF IvsU-EA IvsU
ENSG00000179344	HLA-DQB1	1.29583	0.000431363	0.00744115	NF IvsU-EA IvsU
ENSG00000135976	ANKRD36	-0.948469	0.000431529	0.00744115	NF IvsU-EA IvsU
ENSG00000101342	TLDC2	1.24006	0.000452039	0.00777849	NF IvsU-EA IvsU
ENSG00000066933	MYO9A	-0.825213	0.000455451	0.0078208	NF IvsU-EA IvsU
ENSG00000166436	TRIM66	-1.12247	0.000463838	0.00794819	NF IvsU-EA IvsU
ENSG00000165169	DYNLT3	1.1639	0.000466938	0.00798465	NF IvsU-EA IvsU
ENSG00000219481	NBPF1	-1.14748	0.000473254	0.00807582	NF IvsU-EA IvsU
ENSG00000137364	TPMT	1.17923	0.00049963	0.00850823	NF IvsU-EA IvsU
ENSG00000204084	INPP5B	-0.987	0.000504991	0.00857395	NF IvsU-EA IvsU
ENSG00000185697	MYBL1	-1.22213	0.000505579	0.00857395	NF IvsU-EA IvsU
ENSG00000057657	PRDM1	1.19928	0.000513733	0.00869427	NF IvsU-EA IvsU
ENSG00000072858	SIDT1	-0.900271	0.000518179	0.00875147	NF IvsU-EA IvsU
ENSG00000169871	TRIM56	1.02852	0.000522608	0.00880814	NF IvsU-EA IvsU
ENSG00000144036	EXOC6B	-0.967615	0.00052686	0.00886161	NF IvsU-EA IvsU
ENSG00000197535	MYO5A	-0.867308	0.000533261	0.00895093	NF IvsU-EA IvsU
ENSG00000181061	HIGD1A	1.01139	0.000544468	0.00912039	NF IvsU-EA IvsU
ENSG00000140718	FTO	-0.904194	0.000558334	0.00933362	NF IvsU-EA IvsU
ENSG00000165521	EML5	-1.04078	0.000562588	0.00936417	NF IvsU-EA IvsU
ENSG00000164136	IL15	1.20325	0.000563321	0.00936417	NF IvsU-EA IvsU
ENSG00000183309	ZNF623	-0.768102	0.000563584	0.00936417	NF IvsU-EA IvsU
ENSG00000168961	LGALS9	1.46659	0.00056494	0.00936772	NF IvsU-EA IvsU
ENSG00000169239	CA5B	-0.975041	0.000571984	0.00946542	NF IvsU-EA IvsU
ENSG00000198431	TXNRD1	-0.930484	0.000574854	0.00949377	NF IvsU-EA IvsU
ENSG00000109323	MANBA	-0.855913	0.00057695	0.00950924	NF IvsU-EA IvsU
ENSG00000234420	ZNF37BP	-0.939974	0.000579654	0.00953467	NF IvsU-EA IvsU
ENSG00000099991	CABIN1	-1.1627	0.000582472	0.00956186	NF IvsU-EA IvsU
ENSG00000078687	TNRC6C	-0.839368	0.000586792	0.00961355	NF IvsU-EA IvsU
ENSG00000197223	C1D	1.05843	0.00059619	0.00974806	NF IvsU-EA IvsU
ENSG00000197375	SLC22A5	-0.958126	0.000597805	0.00975504	NF IvsU-EA IvsU
ENSG00000230590	FTX	-1.07205	0.000603044	0.00982101	NF IvsU-EA IvsU
ENSG00000167261	DPEP2	-1.18955	0.000611759	0.0099432	NF IvsU-EA IvsU
ENSG00000164713	BRI3	1.49227	0.000614369	0.00996588	NF IvsU-EA IvsU
ENSG00000125207	PIWIL1	-4.94554	0.00061565	0.00996697	NF IvsU-EA IvsU
ENSG00000165959	CLMN	-0.841395	0.000622465	0.0100575	NF IvsU-EA IvsU
ENSG00000173258	ZNF483	-1.13058	0.000629089	0.0101239	NF IvsU-EA IvsU
ENSG00000154310	TNIK	-0.842805	0.000629128	0.0101239	NF IvsU-EA IvsU
ENSG00000066294	CD84	-0.894054	0.000630278	0.0101239	NF IvsU-EA IvsU
ENSG00000034510	TMSB10	1.23261	0.000633014	0.010148	NF IvsU-EA IvsU
ENSG00000179532	DNHD1	-1.22445	0.0006362	0.0101792	NF IvsU-EA IvsU
ENSG00000007392	LUC7L	-0.812895	0.00063854	0.0101968	NF IvsU-EA IvsU
ENSG00000176225	RTTN	-0.814037	0.000641451	0.0102169	NF IvsU-EA IvsU
ENSG00000122223	CD244	-0.92259	0.000643477	0.0102169	NF IvsU-EA IvsU
ENSG00000144746	ARL6IP5	1.09582	0.000643533	0.0102169	NF IvsU-EA IvsU
ENSG00000160007	ARHGAP35	-0.807978	0.000648688	0.0102788	NF IvsU-EA IvsU
ENSG00000146416	AIG1	0.931652	0.000658449	0.0104134	NF IvsU-EA IvsU
ENSG00000255163	HSPE1P18	-1.43691	0.00066302	0.0104655	NF IvsU-EA IvsU
ENSG00000072694	FCGR2B	1.14799	0.000667385	0.0105142	NF IvsU-EA IvsU
ENSG00000132357	CARD6	0.869006	0.000670011	0.0105353	NF IvsU-EA IvsU
ENSG00000122188	LAX1	-1.06537	0.000675647	0.0105945	NF IvsU-EA IvsU
ENSG00000175106	TVP23C	-1.04644	0.000676355	0.0105945	NF IvsU-EA IvsU
ENSG00000142961	MOB3C	0.999073	0.000678305	0.0106048	NF IvsU-EA IvsU
ENSG00000188352	FOCAD	-0.879783	0.000680056	0.010612	NF IvsU-EA IvsU
ENSG00000127951	FGL2	1.28715	0.000686905	0.0106985	NF IvsU-EA IvsU
ENSG00000101096	NFATC2	-0.887436	0.000692814	0.0107701	NF IvsU-EA IvsU
ENSG00000178913	TAF7	1.10734	0.00069637	0.0108049	NF IvsU-EA IvsU
ENSG00000147421	HMBOX1	-0.778115	0.000698406	0.0108161	NF IvsU-EA IvsU
ENSG00000066739	ATG2B	-0.798481	0.00070244	0.0108581	NF IvsU-EA IvsU
ENSG00000184588	PDE4B	1.01192	0.000723909	0.0111689	NF IvsU-EA IvsU
ENSG00000225830	ERCC6	-0.785121	0.000729321	0.0112106	NF IvsU-EA IvsU
ENSG00000116711	PLA2G4A	1.29196	0.000729344	0.0112106	NF IvsU-EA IvsU
ENSG00000128512	DOCK4	1.67245	0.000737656	0.0113172	NF IvsU-EA IvsU
ENSG00000120800	UTP20	-0.813615	0.000750922	0.0114936	NF IvsU-EA IvsU
ENSG00000180182	MED14	-0.742266	0.00075196	0.0114936	NF IvsU-EA IvsU
ENSG00000122068	FYTTD1	0.94637	0.000754221	0.0115068	NF IvsU-EA IvsU
ENSG00000111796	KLRB1	-1.22418	0.000765434	0.0116562	NF IvsU-EA IvsU
ENSG00000174885	NLRP6	-1.41171	0.000767693	0.0116689	NF IvsU-EA IvsU
ENSG00000142687	KIAA0319L	0.883985	0.000769725	0.0116782	NF IvsU-EA IvsU
ENSG00000168675	LDLRAD4	-1.01249	0.00077227	0.011683	NF IvsU-EA IvsU
ENSG00000174989	FBXW8	-1.13247	0.000774454	0.011683	NF IvsU-EA IvsU
ENSG00000139318	DUSP6	0.881174	0.000776146	0.011683	NF IvsU-EA IvsU
ENSG00000165490	C11orf82	1.10913	0.000776923	0.011683	NF IvsU-EA IvsU
ENSG00000124181	PLCG1	-1.11919	0.000777158	0.011683	NF IvsU-EA IvsU
ENSG00000085185	BCORL1	-1.28903	0.000784017	0.011752	NF IvsU-EA IvsU
ENSG00000167851	CD300A	0.809104	0.000784612	0.011752	NF IvsU-EA IvsU
ENSG00000112972	HMGCS1	0.825613	0.000787	0.0117635	NF IvsU-EA IvsU
ENSG00000180357	ZNF609	-0.901624	0.000788248	0.0117635	NF IvsU-EA IvsU
ENSG00000237892	KLF7-IT1	-1.41328	0.000793505	0.0118205	NF IvsU-EA IvsU
ENSG00000101888	NXT2	1.18009	0.000797946	0.0118651	NF IvsU-EA IvsU
ENSG00000090339	ICAM1	1.2441	0.000803944	0.0119327	NF IvsU-EA IvsU
ENSG00000255733	IFNG-AS1	-1.47442	0.000806253	0.0119454	NF IvsU-EA IvsU
ENSG00000110958	PTGES3	1.52842	0.000818276	0.0121016	NF IvsU-EA IvsU
ENSG00000086061	DNAJA1	1.32747	0.000822509	0.01213	NF IvsU-EA IvsU
ENSG00000163964	PIGX	-1.04452	0.000823152	0.01213	NF IvsU-EA IvsU
ENSG00000143643	TTC13	-0.933708	0.000828908	0.012193	NF IvsU-EA IvsU
ENSG00000183826	BTBD9	-0.763449	0.000831561	0.0122101	NF IvsU-EA IvsU
ENSG00000009413	REV3L	-0.82555	0.000835526	0.0122358	NF IvsU-EA IvsU
ENSG00000183735	TBK1	0.985096	0.000836484	0.0122358	NF IvsU-EA IvsU
ENSG00000196812	ZSCAN16	1.01981	0.000837784	0.0122358	NF IvsU-EA IvsU
ENSG00000130939	UBE4B	-0.844556	0.000847033	0.0123468	NF IvsU-EA IvsU
ENSG00000189319	FAM53B	-0.951738	0.000850303	0.0123468	NF IvsU-EA IvsU
ENSG00000164220	F2RL2	-1.1288	0.000851055	0.0123468	NF IvsU-EA IvsU
ENSG00000182183	FAM159A	-1.37364	0.000851397	0.0123468	NF IvsU-EA IvsU
ENSG00000152894	PTPRK	-1.27503	0.00085521	0.0123802	NF IvsU-EA IvsU
ENSG00000086758	HUWE1	-0.856559	0.000858593	0.0124073	NF IvsU-EA IvsU
ENSG00000158321	AUTS2	-1.1156	0.000861021	0.0124205	NF IvsU-EA IvsU
ENSG00000134369	NAV1	-1.47296	0.000868709	0.0125094	NF IvsU-EA IvsU
ENSG00000179144	GIMAP7	0.876427	0.000871453	0.0125269	NF IvsU-EA IvsU
ENSG00000114030	KPNA1	-0.822901	0.000876914	0.0125834	NF IvsU-EA IvsU
ENSG00000123416	TUBA1B	0.932381	0.000879871	0.0126035	NF IvsU-EA IvsU
ENSG00000072501	SMC1A	-0.79054	0.000881387	0.0126035	NF IvsU-EA IvsU
ENSG00000198604	BAZ1A	1.14717	0.000896359	0.0127953	NF IvsU-EA IvsU
ENSG00000030419	IKZF2	-0.947542	0.000902169	0.0128559	NF IvsU-EA IvsU
ENSG00000133731	IMPA1	1.08483	0.000908991	0.0129128	NF IvsU-EA IvsU
ENSG00000105939	ZC3HAV1	1.01036	0.000909306	0.0129128	NF IvsU-EA IvsU
ENSG00000025770	NCAPH2	1.172	0.000912821	0.0129403	NF IvsU-EA IvsU
ENSG00000141337	ARSG	-0.993733	0.000918691	0.0129943	NF IvsU-EA IvsU
ENSG00000123552	USP45	-0.929572	0.000919797	0.0129943	NF IvsU-EA IvsU
ENSG00000163590	PPM1L	-0.892253	0.000921526	0.0129964	NF IvsU-EA IvsU
ENSG00000197283	SYNGAP1	-1.07538	0.00092558	0.0130241	NF IvsU-EA IvsU
ENSG00000143190	POU2F1	-0.82793	0.000926668	0.0130241	NF IvsU-EA IvsU
ENSG00000211871	TRAJ18	-1.79716	0.000932402	0.0130729	NF IvsU-EA IvsU
ENSG00000143771	CNIH4	1.07053	0.00093332	0.0130729	NF IvsU-EA IvsU
ENSG00000229816	DDX50P1	-1.39698	0.000956932	0.0133721	NF IvsU-EA IvsU
ENSG00000176087	SLC35A4	1.0078	0.000958389	0.0133721	NF IvsU-EA IvsU
ENSG00000143337	TOR1AIP1	0.790895	0.000959575	0.0133721	NF IvsU-EA IvsU
ENSG00000152642	GPD1L	-0.908385	0.000963363	0.0134022	NF IvsU-EA IvsU
ENSG00000211863	TRAJ26	-2.10111	0.000970847	0.0134755	NF IvsU-EA IvsU
ENSG00000070366	SMG6	-0.996651	0.000971918	0.0134755	NF IvsU-EA IvsU
ENSG00000123700	KCNJ2	1.17693	0.000974098	0.013483	NF IvsU-EA IvsU
ENSG00000114450	GNB4	1.04654	0.000977283	0.0134873	NF IvsU-EA IvsU
ENSG00000079263	SP140	1.0149	0.0009777	0.0134873	NF IvsU-EA IvsU
ENSG00000175265	GOLGA8A	-0.844863	0.000990173	0.0136288	NF IvsU-EA IvsU
ENSG00000139921	TMX1	1.01982	0.00099315	0.0136288	NF IvsU-EA IvsU
ENSG00000138386	NAB1	0.774271	0.000993745	0.0136288	NF IvsU-EA IvsU
ENSG00000253193	FCGR1C	2.39406	0.000994593	0.0136288	NF IvsU-EA IvsU
ENSG00000137501	SYTL2	-1.00369	0.00100143	0.0136995	NF IvsU-EA IvsU
ENSG00000168758	SEMA4C	-1.3314	0.00101051	0.0138007	NF IvsU-EA IvsU
ENSG00000144026	ZNF514	-0.890115	0.00102685	0.0140006	NF IvsU-EA IvsU
ENSG00000148660	CAMK2G	-1.0074	0.0010412	0.0141728	NF IvsU-EA IvsU
ENSG00000198574	SH2D1B	-1.36852	0.0010452	0.0142036	NF IvsU-EA IvsU
ENSG00000065613	SLK	0.93345	0.00105464	0.0143082	NF IvsU-EA IvsU
ENSG00000172456	FGGY	-1.32591	0.00105698	0.0143164	NF IvsU-EA IvsU
ENSG00000180739	S1PR5	-1.27513	0.00106556	0.0144087	NF IvsU-EA IvsU
ENSG00000171291	ZNF439	-1.0346	0.00107833	0.0145215	NF IvsU-EA IvsU
ENSG00000148450	MSRB2	1.17962	0.00107887	0.0145215	NF IvsU-EA IvsU
ENSG00000154359	LONRF1	0.897358	0.00107921	0.0145215	NF IvsU-EA IvsU
ENSG00000124226	RNF114	0.969243	0.00108267	0.0145443	NF IvsU-EA IvsU
ENSG00000071909	MYO3B	-1.75057	0.0010926	0.0146264	NF IvsU-EA IvsU
ENSG00000182782	HCAR2	1.64859	0.00109342	0.0146264	NF IvsU-EA IvsU
ENSG00000166224	SGPL1	-0.749823	0.00109413	0.0146264	NF IvsU-EA IvsU
ENSG00000158411	MITD1	1.05867	0.00110045	0.014687	NF IvsU-EA IvsU
ENSG00000148690	FRA10AC1	-0.783656	0.00110746	0.0147565	NF IvsU-EA IvsU
ENSG00000172508	CARNS1	-1.71856	0.00111226	0.0147656	NF IvsU-EA IvsU
ENSG00000165178	NCF1C	1.43223	0.00111297	0.0147656	NF IvsU-EA IvsU
ENSG00000163113	OTUD7B	-1.10585	0.00111354	0.0147656	NF IvsU-EA IvsU
ENSG00000143889	HNRNPLL	0.789156	0.00111665	0.0147829	NF IvsU-EA IvsU
ENSG00000103657	HERC1	-0.852235	0.00112936	0.0149272	NF IvsU-EA IvsU
ENSG00000175662	TOM1L2	-1.12987	0.0011396	0.0150272	NF IvsU-EA IvsU
ENSG00000206418	RAB12	0.885784	0.00114059	0.0150272	NF IvsU-EA IvsU
ENSG00000168404	MLKL	1.15651	0.00114387	0.0150456	NF IvsU-EA IvsU
ENSG00000147168	IL2RG	0.887763	0.00114565	0.0150456	NF IvsU-EA IvsU
ENSG00000163257	DCAF16	-0.855256	0.0011635	0.0152158	NF IvsU-EA IvsU
ENSG00000245164	LINC00861	-0.915159	0.00116396	0.0152158	NF IvsU-EA IvsU
ENSG00000144559	TAMM41	-1.0132	0.00116727	0.0152158	NF IvsU-EA IvsU
ENSG00000101493	ZNF516	-0.960396	0.00116879	0.0152158	NF IvsU-EA IvsU
ENSG00000091831	ESR1	-1.07281	0.00116922	0.0152158	NF IvsU-EA IvsU
ENSG00000150403	TMCO3	-1.0028	0.00116973	0.0152158	NF IvsU-EA IvsU
ENSG00000112697	TMEM30A	0.921502	0.00117375	0.0152438	NF IvsU-EA IvsU
ENSG00000238741	SCARNA7	1.47558	0.00118234	0.0153311	NF IvsU-EA IvsU
ENSG00000198814	GK	1.54711	0.00120625	0.0156166	NF IvsU-EA IvsU
ENSG00000151612	ZNF827	-1.19584	0.00121021	0.0156359	NF IvsU-EA IvsU
ENSG00000213689	TREX1	1.2347	0.00121155	0.0156359	NF IvsU-EA IvsU
ENSG00000135362	PRR5L	0.968338	0.00121671	0.0156616	NF IvsU-EA IvsU
ENSG00000163611	SPICE1	-0.885712	0.00121736	0.0156616	NF IvsU-EA IvsU
ENSG00000116497	S100PBP	-0.779786	0.00123162	0.0158202	NF IvsU-EA IvsU
ENSG00000173166	RAPH1	-1.13158	0.00123864	0.0158856	NF IvsU-EA IvsU
ENSG00000180817	PPA1	1.11996	0.00124085	0.0158891	NF IvsU-EA IvsU
ENSG00000110848	CD69	1.63155	0.0012531	0.016021	NF IvsU-EA IvsU
ENSG00000124795	DEK	1.05388	0.0012611	0.0160599	NF IvsU-EA IvsU
ENSG00000078674	PCM1	-0.864282	0.00126113	0.0160599	NF IvsU-EA IvsU
ENSG00000111911	HINT3	0.935527	0.00126202	0.0160599	NF IvsU-EA IvsU
ENSG00000081923	ATP8B1	-0.885781	0.00126413	0.0160619	NF IvsU-EA IvsU
ENSG00000127603	MACF1	-0.939036	0.00127009	0.0160907	NF IvsU-EA IvsU
ENSG00000106714	CNTNAP3	-2.15674	0.00127032	0.0160907	NF IvsU-EA IvsU
ENSG00000109762	SNX25	-0.843337	0.00127579	0.0161352	NF IvsU-EA IvsU
ENSG00000090686	USP48	-0.761981	0.00129178	0.0163122	NF IvsU-EA IvsU
ENSG00000247828	TMEM161B-AS1	-0.808756	0.00130212	0.0163724	NF IvsU-EA IvsU
ENSG00000256188	TAS2R30	-1.02034	0.00130457	0.0163724	NF IvsU-EA IvsU
ENSG00000152582	SPEF2	-1.06418	0.00130506	0.0163724	NF IvsU-EA IvsU
ENSG00000204397	CARD16	1.00949	0.00130556	0.0163724	NF IvsU-EA IvsU
ENSG00000144824	PHLDB2	-1.07311	0.00130652	0.0163724	NF IvsU-EA IvsU
ENSG00000132300	PTCD3	-0.807138	0.00131572	0.0164625	NF IvsU-EA IvsU
ENSG00000160613	PCSK7	-0.830736	0.00132419	0.0165032	NF IvsU-EA IvsU
ENSG00000130338	TULP4	-0.749053	0.00132491	0.0165032	NF IvsU-EA IvsU
ENSG00000215717	TMEM167B	0.885357	0.00132588	0.0165032	NF IvsU-EA IvsU
ENSG00000248476	BACH1-IT1	-1.07989	0.00132955	0.0165032	NF IvsU-EA IvsU
ENSG00000182287	AP1S2	0.984159	0.00133015	0.0165032	NF IvsU-EA IvsU
ENSG00000114541	FRMD4B	0.820525	0.00133104	0.0165032	NF IvsU-EA IvsU
ENSG00000102218	RP2	0.986276	0.00133364	0.0165106	NF IvsU-EA IvsU
ENSG00000206337	HCP5	0.817828	0.00134573	0.0166188	NF IvsU-EA IvsU
ENSG00000196565	HBG2	1.31094	0.00134672	0.0166188	NF IvsU-EA IvsU
ENSG00000102796	DHRS12	1.49155	0.00134845	0.0166188	NF IvsU-EA IvsU
ENSG00000126768	TIMM17B	1.06125	0.0013645	0.0167913	NF IvsU-EA IvsU
ENSG00000126860	EVI2A	1.62865	0.00136974	0.0168198	NF IvsU-EA IvsU
ENSG00000062282	DGAT2	-1.57012	0.00137091	0.0168198	NF IvsU-EA IvsU
ENSG00000135250	SRPK2	-0.883628	0.00137684	0.0168673	NF IvsU-EA IvsU
ENSG00000152213	ARL11	1.0145	0.00138342	0.0169226	NF IvsU-EA IvsU
ENSG00000254838	GVINP1	0.947573	0.00139504	0.0170394	NF IvsU-EA IvsU
ENSG00000188404	SELL	1.05285	0.00141352	0.0172394	NF IvsU-EA IvsU
ENSG00000127152	BCL11B	-0.946724	0.00142654	0.0173724	NF IvsU-EA IvsU
ENSG00000177485	ZBTB33	0.938468	0.00143554	0.017424	NF IvsU-EA IvsU
ENSG00000126001	CEP250	-0.942542	0.00143742	0.017424	NF IvsU-EA IvsU
ENSG00000173517	PEAK1	-0.765396	0.00143895	0.017424	NF IvsU-EA IvsU
ENSG00000174611	KY	-1.22808	0.00143926	0.017424	NF IvsU-EA IvsU
ENSG00000156650	KAT6B	-0.748023	0.00144901	0.0175161	NF IvsU-EA IvsU
ENSG00000173821	RNF213	1.27775	0.00146498	0.0176615	NF IvsU-EA IvsU
ENSG00000111801	BTN3A3	0.772376	0.00146534	0.0176615	NF IvsU-EA IvsU
ENSG00000177034	MTX3	-0.827579	0.00147847	0.0177937	NF IvsU-EA IvsU
ENSG00000178695	KCTD12	0.958966	0.00148629	0.017829	NF IvsU-EA IvsU
ENSG00000155849	ELMO1	-0.832738	0.00148747	0.017829	NF IvsU-EA IvsU
ENSG00000138738	PRDM5	1.26229	0.0014887	0.017829	NF IvsU-EA IvsU
ENSG00000107443	CCNJ	-0.954678	0.00149009	0.017829	NF IvsU-EA IvsU
ENSG00000167632	TRAPPC9	-0.839943	0.00150884	0.018023	NF IvsU-EA IvsU
ENSG00000203836	NBPF24	-1.21641	0.00151227	0.018023	NF IvsU-EA IvsU
ENSG00000068383	INPP5A	-1.02885	0.0015129	0.018023	NF IvsU-EA IvsU
ENSG00000166762	CATSPER2	-1.23142	0.00151902	0.0180697	NF IvsU-EA IvsU
ENSG00000068654	POLR1A	-1.06115	0.00152329	0.0180943	NF IvsU-EA IvsU
ENSG00000164096	C4orf3	1.04901	0.0015304	0.0181525	NF IvsU-EA IvsU
ENSG00000143858	SYT2	-1.37193	0.0015421	0.0182648	NF IvsU-EA IvsU
ENSG00000080503	SMARCA2	-0.74887	0.0015469	0.0182954	NF IvsU-EA IvsU
ENSG00000115523	GNLY	-1.14629	0.00156168	0.0184435	NF IvsU-EA IvsU
ENSG00000197956	S100A6	0.840634	0.00156498	0.018456	NF IvsU-EA IvsU
ENSG00000165175	MID1IP1	-0.945902	0.00158251	0.0186359	NF IvsU-EA IvsU
ENSG00000134470	IL15RA	1.04934	0.00159919	0.0188054	NF IvsU-EA IvsU
ENSG00000153989	NUS1	0.990238	0.00160786	0.0188803	NF IvsU-EA IvsU
ENSG00000214851	LINC00612	-1.66191	0.00161998	0.0189758	NF IvsU-EA IvsU
ENSG00000052749	RRP12	-1.07197	0.00162062	0.0189758	NF IvsU-EA IvsU
ENSG00000132581	SDF2	0.864674	0.00162999	0.0190584	NF IvsU-EA IvsU
ENSG00000135047	CTSL	1.68566	0.00163825	0.0191277	NF IvsU-EA IvsU
ENSG00000111371	SLC38A1	-0.89307	0.00164338	0.0191603	NF IvsU-EA IvsU
ENSG00000136147	PHF11	0.934564	0.00166823	0.0194224	NF IvsU-EA IvsU
ENSG00000124782	RREB1	-0.743017	0.00167613	0.0194658	NF IvsU-EA IvsU
ENSG00000126351	THRA	-1.14629	0.0016767	0.0194658	NF IvsU-EA IvsU
ENSG00000205268	PDE7A	-0.838505	0.00169178	0.0196132	NF IvsU-EA IvsU
ENSG00000172331	BPGM	1.19482	0.00170777	0.0197706	NF IvsU-EA IvsU
ENSG00000099219	ERMP1	-0.784123	0.001714	0.0198039	NF IvsU-EA IvsU
ENSG00000013364	MVP	1.00696	0.00171547	0.0198039	NF IvsU-EA IvsU
ENSG00000138035	PNPT1	0.832402	0.00172133	0.0198437	NF IvsU-EA IvsU
ENSG00000110852	CLEC2B	0.964665	0.00172404	0.019847	NF IvsU-EA IvsU
ENSG00000198879	SFMBT2	-0.816796	0.00173018	0.0198898	NF IvsU-EA IvsU
ENSG00000107679	PLEKHA1	-0.831141	0.00173471	0.0199139	NF IvsU-EA IvsU
ENSG00000197381	ADARB1	-0.887464	0.00173825	0.0199267	NF IvsU-EA IvsU
ENSG00000145996	CDKAL1	-0.841423	0.00174821	0.020013	NF IvsU-EA IvsU
ENSG00000244687	UBE2V1	-0.935764	0.00175297	0.0200395	NF IvsU-EA IvsU
ENSG00000135074	ADAM19	-1.33201	0.00176468	0.0201453	NF IvsU-EA IvsU
ENSG00000035664	DAPK2	-1.56158	0.00178285	0.0203041	NF IvsU-EA IvsU
ENSG00000165646	SLC18A2	-1.06556	0.00178354	0.0203041	NF IvsU-EA IvsU
ENSG00000122965	RBM19	-0.878966	0.00182171	0.0207099	NF IvsU-EA IvsU
ENSG00000119402	FBXW2	-0.69403	0.00183646	0.0208462	NF IvsU-EA IvsU
ENSG00000166889	PATL1	1.0061	0.00183877	0.0208462	NF IvsU-EA IvsU
ENSG00000100906	NFKBIA	1.00799	0.0018461	0.0209004	NF IvsU-EA IvsU
ENSG00000234518	PTGES3P1	1.92271	0.00187278	0.0211732	NF IvsU-EA IvsU
ENSG00000112343	TRIM38	0.862891	0.00188596	0.0212929	NF IvsU-EA IvsU
ENSG00000147471	PROSC	0.755645	0.00189663	0.021384	NF IvsU-EA IvsU
ENSG00000136560	TANK	0.968354	0.00191484	0.0215596	NF IvsU-EA IvsU
ENSG00000140332	TLE3	-1.1649	0.00192147	0.021584	NF IvsU-EA IvsU
ENSG00000140830	TXNL4B	0.818506	0.00192226	0.021584	NF IvsU-EA IvsU
ENSG00000121989	ACVR2A	-0.88461	0.00195059	0.0218707	NF IvsU-EA IvsU
ENSG00000077157	PPP1R12B	-1.00839	0.00195312	0.0218707	NF IvsU-EA IvsU
ENSG00000116604	MEF2D	-1.05432	0.00195897	0.0219063	NF IvsU-EA IvsU
ENSG00000152078	TMEM56	1.35426	0.00198141	0.0220633	NF IvsU-EA IvsU
ENSG00000244203	FOXP1-AS1	-1.1349	0.00198801	0.0220633	NF IvsU-EA IvsU
ENSG00000146859	TMEM140	0.894832	0.00198834	0.0220633	NF IvsU-EA IvsU
ENSG00000162892	IL24	-1.08108	0.00198835	0.0220633	NF IvsU-EA IvsU
ENSG00000081791	KIAA0141	-0.711906	0.00199074	0.0220633	NF IvsU-EA IvsU
ENSG00000235750	KIAA0040	1.00899	0.00199166	0.0220633	NF IvsU-EA IvsU
ENSG00000144597	EAF1	0.694027	0.00199183	0.0220633	NF IvsU-EA IvsU
ENSG00000137757	CASP5	1.35129	0.00199715	0.0220737	NF IvsU-EA IvsU
ENSG00000172115	CYCS	1.01131	0.00199814	0.0220737	NF IvsU-EA IvsU
ENSG00000197536	C5orf56	0.849484	0.0020055	0.0221252	NF IvsU-EA IvsU
ENSG00000082996	RNF13	0.973272	0.00201217	0.022159	NF IvsU-EA IvsU
ENSG00000047634	SCML1	1.14751	0.00201396	0.022159	NF IvsU-EA IvsU
ENSG00000196912	ANKRD36B	-0.975784	0.00204105	0.0224265	NF IvsU-EA IvsU
ENSG00000048471	SNX29	-0.878536	0.00204374	0.0224265	NF IvsU-EA IvsU
ENSG00000163913	IFT122	-1.01264	0.00204773	0.0224403	NF IvsU-EA IvsU
ENSG00000165672	PRDX3	0.804143	0.00205471	0.0224867	NF IvsU-EA IvsU
ENSG00000251706	RNU7-61P	-1.96277	0.00205857	0.022499	NF IvsU-EA IvsU
ENSG00000107614	TRDMT1	-0.785843	0.0020761	0.0226604	NF IvsU-EA IvsU
ENSG00000183891	TTC32	0.782987	0.00207972	0.0226697	NF IvsU-EA IvsU
ENSG00000197852	FAM212B	-1.11174	0.00208363	0.0226823	NF IvsU-EA IvsU
ENSG00000163486	SRGAP2	0.827732	0.00209216	0.022727	NF IvsU-EA IvsU
ENSG00000168795	ZBTB5	-1.16535	0.00209328	0.022727	NF IvsU-EA IvsU
ENSG00000116127	ALMS1	-0.82182	0.00210855	0.0228626	NF IvsU-EA IvsU
ENSG00000158201	ABHD3	1.08361	0.00211218	0.0228718	NF IvsU-EA IvsU
ENSG00000183172	SMDT1	1.2495	0.00212265	0.0229548	NF IvsU-EA IvsU
ENSG00000174197	MGA	-0.782009	0.0021294	0.0229975	NF IvsU-EA IvsU
ENSG00000162551	ALPL	-2.44175	0.00215355	0.0232278	NF IvsU-EA IvsU
ENSG00000141027	NCOR1	-0.726183	0.00217158	0.0233915	NF IvsU-EA IvsU
ENSG00000215252	GOLGA8B	-0.994312	0.00218775	0.0235348	NF IvsU-EA IvsU
ENSG00000153944	MSI2	-0.904492	0.00219325	0.0235631	NF IvsU-EA IvsU
ENSG00000100226	GTPBP1	0.861885	0.00220251	0.0236316	NF IvsU-EA IvsU
ENSG00000117450	PRDX1	0.916241	0.00220872	0.0236673	NF IvsU-EA IvsU
ENSG00000028116	VRK2	0.989633	0.00221589	0.0237132	NF IvsU-EA IvsU
ENSG00000243317	C7orf73	1.09269	0.0022236	0.0237508	NF IvsU-EA IvsU
ENSG00000138814	PPP3CA	-0.826934	0.00222519	0.0237508	NF IvsU-EA IvsU
ENSG00000034713	GABARAPL2	1.04405	0.00222828	0.0237529	NF IvsU-EA IvsU
ENSG00000065675	PRKCQ	-0.791295	0.0022439	0.0238884	NF IvsU-EA IvsU
ENSG00000211877	TRAJ12	-1.07413	0.00224987	0.0239209	NF IvsU-EA IvsU
ENSG00000160856	FCRL3	-0.85374	0.0022633	0.0239615	NF IvsU-EA IvsU
ENSG00000085982	USP40	-0.767554	0.00226482	0.0239615	NF IvsU-EA IvsU
ENSG00000162645	GBP2	1.23531	0.00226516	0.0239615	NF IvsU-EA IvsU
ENSG00000117475	BLZF1	0.893143	0.00226537	0.0239615	NF IvsU-EA IvsU
ENSG00000130723	PRRC2B	-0.905384	0.0022761	0.024044	NF IvsU-EA IvsU
ENSG00000249859	PVT1	-0.912832	0.00228041	0.0240586	NF IvsU-EA IvsU
ENSG00000141293	SKAP1	-0.821551	0.00229334	0.024164	NF IvsU-EA IvsU
ENSG00000181220	ZNF746	-0.875787	0.0023112	0.0243209	NF IvsU-EA IvsU
ENSG00000140598	EFTUD1	-0.749353	0.00231913	0.0243731	NF IvsU-EA IvsU
ENSG00000181817	LSM10	2.60047	0.00232915	0.0244472	NF IvsU-EA IvsU
ENSG00000166323	C11orf65	-0.969599	0.00233403	0.0244671	NF IvsU-EA IvsU
ENSG00000189136	UBE2Q2P1	-1.24949	0.00233837	0.0244686	NF IvsU-EA IvsU
ENSG00000010810	FYN	-0.751027	0.00234014	0.0244686	NF IvsU-EA IvsU
ENSG00000082805	ERC1	-0.830407	0.0023561	0.0245891	NF IvsU-EA IvsU
ENSG00000160219	GAB3	-0.693853	0.00236143	0.0245891	NF IvsU-EA IvsU
ENSG00000157036	EXOG	-0.91842	0.00236697	0.0245891	NF IvsU-EA IvsU
ENSG00000160216	AGPAT3	0.849547	0.00236867	0.0245891	NF IvsU-EA IvsU
ENSG00000069702	TGFBR3	-0.897222	0.00236932	0.0245891	NF IvsU-EA IvsU
ENSG00000182670	TTC3	-0.768409	0.00236964	0.0245891	NF IvsU-EA IvsU
ENSG00000109046	WSB1	0.874242	0.00237386	0.0246019	NF IvsU-EA IvsU
ENSG00000213928	IRF9	0.803449	0.00237726	0.024606	NF IvsU-EA IvsU
ENSG00000173812	EIF1	1.05444	0.00238766	0.0246403	NF IvsU-EA IvsU
ENSG00000154027	AK5	-1.1771	0.00238875	0.0246403	NF IvsU-EA IvsU
ENSG00000181381	DDX60L	1.19268	0.00238959	0.0246403	NF IvsU-EA IvsU
ENSG00000159377	PSMB4	0.765711	0.00241694	0.0248911	NF IvsU-EA IvsU
ENSG00000163617	KIAA1407	-0.908985	0.00242914	0.0249854	NF IvsU-EA IvsU
ENSG00000144357	UBR3	-0.757004	0.00245537	0.0252236	NF IvsU-EA IvsU
ENSG00000165671	NSD1	-0.682336	0.00248462	0.0254922	NF IvsU-EA IvsU
ENSG00000181666	HKR1	-0.773677	0.00249699	0.0255872	NF IvsU-EA IvsU
ENSG00000152133	GPATCH11	0.833903	0.00250721	0.0256599	NF IvsU-EA IvsU
ENSG00000172215	CXCR6	-1.02514	0.00251566	0.0257142	NF IvsU-EA IvsU
ENSG00000167642	SPINT2	1.07458	0.0025318	0.025847	NF IvsU-EA IvsU
ENSG00000105968	H2AFV	-0.711939	0.00254819	0.025982	NF IvsU-EA IvsU
ENSG00000141401	IMPA2	-1.14365	0.00255671	0.0260366	NF IvsU-EA IvsU
ENSG00000135929	CYP27A1	-1.18768	0.00256463	0.0260849	NF IvsU-EA IvsU
ENSG00000084112	SSH1	-1.05603	0.00259916	0.0264033	NF IvsU-EA IvsU
ENSG00000099910	KLHL22	-0.906198	0.00260327	0.0264124	NF IvsU-EA IvsU
ENSG00000250903	GMDS-AS1	-0.745293	0.00261105	0.0264587	NF IvsU-EA IvsU
ENSG00000102181	CD99L2	-0.916386	0.00261772	0.0264935	NF IvsU-EA IvsU
ENSG00000175782	SLC35E3	-0.905192	0.0026235	0.0264948	NF IvsU-EA IvsU
ENSG00000005022	SLC25A5	0.836097	0.0026243	0.0264948	NF IvsU-EA IvsU
ENSG00000235655	H3F3AP4	1.13851	0.00262927	0.0265123	NF IvsU-EA IvsU
ENSG00000103888	KIAA1199	-1.08214	0.00264058	0.0265784	NF IvsU-EA IvsU
ENSG00000230989	HSBP1	0.776436	0.00264467	0.0265784	NF IvsU-EA IvsU
ENSG00000165476	REEP3	0.826052	0.00264554	0.0265784	NF IvsU-EA IvsU
ENSG00000154760	SLFN13	-0.79996	0.00264969	0.0265876	NF IvsU-EA IvsU
ENSG00000164305	CASP3	0.886797	0.00266053	0.0266202	NF IvsU-EA IvsU
ENSG00000088970	PLK1S1	-0.84419	0.00266137	0.0266202	NF IvsU-EA IvsU
ENSG00000124177	CHD6	-0.766769	0.00266267	0.0266202	NF IvsU-EA IvsU
ENSG00000146263	MMS22L	-0.805902	0.0027058	0.0270185	NF IvsU-EA IvsU
ENSG00000145337	PYURF	0.856424	0.00271195	0.0270312	NF IvsU-EA IvsU
ENSG00000176155	CCDC57	-0.881841	0.0027145	0.0270312	NF IvsU-EA IvsU
ENSG00000119616	FCF1	0.87013	0.00271699	0.0270312	NF IvsU-EA IvsU
ENSG00000215837	SDHAP2	-0.700391	0.0027235	0.0270312	NF IvsU-EA IvsU
ENSG00000163131	CTSS	1.01074	0.00272354	0.0270312	NF IvsU-EA IvsU
ENSG00000108474	PIGL	-1.03898	0.00275007	0.0272616	NF IvsU-EA IvsU
ENSG00000138002	IFT172	-1.14693	0.00276886	0.0274147	NF IvsU-EA IvsU
ENSG00000132849	INADL	-0.811383	0.00278446	0.0275359	NF IvsU-EA IvsU
ENSG00000137947	GTF2B	0.700129	0.0027926	0.0275833	NF IvsU-EA IvsU
ENSG00000127507	EMR2	-1.12677	0.00279804	0.0275884	NF IvsU-EA IvsU
ENSG00000168575	SLC20A2	-0.783278	0.00279985	0.0275884	NF IvsU-EA IvsU
ENSG00000186166	CCDC84	-0.765223	0.00280727	0.0276284	NF IvsU-EA IvsU
ENSG00000154265	ABCA5	-0.918812	0.00281964	0.0277169	NF IvsU-EA IvsU
ENSG00000205758	CRYZL1	-0.775692	0.00283409	0.0278256	NF IvsU-EA IvsU
ENSG00000185651	UBE2L3	0.668176	0.00285433	0.027945	NF IvsU-EA IvsU
ENSG00000197386	HTT	-0.737483	0.00285583	0.027945	NF IvsU-EA IvsU
ENSG00000198133	TMEM229B	0.981974	0.00285646	0.027945	NF IvsU-EA IvsU
ENSG00000133742	CA1	1.25765	0.00288059	0.0281474	NF IvsU-EA IvsU
ENSG00000129158	SERGEF	-1.00464	0.00290701	0.0283718	NF IvsU-EA IvsU
ENSG00000085382	HACE1	-0.810515	0.00293226	0.0285843	NF IvsU-EA IvsU
ENSG00000198700	IPO9	-0.755867	0.00295988	0.0288194	NF IvsU-EA IvsU
ENSG00000112096	SOD2	1.33422	0.0029806	0.0289867	NF IvsU-EA IvsU
ENSG00000080947	CROCCP3	-0.935418	0.0030097	0.0292351	NF IvsU-EA IvsU
ENSG00000173473	SMARCC1	-0.676838	0.0030174	0.0292752	NF IvsU-EA IvsU
ENSG00000162616	DNAJB4	1.29764	0.00303296	0.0293914	NF IvsU-EA IvsU
ENSG00000172164	SNTB1	0.9543	0.00304353	0.0294591	NF IvsU-EA IvsU
ENSG00000157978	LDLRAP1	-0.954164	0.00308689	0.0298435	NF IvsU-EA IvsU
ENSG00000113119	TMCO6	-0.884545	0.0031031	0.0299497	NF IvsU-EA IvsU
ENSG00000150938	CRIM1	-0.784383	0.00310871	0.0299497	NF IvsU-EA IvsU
ENSG00000116209	TMEM59	0.747727	0.00311199	0.0299497	NF IvsU-EA IvsU
ENSG00000107745	MICU1	0.825882	0.00311246	0.0299497	NF IvsU-EA IvsU
ENSG00000105321	CCDC9	1.22081	0.00311777	0.0299656	NF IvsU-EA IvsU
ENSG00000092036	HAUS4	0.861728	0.00312218	0.029973	NF IvsU-EA IvsU
ENSG00000164111	ANXA5	0.812334	0.00314486	0.0301554	NF IvsU-EA IvsU
ENSG00000204370	SDHD	0.732008	0.00315531	0.0302203	NF IvsU-EA IvsU
ENSG00000196782	MAML3	-1.09381	0.00316729	0.0302997	NF IvsU-EA IvsU
ENSG00000216937	CCDC7	-0.785283	0.00318622	0.0304453	NF IvsU-EA IvsU
ENSG00000113319	RASGRF2	-0.797302	0.00321194	0.0306553	NF IvsU-EA IvsU
ENSG00000135899	SP110	0.887717	0.0032199	0.0306588	NF IvsU-EA IvsU
ENSG00000204120	GIGYF2	-0.67536	0.00322307	0.0306588	NF IvsU-EA IvsU
ENSG00000131389	SLC6A6	-0.947822	0.0032235	0.0306588	NF IvsU-EA IvsU
ENSG00000123983	ACSL3	0.673798	0.00322751	0.0306613	NF IvsU-EA IvsU
ENSG00000198131	ZNF544	-1.03935	0.00323849	0.0307301	NF IvsU-EA IvsU
ENSG00000143742	SRP9	0.915658	0.00324767	0.0307816	NF IvsU-EA IvsU
ENSG00000169738	DCXR	1.07336	0.00326211	0.0308571	NF IvsU-EA IvsU
ENSG00000128604	IRF5	0.8363	0.00326315	0.0308571	NF IvsU-EA IvsU
ENSG00000161638	ITGA5	-0.820236	0.00327458	0.0309296	NF IvsU-EA IvsU
ENSG00000115306	SPTBN1	-0.860192	0.00329091	0.031048	NF IvsU-EA IvsU
ENSG00000162714	ZNF496	0.954566	0.00331858	0.0312731	NF IvsU-EA IvsU
ENSG00000056558	TRAF1	-0.746235	0.00332778	0.0312966	NF IvsU-EA IvsU
ENSG00000153107	ANAPC1	-0.729791	0.00332869	0.0312966	NF IvsU-EA IvsU
ENSG00000145375	SPATA5	-0.795445	0.00333673	0.0313356	NF IvsU-EA IvsU
ENSG00000113575	PPP2CA	0.694408	0.00334047	0.0313356	NF IvsU-EA IvsU
ENSG00000134970	TMED7	0.991366	0.00335019	0.0313909	NF IvsU-EA IvsU
ENSG00000135775	COG2	-0.8414	0.00336205	0.0314661	NF IvsU-EA IvsU
ENSG00000198363	ASPH	-1.03713	0.00337296	0.0315132	NF IvsU-EA IvsU
ENSG00000143614	GATAD2B	-0.73581	0.0033769	0.0315132	NF IvsU-EA IvsU
ENSG00000106144	CASP2	-0.652798	0.00338181	0.0315132	NF IvsU-EA IvsU
ENSG00000211698	TRGV4	-1.29786	0.00338245	0.0315132	NF IvsU-EA IvsU
ENSG00000162607	USP1	0.842379	0.0033873	0.0315227	NF IvsU-EA IvsU
ENSG00000132109	TRIM21	0.984583	0.00340241	0.0316134	NF IvsU-EA IvsU
ENSG00000143933	CALM2	0.8722	0.00340475	0.0316134	NF IvsU-EA IvsU
ENSG00000171657	GPR82	-1.09333	0.00341206	0.031616	NF IvsU-EA IvsU
ENSG00000128596	CCDC136	-1.20158	0.00341656	0.031616	NF IvsU-EA IvsU
ENSG00000113732	ATP6V0E1	0.714269	0.00341778	0.031616	NF IvsU-EA IvsU
ENSG00000080824	HSP90AA1	2.23894	0.00342389	0.031616	NF IvsU-EA IvsU
ENSG00000174282	ZBTB4	-0.802449	0.00342429	0.031616	NF IvsU-EA IvsU
ENSG00000107798	LIPA	0.803418	0.00343252	0.0316563	NF IvsU-EA IvsU
ENSG00000160201	U2AF1	-0.725969	0.00344475	0.0317334	NF IvsU-EA IvsU
ENSG00000198740	ZNF652	-0.705605	0.00345936	0.0318323	NF IvsU-EA IvsU
ENSG00000140259	MFAP1	0.77798	0.00347529	0.0319431	NF IvsU-EA IvsU
ENSG00000117054	ACADM	0.772155	0.00348137	0.0319632	NF IvsU-EA IvsU
ENSG00000104805	NUCB1	1.11901	0.00349355	0.0320392	NF IvsU-EA IvsU
ENSG00000118058	KMT2A	-0.771835	0.00350669	0.0321238	NF IvsU-EA IvsU
ENSG00000164506	STXBP5	-0.924179	0.00353292	0.032328	NF IvsU-EA IvsU
ENSG00000148090	AUH	-0.792256	0.00354623	0.0323882	NF IvsU-EA IvsU
ENSG00000170145	SIK2	-0.640858	0.00354739	0.0323882	NF IvsU-EA IvsU
ENSG00000204131	NHSL2	-0.822871	0.00357332	0.0325887	NF IvsU-EA IvsU
ENSG00000147164	SNX12	0.814276	0.00357936	0.0326076	NF IvsU-EA IvsU
ENSG00000215190	LINC00680	-1.04214	0.00360729	0.0327787	NF IvsU-EA IvsU
ENSG00000184863	RBM33	-0.840581	0.00360737	0.0327787	NF IvsU-EA IvsU
ENSG00000188511	C22orf34	-1.13595	0.00361273	0.0327787	NF IvsU-EA IvsU
ENSG00000185215	TNFAIP2	1.1024	0.00361413	0.0327787	NF IvsU-EA IvsU
ENSG00000124203	ZNF831	-1.02637	0.00361871	0.0327841	NF IvsU-EA IvsU
ENSG00000248124	RRN3P1	-0.848249	0.00362317	0.0327883	NF IvsU-EA IvsU
ENSG00000165102	HGSNAT	-0.796535	0.00364325	0.0329337	NF IvsU-EA IvsU
ENSG00000055130	CUL1	0.861566	0.00365413	0.0329957	NF IvsU-EA IvsU
ENSG00000163947	ARHGEF3	0.68887	0.00367983	0.0331913	NF IvsU-EA IvsU
ENSG00000198160	MIER1	0.750607	0.00369382	0.0332809	NF IvsU-EA IvsU
ENSG00000167522	ANKRD11	-0.737668	0.0037289	0.0335308	NF IvsU-EA IvsU
ENSG00000112335	SNX3	0.953742	0.00372973	0.0335308	NF IvsU-EA IvsU
ENSG00000131778	CHD1L	-0.679978	0.00374263	0.0335821	NF IvsU-EA IvsU
ENSG00000229358	DPY19L1P1	1.64293	0.00374362	0.0335821	NF IvsU-EA IvsU
ENSG00000107959	PITRM1	-0.827751	0.0037513	0.0336143	NF IvsU-EA IvsU
ENSG00000172543	CTSW	-1.02497	0.00378169	0.0338496	NF IvsU-EA IvsU
ENSG00000167264	DUS2	-1.01314	0.00379543	0.0339356	NF IvsU-EA IvsU
ENSG00000167207	NOD2	1.19555	0.00382599	0.0341716	NF IvsU-EA IvsU
ENSG00000173674	EIF1AX	0.697583	0.00383524	0.034217	NF IvsU-EA IvsU
ENSG00000163823	CCR1	0.88601	0.00384073	0.0342288	NF IvsU-EA IvsU
ENSG00000174405	LIG4	0.778847	0.00385853	0.0343501	NF IvsU-EA IvsU
ENSG00000198900	TOP1	1.02459	0.00388897	0.0345561	NF IvsU-EA IvsU
ENSG00000055070	SZRD1	0.776052	0.00389479	0.0345561	NF IvsU-EA IvsU
ENSG00000135945	REV1	-0.761858	0.00389629	0.0345561	NF IvsU-EA IvsU
ENSG00000136861	CDK5RAP2	-0.779723	0.00390381	0.0345561	NF IvsU-EA IvsU
ENSG00000144893	MED12L	1.12335	0.00390913	0.0345561	NF IvsU-EA IvsU
ENSG00000135749	PCNXL2	-0.868185	0.00391202	0.0345561	NF IvsU-EA IvsU
ENSG00000023902	PLEKHO1	0.851604	0.00391422	0.0345561	NF IvsU-EA IvsU
ENSG00000101773	RBBP8	1.07699	0.00391534	0.0345561	NF IvsU-EA IvsU
ENSG00000047597	XK	0.936132	0.00396279	0.0349062	NF IvsU-EA IvsU
ENSG00000136925	TSTD2	-0.897781	0.00397053	0.0349062	NF IvsU-EA IvsU
ENSG00000126070	AGO3	-0.757039	0.00397609	0.0349062	NF IvsU-EA IvsU
ENSG00000126067	PSMB2	1.11598	0.00397627	0.0349062	NF IvsU-EA IvsU
ENSG00000232587	EEF1A1P3	-1.2223	0.00397749	0.0349062	NF IvsU-EA IvsU
ENSG00000162104	ADCY9	-1.02369	0.00398271	0.0349062	NF IvsU-EA IvsU
ENSG00000107968	MAP3K8	0.797007	0.00398478	0.0349062	NF IvsU-EA IvsU
ENSG00000160179	ABCG1	-0.909064	0.00400802	0.0350516	NF IvsU-EA IvsU
ENSG00000180822	PSMG4	-0.784585	0.00400993	0.0350516	NF IvsU-EA IvsU
ENSG00000163171	CDC42EP3	-0.796502	0.00403724	0.0352528	NF IvsU-EA IvsU
ENSG00000163125	RPRD2	-0.669497	0.0040627	0.0354375	NF IvsU-EA IvsU
ENSG00000101439	CST3	0.852634	0.00408297	0.0355751	NF IvsU-EA IvsU
ENSG00000133739	LRRCC1	1.38788	0.00408715	0.0355751	NF IvsU-EA IvsU
ENSG00000023445	BIRC3	0.808452	0.00410663	0.0357068	NF IvsU-EA IvsU
ENSG00000115687	PASK	-0.890001	0.00411547	0.0357458	NF IvsU-EA IvsU
ENSG00000140391	TSPAN3	-0.858073	0.00412804	0.0358152	NF IvsU-EA IvsU
ENSG00000134909	ARHGAP32	-0.844738	0.00413219	0.0358152	NF IvsU-EA IvsU
ENSG00000169057	MECP2	-0.843788	0.00414484	0.035887	NF IvsU-EA IvsU
ENSG00000169504	CLIC4	0.88039	0.00415231	0.0359014	NF IvsU-EA IvsU
ENSG00000150687	PRSS23	-1.37454	0.00415525	0.0359014	NF IvsU-EA IvsU
ENSG00000139187	KLRG1	-0.939924	0.00416187	0.0359208	NF IvsU-EA IvsU
ENSG00000175756	AURKAIP1	1.07346	0.00417557	0.0359349	NF IvsU-EA IvsU
ENSG00000184182	UBE2F	0.963946	0.00417587	0.0359349	NF IvsU-EA IvsU
ENSG00000254685	FPGT	0.845509	0.00417664	0.0359349	NF IvsU-EA IvsU
ENSG00000042088	TDP1	-0.847181	0.00420069	0.036104	NF IvsU-EA IvsU
ENSG00000065970	FOXJ2	-0.75637	0.00420676	0.0361183	NF IvsU-EA IvsU
ENSG00000146776	ATXN7L1	-0.676746	0.00421654	0.0361645	NF IvsU-EA IvsU
ENSG00000174373	RALGAPA1	-0.722106	0.00423514	0.036286	NF IvsU-EA IvsU
ENSG00000213719	CLIC1	0.67109	0.00425315	0.0364023	NF IvsU-EA IvsU
ENSG00000104164	BLOC1S6	0.874208	0.00427282	0.0365138	NF IvsU-EA IvsU
ENSG00000141002	TCF25	-0.707003	0.00427507	0.0365138	NF IvsU-EA IvsU
ENSG00000135241	PNPLA8	0.728108	0.0043042	0.0367244	NF IvsU-EA IvsU
ENSG00000222011	FAM185A	-1.10623	0.00433286	0.0369305	NF IvsU-EA IvsU
ENSG00000188056	TREML4	-1.21239	0.00434045	0.0369569	NF IvsU-EA IvsU
ENSG00000170889	RPS9	0.810583	0.00435233	0.0370196	NF IvsU-EA IvsU
ENSG00000180644	PRF1	-0.863589	0.00440382	0.0374188	NF IvsU-EA IvsU
ENSG00000070882	OSBPL3	-0.748384	0.0044146	0.0374716	NF IvsU-EA IvsU
ENSG00000112367	FIG4	0.652519	0.00442472	0.0375187	NF IvsU-EA IvsU
ENSG00000157191	NECAP2	0.680226	0.0044317	0.0375391	NF IvsU-EA IvsU
ENSG00000162777	DENND2D	-0.775149	0.00445532	0.0377003	NF IvsU-EA IvsU
ENSG00000155304	HSPA13	0.748509	0.00446103	0.0377097	NF IvsU-EA IvsU
ENSG00000196911	KPNA5	0.750994	0.0044869	0.0378894	NF IvsU-EA IvsU
ENSG00000159433	STARD9	-0.858088	0.00450328	0.0379886	NF IvsU-EA IvsU
ENSG00000096070	BRPF3	-0.908786	0.00451754	0.0380553	NF IvsU-EA IvsU
ENSG00000119684	MLH3	-0.731332	0.00452408	0.0380553	NF IvsU-EA IvsU
ENSG00000106809	OGN	-1.29623	0.00452875	0.0380553	NF IvsU-EA IvsU
ENSG00000110057	UNC93B1	0.947866	0.00452973	0.0380553	NF IvsU-EA IvsU
ENSG00000116489	CAPZA1	1.04955	0.00453738	0.0380721	NF IvsU-EA IvsU
ENSG00000138459	SLC35A5	0.785658	0.00454289	0.0380721	NF IvsU-EA IvsU
ENSG00000163785	RYK	-0.660844	0.00454707	0.0380721	NF IvsU-EA IvsU
ENSG00000234745	HLA-B	0.959238	0.00455145	0.0380721	NF IvsU-EA IvsU
ENSG00000175029	CTBP2	-0.683817	0.0045565	0.0380721	NF IvsU-EA IvsU
ENSG00000107077	KDM4C	-0.6595	0.00455957	0.0380721	NF IvsU-EA IvsU
ENSG00000078070	MCCC1	-0.743984	0.00458267	0.0382262	NF IvsU-EA IvsU
ENSG00000146232	NFKBIE	1.01408	0.00459003	0.0382487	NF IvsU-EA IvsU
ENSG00000138069	RAB1A	0.847783	0.00460672	0.0383488	NF IvsU-EA IvsU
ENSG00000183621	ZNF438	0.965702	0.00462025	0.0384121	NF IvsU-EA IvsU
ENSG00000123609	NMI	0.970601	0.00462368	0.0384121	NF IvsU-EA IvsU
ENSG00000163359	COL6A3	-1.17072	0.00463676	0.0384818	NF IvsU-EA IvsU
ENSG00000227507	LTB	0.773049	0.0047038	0.0389988	NF IvsU-EA IvsU
ENSG00000100150	DEPDC5	-0.662953	0.00471784	0.0390631	NF IvsU-EA IvsU
ENSG00000088986	DYNLL1	0.856404	0.00472108	0.0390631	NF IvsU-EA IvsU
ENSG00000111642	CHD4	-0.7768	0.00473211	0.0390851	NF IvsU-EA IvsU
ENSG00000106683	LIMK1	1.06577	0.00473326	0.0390851	NF IvsU-EA IvsU
ENSG00000136280	CCM2	-0.686229	0.00477681	0.0394051	NF IvsU-EA IvsU
ENSG00000117335	CD46	1.0376	0.00482533	0.0397653	NF IvsU-EA IvsU
ENSG00000136932	C9orf156	-0.640621	0.00484368	0.0398673	NF IvsU-EA IvsU
ENSG00000128815	WDFY4	-0.865246	0.00484741	0.0398673	NF IvsU-EA IvsU
ENSG00000023892	DEF6	-0.810269	0.0048527	0.0398708	NF IvsU-EA IvsU
ENSG00000136827	TOR1A	0.741114	0.00487219	0.0399853	NF IvsU-EA IvsU
ENSG00000205336	GPR56	-1.0318	0.00487865	0.0399853	NF IvsU-EA IvsU
ENSG00000110721	CHKA	-1.06745	0.00488125	0.0399853	NF IvsU-EA IvsU
ENSG00000163629	PTPN13	-0.863694	0.00489888	0.0400897	NF IvsU-EA IvsU
ENSG00000174842	GLMN	-1.07282	0.00490749	0.0401202	NF IvsU-EA IvsU
ENSG00000101294	HM13	1.07797	0.00491878	0.0401725	NF IvsU-EA IvsU
ENSG00000154874	CCDC144B	-0.725773	0.00492464	0.0401803	NF IvsU-EA IvsU
ENSG00000172493	AFF1	0.851127	0.00494234	0.0402848	NF IvsU-EA IvsU
ENSG00000064601	CTSA	0.86877	0.00495272	0.0403293	NF IvsU-EA IvsU
ENSG00000177830	CHID1	1.31785	0.00497084	0.0403832	NF IvsU-EA IvsU
ENSG00000151490	PTPRO	0.924581	0.00497162	0.0403832	NF IvsU-EA IvsU
ENSG00000171155	C1GALT1C1	0.88375	0.0049741	0.0403832	NF IvsU-EA IvsU
ENSG00000082074	FYB	1.02627	0.00506672	0.0410945	NF IvsU-EA IvsU
ENSG00000163154	TNFAIP8L2	0.667963	0.00507207	0.0410973	NF IvsU-EA IvsU
ENSG00000100731	PCNX	-0.897874	0.00511228	0.0413822	NF IvsU-EA IvsU
ENSG00000166348	USP54	-1.25668	0.00516632	0.0417785	NF IvsU-EA IvsU
ENSG00000139618	BRCA2	1.03782	0.00521154	0.0421026	NF IvsU-EA IvsU
ENSG00000232118	BACH1-AS1	-1.30276	0.00522019	0.0421311	NF IvsU-EA IvsU
ENSG00000160551	TAOK1	-0.715897	0.00522901	0.0421608	NF IvsU-EA IvsU
ENSG00000010270	STARD3NL	0.782245	0.00525387	0.0423197	NF IvsU-EA IvsU
ENSG00000100097	LGALS1	0.816636	0.00527477	0.0424272	NF IvsU-EA IvsU
ENSG00000182512	GLRX5	0.903119	0.00527755	0.0424272	NF IvsU-EA IvsU
ENSG00000158773	USF1	0.643944	0.00529926	0.04256	NF IvsU-EA IvsU
ENSG00000173200	PARP15	-0.706944	0.00531875	0.0426748	NF IvsU-EA IvsU
ENSG00000112159	MDN1	-0.795071	0.00533602	0.0427076	NF IvsU-EA IvsU
ENSG00000152465	NMT2	-0.90545	0.00533833	0.0427076	NF IvsU-EA IvsU
ENSG00000168016	TRANK1	0.942194	0.00533845	0.0427076	NF IvsU-EA IvsU
ENSG00000075151	EIF4G3	0.766841	0.0053752	0.0429597	NF IvsU-EA IvsU
ENSG00000165115	KIF27	-1.09452	0.00539543	0.0430795	NF IvsU-EA IvsU
ENSG00000102445	KIAA0226L	-1.38889	0.00540293	0.0430974	NF IvsU-EA IvsU
ENSG00000169313	P2RY12	1.32858	0.00541625	0.0431596	NF IvsU-EA IvsU
ENSG00000163803	PLB1	-1.93457	0.00542139	0.0431596	NF IvsU-EA IvsU
ENSG00000002016	RAD52	-0.712985	0.00542963	0.0431596	NF IvsU-EA IvsU
ENSG00000171161	ZNF672	0.765116	0.00543176	0.0431596	NF IvsU-EA IvsU
ENSG00000126262	FFAR2	1.05409	0.00546159	0.0433327	NF IvsU-EA IvsU
ENSG00000179010	MRFAP1	1.24017	0.0054641	0.0433327	NF IvsU-EA IvsU
ENSG00000109854	HTATIP2	0.964539	0.00547811	0.0434019	NF IvsU-EA IvsU
ENSG00000053702	NRIP2	-1.24352	0.0055485	0.0439172	NF IvsU-EA IvsU
ENSG00000206503	HLA-A	0.823755	0.00555955	0.0439452	NF IvsU-EA IvsU
ENSG00000008283	CYB561	1.00753	0.00556275	0.0439452	NF IvsU-EA IvsU
ENSG00000171262	FAM98B	-0.691996	0.00560232	0.0442152	NF IvsU-EA IvsU
ENSG00000155229	MMS19	-0.719721	0.00562059	0.0443168	NF IvsU-EA IvsU
ENSG00000185219	ZNF445	-0.672343	0.00564352	0.0444171	NF IvsU-EA IvsU
ENSG00000026297	RNASET2	-0.833938	0.00564413	0.0444171	NF IvsU-EA IvsU
ENSG00000152127	MGAT5	-0.635558	0.00565453	0.0444563	NF IvsU-EA IvsU
ENSG00000211867	TRAJ22	-1.2391	0.00566799	0.0444586	NF IvsU-EA IvsU
ENSG00000070476	ZXDC	-0.717999	0.00567083	0.0444586	NF IvsU-EA IvsU
ENSG00000064651	SLC12A2	-0.725934	0.00567292	0.0444586	NF IvsU-EA IvsU
ENSG00000138449	SLC40A1	0.953215	0.00567933	0.0444586	NF IvsU-EA IvsU
ENSG00000169660	HEXDC	1.03684	0.0056819	0.0444586	NF IvsU-EA IvsU
ENSG00000129515	SNX6	0.781371	0.00574169	0.0448836	NF IvsU-EA IvsU
ENSG00000254470	AP5B1	0.856854	0.00576009	0.0449846	NF IvsU-EA IvsU
ENSG00000176597	B3GNT5	1.50822	0.0057802	0.0450987	NF IvsU-EA IvsU
ENSG00000128789	PSMG2	0.72735	0.00580804	0.045273	NF IvsU-EA IvsU
ENSG00000163041	H3F3A	1.06988	0.00586353	0.0456621	NF IvsU-EA IvsU
ENSG00000135334	AKIRIN2	0.893716	0.00587826	0.0457334	NF IvsU-EA IvsU
ENSG00000135597	REPS1	-0.697643	0.0059083	0.0458807	NF IvsU-EA IvsU
ENSG00000065526	SPEN	-0.654588	0.00590837	0.0458807	NF IvsU-EA IvsU
ENSG00000103064	SLC7A6	-0.709857	0.00592424	0.0459605	NF IvsU-EA IvsU
ENSG00000126215	XRCC3	-0.982227	0.00594574	0.0460837	NF IvsU-EA IvsU
ENSG00000134899	ERCC5	-0.645519	0.00597288	0.0462204	NF IvsU-EA IvsU
ENSG00000205045	SLFN12L	-0.828778	0.00597464	0.0462204	NF IvsU-EA IvsU
ENSG00000186104	CYP2R1	-0.794813	0.00598042	0.0462216	NF IvsU-EA IvsU
ENSG00000114857	NKTR	-0.826728	0.00600495	0.0463606	NF IvsU-EA IvsU
ENSG00000072121	ZFYVE26	0.687164	0.00601399	0.0463606	NF IvsU-EA IvsU
ENSG00000066855	MTFR1	-0.811591	0.00602079	0.0463606	NF IvsU-EA IvsU
ENSG00000092148	HECTD1	-0.673084	0.00602566	0.0463606	NF IvsU-EA IvsU
ENSG00000167536	DHRS13	-1.43442	0.00602665	0.0463606	NF IvsU-EA IvsU
ENSG00000164609	SLU7	0.708924	0.00605203	0.0465122	NF IvsU-EA IvsU
ENSG00000230539	AOAH-IT1	-0.955685	0.0060847	0.0467196	NF IvsU-EA IvsU
ENSG00000161381	PLXDC1	-0.890822	0.00610025	0.0467952	NF IvsU-EA IvsU
ENSG00000226272	ARHGAP26-AS1	-1.38689	0.00611812	0.0468723	NF IvsU-EA IvsU
ENSG00000161057	PSMC2	0.827999	0.00612336	0.0468723	NF IvsU-EA IvsU
ENSG00000225783	MIAT	-0.716419	0.00612744	0.0468723	NF IvsU-EA IvsU
ENSG00000176124	DLEU1	-0.752366	0.00615729	0.0470568	NF IvsU-EA IvsU
ENSG00000105887	MTPN	0.875941	0.006188	0.0472475	NF IvsU-EA IvsU
ENSG00000106100	NOD1	0.796997	0.00620677	0.0473308	NF IvsU-EA IvsU
ENSG00000179918	SEPHS2	2.13438	0.00621044	0.0473308	NF IvsU-EA IvsU
ENSG00000127540	UQCR11	1.07437	0.00624921	0.0475821	NF IvsU-EA IvsU
ENSG00000182923	CEP63	-0.780418	0.00626679	0.0476718	NF IvsU-EA IvsU
ENSG00000154767	XPC	-0.68702	0.00627539	0.047693	NF IvsU-EA IvsU
ENSG00000169230	PRELID1	0.781114	0.00628156	0.0476951	NF IvsU-EA IvsU
ENSG00000059377	TBXAS1	-0.774797	0.00628729	0.0476951	NF IvsU-EA IvsU
ENSG00000142188	TMEM50B	0.842748	0.00630588	0.0477855	NF IvsU-EA IvsU
ENSG00000165264	NDUFB6	0.884975	0.00631085	0.0477855	NF IvsU-EA IvsU
ENSG00000163320	CGGBP1	0.721177	0.00632764	0.04784	NF IvsU-EA IvsU
ENSG00000134108	ARL8B	0.669685	0.00632971	0.04784	NF IvsU-EA IvsU
ENSG00000069020	MAST4	-0.772232	0.00634712	0.0478975	NF IvsU-EA IvsU
ENSG00000211865	TRAJ24	-1.67447	0.00634899	0.0478975	NF IvsU-EA IvsU
ENSG00000125952	MAX	0.738479	0.00637107	0.04802	NF IvsU-EA IvsU
ENSG00000214900	C14orf182	-0.78183	0.00640057	0.0481684	NF IvsU-EA IvsU
ENSG00000197747	S100A10	1.09286	0.0064025	0.0481684	NF IvsU-EA IvsU
ENSG00000184178	SCFD2	-0.73714	0.00641946	0.0482518	NF IvsU-EA IvsU
ENSG00000186063	AIDA	0.750136	0.00644012	0.0483627	NF IvsU-EA IvsU
ENSG00000165527	ARF6	0.64857	0.00650591	0.0488121	NF IvsU-EA IvsU
ENSG00000146963	C7orf55-LUC7L2	-0.663271	0.00652427	0.0489052	NF IvsU-EA IvsU
ENSG00000130052	STARD8	1.25285	0.00654517	0.0490171	NF IvsU-EA IvsU
ENSG00000156931	VPS8	-0.799159	0.00656977	0.0491565	NF IvsU-EA IvsU
ENSG00000197635	DPP4	-0.929931	0.00657709	0.0491665	NF IvsU-EA IvsU
ENSG00000055609	KMT2C	-0.779687	0.00661303	0.0493901	NF IvsU-EA IvsU
ENSG00000118263	KLF7	-0.748535	0.00662267	0.0494172	NF IvsU-EA IvsU
ENSG00000230482	ATP5G2P3	-1.19292	0.00663073	0.0494324	NF IvsU-EA IvsU
ENSG00000171467	ZNF318	-0.631792	0.00664626	0.0495032	NF IvsU-EA IvsU
ENSG00000064607	SUGP2	-0.64485	0.00668768	0.0497421	NF IvsU-EA IvsU
ENSG00000156265	MAP3K7CL	0.949995	0.00669046	0.0497421	NF IvsU-EA IvsU
ENSG00000048028	USP28	-0.842968	0.00671152	0.0498535	NF IvsU-EA IvsU
ENSG00000161040	FBXL13	-1.35808	0.0067264	0.0499189	NF IvsU-EA IvsU
ENSG00000100422	CERK	-0.732842	0.00675543	0.0500522	NF IvsU-EA IvsU
ENSG00000077984	CST7	-0.874487	0.00675655	0.0500522	NF IvsU-EA IvsU
ENSG00000136891	TEX10	-0.80984	0.00679667	0.050304	NF IvsU-EA IvsU
ENSG00000100034	PPM1F	-0.835649	0.00680478	0.0503186	NF IvsU-EA IvsU
ENSG00000104765	BNIP3L	1.10382	0.00681493	0.0503483	NF IvsU-EA IvsU
ENSG00000130396	MLLT4	-0.998869	0.00685081	0.0505679	NF IvsU-EA IvsU
ENSG00000100266	PACSIN2	-0.817179	0.00687496	0.0507005	NF IvsU-EA IvsU
ENSG00000197102	DYNC1H1	-0.733608	0.00689584	0.0508089	NF IvsU-EA IvsU
ENSG00000135778	NTPCR	-0.783653	0.00693034	0.0510172	NF IvsU-EA IvsU
ENSG00000198130	HIBCH	-0.747721	0.00702241	0.0516487	NF IvsU-EA IvsU
ENSG00000011422	PLAUR	0.897611	0.00710668	0.0522217	NF IvsU-EA IvsU
ENSG00000232021	LEF1-AS1	-1.11807	0.00713929	0.0524144	NF IvsU-EA IvsU
ENSG00000176542	KIAA2018	-0.672213	0.00718521	0.0527043	NF IvsU-EA IvsU
ENSG00000186854	TRABD2A	-0.701507	0.0072016	0.0527096	NF IvsU-EA IvsU
ENSG00000179818	PCBP1-AS1	0.678319	0.00720826	0.0527096	NF IvsU-EA IvsU
ENSG00000136709	WDR33	-0.658708	0.0072112	0.0527096	NF IvsU-EA IvsU
ENSG00000204308	RNF5	0.793303	0.0072116	0.0527096	NF IvsU-EA IvsU
ENSG00000164483	SAMD3	-0.841657	0.00722006	0.0527244	NF IvsU-EA IvsU
ENSG00000185950	IRS2	-1.08085	0.00723125	0.0527379	NF IvsU-EA IvsU
ENSG00000169246	NPIPB3	-0.961664	0.00724048	0.0527379	NF IvsU-EA IvsU
ENSG00000130856	ZNF236	-0.659433	0.00724118	0.0527379	NF IvsU-EA IvsU
ENSG00000198932	GPRASP1	-0.888099	0.00729104	0.0530141	NF IvsU-EA IvsU
ENSG00000038382	TRIO	-0.650481	0.00729203	0.0530141	NF IvsU-EA IvsU
ENSG00000132570	PCBD2	-0.867983	0.00731638	0.0531441	NF IvsU-EA IvsU
ENSG00000161551	ZNF577	-0.822003	0.00732356	0.053149	NF IvsU-EA IvsU
ENSG00000121741	ZMYM2	-0.754377	0.00733	0.053149	NF IvsU-EA IvsU
ENSG00000183340	JRKL	0.934842	0.00736812	0.0533782	NF IvsU-EA IvsU
ENSG00000198589	LRBA	-0.701389	0.00738299	0.0534388	NF IvsU-EA IvsU
ENSG00000091592	NLRP1	-0.731801	0.00739228	0.0534589	NF IvsU-EA IvsU
ENSG00000168329	CX3CR1	-0.73703	0.00746139	0.0539112	NF IvsU-EA IvsU
ENSG00000149292	TTC12	-0.893152	0.00747598	0.0539691	NF IvsU-EA IvsU
ENSG00000197362	ZNF786	-0.911173	0.00748293	0.0539718	NF IvsU-EA IvsU
ENSG00000157764	BRAF	-0.703185	0.00750302	0.0540333	NF IvsU-EA IvsU
ENSG00000105810	CDK6	-0.625987	0.00750463	0.0540333	NF IvsU-EA IvsU
ENSG00000172432	GTPBP2	0.710051	0.00752939	0.0541641	NF IvsU-EA IvsU
ENSG00000109971	HSPA8	1.02054	0.00756248	0.0543545	NF IvsU-EA IvsU
ENSG00000094916	CBX5	-0.77908	0.00760314	0.054599	NF IvsU-EA IvsU
ENSG00000088854	C20orf194	-0.692582	0.00763085	0.05475	NF IvsU-EA IvsU
ENSG00000204267	TAP2	0.719811	0.00764284	0.0547882	NF IvsU-EA IvsU
ENSG00000196126	HLA-DRB1	0.964312	0.00766637	0.0549089	NF IvsU-EA IvsU
ENSG00000115446	UNC50	0.784371	0.00769118	0.0550385	NF IvsU-EA IvsU
ENSG00000163564	PYHIN1	-0.846323	0.00771575	0.0551663	NF IvsU-EA IvsU
ENSG00000228393	LINC01004	-1.0684	0.0077248	0.0551829	NF IvsU-EA IvsU
ENSG00000115419	GLS	0.773537	0.00773726	0.0552238	NF IvsU-EA IvsU
ENSG00000079335	CDC14A	-0.760717	0.00777965	0.0554378	NF IvsU-EA IvsU
ENSG00000140853	NLRC5	0.912761	0.00778074	0.0554378	NF IvsU-EA IvsU
ENSG00000005436	GCFC2	-0.829001	0.00787609	0.0560684	NF IvsU-EA IvsU
ENSG00000197603	C5orf42	-0.669374	0.00790676	0.0562004	NF IvsU-EA IvsU
ENSG00000173114	LRRN3	-0.935775	0.00790832	0.0562004	NF IvsU-EA IvsU
ENSG00000089022	MAPKAPK5	-0.707058	0.00792185	0.0562479	NF IvsU-EA IvsU
ENSG00000174021	GNG5	1.08514	0.00795413	0.0564283	NF IvsU-EA IvsU
ENSG00000136504	KAT7	-0.604679	0.00801496	0.0568107	NF IvsU-EA IvsU
ENSG00000171867	PRNP	0.619835	0.00804983	0.0570086	NF IvsU-EA IvsU
ENSG00000170542	SERPINB9	0.741745	0.00807146	0.0571125	NF IvsU-EA IvsU
ENSG00000116863	ADPRHL2	0.853677	0.00808739	0.057176	NF IvsU-EA IvsU
ENSG00000197321	SVIL	-0.942435	0.0082831	0.0585092	NF IvsU-EA IvsU
ENSG00000187535	IFT140	-1.29794	0.00829374	0.058534	NF IvsU-EA IvsU
ENSG00000108175	ZMIZ1	-0.823222	0.00831541	0.0586365	NF IvsU-EA IvsU
ENSG00000173214	KIAA1919	-0.70337	0.00836765	0.0589242	NF IvsU-EA IvsU
ENSG00000180667	YOD1	1.04109	0.00838003	0.0589242	NF IvsU-EA IvsU
ENSG00000168944	CEP120	-0.623159	0.00838439	0.0589242	NF IvsU-EA IvsU
ENSG00000119787	ATL2	-0.639221	0.00838493	0.0589242	NF IvsU-EA IvsU
ENSG00000163634	THOC7	0.938767	0.00846705	0.0594504	NF IvsU-EA IvsU
ENSG00000114812	VIPR1	-1.12069	0.00852489	0.0598054	NF IvsU-EA IvsU
ENSG00000082512	TRAF5	-0.674088	0.00854703	0.0598613	NF IvsU-EA IvsU
ENSG00000135315	KIAA1009	0.801623	0.00854745	0.0598613	NF IvsU-EA IvsU
ENSG00000168137	SETD5	-0.638031	0.00856872	0.0599591	NF IvsU-EA IvsU
ENSG00000025796	SEC63	-0.757636	0.00857878	0.0599784	NF IvsU-EA IvsU
ENSG00000131355	EMR3	-1.21045	0.0086005	0.0600317	NF IvsU-EA IvsU
ENSG00000174306	ZHX3	-0.930727	0.00860119	0.0600317	NF IvsU-EA IvsU
ENSG00000176018	LYSMD3	0.900873	0.00860835	0.0600317	NF IvsU-EA IvsU
ENSG00000125827	TMX4	-0.774918	0.00865548	0.0602859	NF IvsU-EA IvsU
ENSG00000146414	SHPRH	-0.631845	0.00865949	0.0602859	NF IvsU-EA IvsU
ENSG00000151623	NR3C2	-0.946363	0.00870283	0.0605363	NF IvsU-EA IvsU
ENSG00000162929	KIAA1841	-0.904443	0.00871928	0.0605994	NF IvsU-EA IvsU
ENSG00000188177	ZC3H6	-0.67413	0.0087442	0.0607211	NF IvsU-EA IvsU
ENSG00000143702	CEP170	-0.625068	0.00876028	0.0607814	NF IvsU-EA IvsU
ENSG00000178789	CD300LB	-0.879634	0.00879222	0.0609515	NF IvsU-EA IvsU
ENSG00000143751	SDE2	0.660357	0.00881513	0.0610587	NF IvsU-EA IvsU
ENSG00000196396	PTPN1	0.733775	0.00884094	0.0611858	NF IvsU-EA IvsU
ENSG00000168256	NKIRAS2	0.795965	0.0088547	0.0612295	NF IvsU-EA IvsU
ENSG00000162804	SNED1	-0.865002	0.0088717	0.0612555	NF IvsU-EA IvsU
ENSG00000132142	ACACA	-0.655109	0.0088796	0.0612555	NF IvsU-EA IvsU
ENSG00000065308	TRAM2	-0.800548	0.00888086	0.0612555	NF IvsU-EA IvsU
ENSG00000115896	PLCL1	-0.805265	0.00888854	0.061257	NF IvsU-EA IvsU
ENSG00000116667	C1orf21	-0.827711	0.00892971	0.0614891	NF IvsU-EA IvsU
ENSG00000101849	TBL1X	-0.808512	0.00894651	0.0615532	NF IvsU-EA IvsU
ENSG00000043514	TRIT1	-0.760534	0.00897688	0.0617104	NF IvsU-EA IvsU
ENSG00000138772	ANXA3	1.40344	0.00901264	0.0618528	NF IvsU-EA IvsU
ENSG00000144381	HSPD1	1.05261	0.00901267	0.0618528	NF IvsU-EA IvsU
ENSG00000185291	IL3RA	1.41884	0.00903959	0.0619857	NF IvsU-EA IvsU
ENSG00000127870	RNF6	0.670047	0.00905083	0.0620111	NF IvsU-EA IvsU
ENSG00000113108	APBB3	-0.835289	0.0090724	0.0620206	NF IvsU-EA IvsU
ENSG00000205583	STAG3L1	-1.0888	0.00907391	0.0620206	NF IvsU-EA IvsU
ENSG00000196209	SIRPB2	-0.761745	0.0090749	0.0620206	NF IvsU-EA IvsU
ENSG00000134900	TPP2	-0.773697	0.00912008	0.0622776	NF IvsU-EA IvsU
ENSG00000151502	VPS26B	-0.651298	0.00915639	0.0624735	NF IvsU-EA IvsU
ENSG00000169567	HINT1	0.926014	0.00918466	0.0626144	NF IvsU-EA IvsU
ENSG00000117139	KDM5B	-0.63168	0.00920871	0.0627262	NF IvsU-EA IvsU
ENSG00000120063	GNA13	0.685317	0.00923951	0.0628838	NF IvsU-EA IvsU
ENSG00000185664	PMEL	-1.28599	0.00926485	0.0630041	NF IvsU-EA IvsU
ENSG00000068697	LAPTM4A	1.00824	0.009278	0.0630412	NF IvsU-EA IvsU
ENSG00000115760	BIRC6	-0.65576	0.00935467	0.0635096	NF IvsU-EA IvsU
ENSG00000179630	LACC1	1.06429	0.00936974	0.0635398	NF IvsU-EA IvsU
ENSG00000178741	COX5A	0.919697	0.00937903	0.0635398	NF IvsU-EA IvsU
ENSG00000183495	EP400	-0.812038	0.00938234	0.0635398	NF IvsU-EA IvsU
ENSG00000134333	LDHA	0.686195	0.00941141	0.0636841	NF IvsU-EA IvsU
ENSG00000138621	PPCDC	0.858891	0.0094243	0.0637188	NF IvsU-EA IvsU
ENSG00000010404	IDS	-0.751343	0.00954817	0.0645032	NF IvsU-EA IvsU
ENSG00000136044	APPL2	-0.699699	0.00960655	0.0648403	NF IvsU-EA IvsU
ENSG00000116729	WLS	-1.58077	0.00961387	0.0648403	NF IvsU-EA IvsU
ENSG00000076555	ACACB	-1.13146	0.0096663	0.065076	NF IvsU-EA IvsU
ENSG00000090857	PDPR	-0.722946	0.00966855	0.065076	NF IvsU-EA IvsU
ENSG00000196511	TPK1	-0.730702	0.0096726	0.065076	NF IvsU-EA IvsU
ENSG00000107897	ACBD5	0.618042	0.00969937	0.0652026	NF IvsU-EA IvsU
ENSG00000170871	KIAA0232	-0.648597	0.00972442	0.0652555	NF IvsU-EA IvsU
ENSG00000084073	ZMPSTE24	0.683029	0.00972614	0.0652555	NF IvsU-EA IvsU
ENSG00000164823	OSGIN2	0.839247	0.00973845	0.0652555	NF IvsU-EA IvsU
ENSG00000130559	CAMSAP1	-0.700619	0.00974577	0.0652555	NF IvsU-EA IvsU
ENSG00000163539	CLASP2	-0.70331	0.00974698	0.0652555	NF IvsU-EA IvsU
ENSG00000114978	MOB1A	0.796002	0.00976953	0.0653531	NF IvsU-EA IvsU
ENSG00000132780	NASP	0.66147	0.00978116	0.0653776	NF IvsU-EA IvsU
ENSG00000160888	IER2	1.23758	0.00980716	0.0654913	NF IvsU-EA IvsU
ENSG00000171204	TMEM126B	0.806228	0.00981412	0.0654913	NF IvsU-EA IvsU
ENSG00000184613	NELL2	-0.883941	0.00985316	0.0656984	NF IvsU-EA IvsU
ENSG00000185829	ARL17A	-0.626792	0.00986545	0.065727	NF IvsU-EA IvsU
ENSG00000099992	TBC1D10A	-1.07678	0.00989944	0.0658999	NF IvsU-EA IvsU
ENSG00000197183	C20orf112	-0.687463	0.00993975	0.0661111	NF IvsU-EA IvsU
ENSG00000090382	LYZ	0.808239	0.00994846	0.0661111	NF IvsU-EA IvsU
ENSG00000118596	SLC16A7	-0.790054	0.00996376	0.0661111	NF IvsU-EA IvsU
ENSG00000251586	TET2-AS1	-1.3575	0.00997197	0.0661111	NF IvsU-EA IvsU
ENSG00000145833	DDX46	-0.611775	0.00997915	0.0661111	NF IvsU-EA IvsU
ENSG00000171853	TRAPPC12	-0.621914	0.00997949	0.0661111	NF IvsU-EA IvsU
ENSG00000129566	TEP1	0.761706	0.0100802	0.0667243	NF IvsU-EA IvsU
ENSG00000106608	URGCP	-0.894881	0.0100938	0.0667609	NF IvsU-EA IvsU
ENSG00000111817	DSE	0.629279	0.0101302	0.0669056	NF IvsU-EA IvsU
ENSG00000104972	LILRB1	0.93036	0.010132	0.0669056	NF IvsU-EA IvsU
ENSG00000123136	DDX39A	0.762835	0.0102075	0.0673497	NF IvsU-EA IvsU
ENSG00000162704	ARPC5	0.705021	0.0102407	0.0674817	NF IvsU-EA IvsU
ENSG00000120265	PCMT1	0.713708	0.0102439	0.0674817	NF IvsU-EA IvsU
ENSG00000163635	ATXN7	0.72751	0.0103044	0.0678254	NF IvsU-EA IvsU
ENSG00000133059	DSTYK	-0.586222	0.0103605	0.0681404	NF IvsU-EA IvsU
ENSG00000198856	OSTC	0.762333	0.0103801	0.0681995	NF IvsU-EA IvsU
ENSG00000185201	IFITM2	1.45565	0.0103861	0.0681995	NF IvsU-EA IvsU
ENSG00000162885	B3GALNT2	-0.886978	0.0104008	0.0682391	NF IvsU-EA IvsU
ENSG00000241973	PI4KA	-0.682459	0.010413	0.0682391	NF IvsU-EA IvsU
ENSG00000161016	RPL8	0.813007	0.010432	0.0682391	NF IvsU-EA IvsU
ENSG00000046653	GPM6B	-0.922388	0.0104325	0.0682391	NF IvsU-EA IvsU
ENSG00000108389	MTMR4	0.635564	0.0104337	0.0682391	NF IvsU-EA IvsU
ENSG00000198216	CACNA1E	1.02126	0.0104556	0.0683275	NF IvsU-EA IvsU
ENSG00000081154	PCNP	0.729024	0.0105357	0.0687961	NF IvsU-EA IvsU
ENSG00000109270	LAMTOR3	0.769762	0.0105474	0.0688182	NF IvsU-EA IvsU
ENSG00000142197	DOPEY2	-0.761907	0.0105618	0.0688574	NF IvsU-EA IvsU
ENSG00000162366	PDZK1IP1	1.43273	0.0105734	0.0688784	NF IvsU-EA IvsU
ENSG00000133056	PIK3C2B	-0.807305	0.0106654	0.0694226	NF IvsU-EA IvsU
ENSG00000143919	CAMKMT	-0.899746	0.0106851	0.0694827	NF IvsU-EA IvsU
ENSG00000163808	KIF15	1.38754	0.0106916	0.0694827	NF IvsU-EA IvsU
ENSG00000100519	PSMC6	0.837423	0.010749	0.0698002	NF IvsU-EA IvsU
ENSG00000181754	AMIGO1	-0.75205	0.0109195	0.0708519	NF IvsU-EA IvsU
ENSG00000245148	ARAP1-AS2	-1.06641	0.0109344	0.0708549	NF IvsU-EA IvsU
ENSG00000148737	TCF7L2	0.911522	0.0109373	0.0708549	NF IvsU-EA IvsU
ENSG00000100207	TCF20	-0.609561	0.0109912	0.0711481	NF IvsU-EA IvsU
ENSG00000102096	PIM2	0.856583	0.0110392	0.0714023	NF IvsU-EA IvsU
ENSG00000164116	GUCY1A3	0.760444	0.0110931	0.0716367	NF IvsU-EA IvsU
ENSG00000156304	SCAF4	-0.587882	0.0111	0.0716367	NF IvsU-EA IvsU
ENSG00000069667	RORA	-0.827936	0.0111016	0.0716367	NF IvsU-EA IvsU
ENSG00000189362	TMEM194B	-0.68869	0.0111129	0.0716532	NF IvsU-EA IvsU
ENSG00000177302	TOP3A	-0.680669	0.011129	0.0717009	NF IvsU-EA IvsU
ENSG00000198561	CTNND1	-0.747043	0.0111529	0.0717983	NF IvsU-EA IvsU
ENSG00000186818	LILRB4	1.0809	0.0111795	0.0718411	NF IvsU-EA IvsU
ENSG00000151914	DST	-0.668724	0.011182	0.0718411	NF IvsU-EA IvsU
ENSG00000128284	APOL3	1.03571	0.0111858	0.0718411	NF IvsU-EA IvsU
ENSG00000167004	PDIA3	0.69763	0.0112069	0.0719204	NF IvsU-EA IvsU
ENSG00000102010	BMX	1.91661	0.0112555	0.0721758	NF IvsU-EA IvsU
ENSG00000186481	ANKRD20A5P	-1.20227	0.0113132	0.0724485	NF IvsU-EA IvsU
ENSG00000122042	UBL3	0.648283	0.0113157	0.0724485	NF IvsU-EA IvsU
ENSG00000135776	ABCB10	0.775544	0.0113283	0.072473	NF IvsU-EA IvsU
ENSG00000228492	RAB11FIP1P1	-0.871109	0.0113456	0.0725267	NF IvsU-EA IvsU
ENSG00000040933	INPP4A	-0.568507	0.0113801	0.0726909	NF IvsU-EA IvsU
ENSG00000136936	XPA	-0.659535	0.0114816	0.0732825	NF IvsU-EA IvsU
ENSG00000131626	PPFIA1	-0.632181	0.0115376	0.0735825	NF IvsU-EA IvsU
ENSG00000168259	DNAJC7	0.639459	0.0116411	0.0741852	NF IvsU-EA IvsU
ENSG00000132405	TBC1D14	-0.768253	0.0116605	0.074247	NF IvsU-EA IvsU
ENSG00000130724	CHMP2A	0.896363	0.0116689	0.074247	NF IvsU-EA IvsU
ENSG00000135049	AGTPBP1	-0.680772	0.0117122	0.074327	NF IvsU-EA IvsU
ENSG00000117602	RCAN3	-0.670456	0.0117144	0.074327	NF IvsU-EA IvsU
ENSG00000106785	TRIM14	0.666956	0.0117195	0.074327	NF IvsU-EA IvsU
ENSG00000011275	RNF216	-0.624502	0.0117248	0.074327	NF IvsU-EA IvsU
ENSG00000142207	URB1	-0.658185	0.0117309	0.074327	NF IvsU-EA IvsU
ENSG00000185104	FAF1	-0.657697	0.0117358	0.074327	NF IvsU-EA IvsU
ENSG00000159202	UBE2Z	0.645429	0.0117472	0.0743415	NF IvsU-EA IvsU
ENSG00000131089	ARHGEF9	-0.930371	0.0117566	0.074344	NF IvsU-EA IvsU
ENSG00000042493	CAPG	0.836628	0.0117753	0.0744048	NF IvsU-EA IvsU
ENSG00000012232	EXTL3	-0.828892	0.0118287	0.0746849	NF IvsU-EA IvsU
ENSG00000252481	SCARNA13	-1.59691	0.0118513	0.0747697	NF IvsU-EA IvsU
ENSG00000175595	ERCC4	-0.66591	0.0118702	0.0748317	NF IvsU-EA IvsU
ENSG00000111266	DUSP16	-0.695392	0.0118824	0.074851	NF IvsU-EA IvsU
ENSG00000176700	SCAND2P	-0.784028	0.0119151	0.074966	NF IvsU-EA IvsU
ENSG00000184840	TMED9	1.13035	0.0119245	0.074966	NF IvsU-EA IvsU
ENSG00000114904	NEK4	-0.720801	0.0119347	0.074966	NF IvsU-EA IvsU
ENSG00000112078	KCTD20	-0.626384	0.0119372	0.074966	NF IvsU-EA IvsU
ENSG00000143110	C1orf162	0.591686	0.0119583	0.0750408	NF IvsU-EA IvsU
ENSG00000197077	KIAA1671	-1.14749	0.011972	0.0750666	NF IvsU-EA IvsU
ENSG00000135862	LAMC1	-0.877575	0.0119807	0.0750666	NF IvsU-EA IvsU
ENSG00000136021	SCYL2	0.750031	0.011998	0.0751177	NF IvsU-EA IvsU
ENSG00000095319	NUP188	-0.735733	0.0120326	0.0751876	NF IvsU-EA IvsU
ENSG00000021355	SERPINB1	0.696206	0.0120422	0.0751876	NF IvsU-EA IvsU
ENSG00000168374	ARF4	0.572528	0.0120448	0.0751876	NF IvsU-EA IvsU
ENSG00000122359	ANXA11	-0.686465	0.0120458	0.0751876	NF IvsU-EA IvsU
ENSG00000180884	ZNF792	-0.704576	0.0120632	0.0752027	NF IvsU-EA IvsU
ENSG00000111450	STX2	-0.684444	0.0120756	0.0752027	NF IvsU-EA IvsU
ENSG00000131143	COX4I1	0.690287	0.0120757	0.0752027	NF IvsU-EA IvsU
ENSG00000188107	EYS	-0.698455	0.0120908	0.075238	NF IvsU-EA IvsU
ENSG00000082397	EPB41L3	0.906746	0.0120997	0.075238	NF IvsU-EA IvsU
ENSG00000103495	MAZ	-0.835081	0.0121164	0.0752618	NF IvsU-EA IvsU
ENSG00000119401	TRIM32	-0.908237	0.0121218	0.0752618	NF IvsU-EA IvsU
ENSG00000114209	PDCD10	0.78875	0.01219	0.0756279	NF IvsU-EA IvsU
ENSG00000168763	CNNM3	-0.990782	0.0122058	0.0756498	NF IvsU-EA IvsU
ENSG00000066923	STAG3	-0.925178	0.0122149	0.0756498	NF IvsU-EA IvsU
ENSG00000107742	SPOCK2	-0.857117	0.0122212	0.0756498	NF IvsU-EA IvsU
ENSG00000100154	TTC28	-0.996778	0.0122306	0.0756506	NF IvsU-EA IvsU
ENSG00000116194	ANGPTL1	-0.852574	0.0122679	0.0758248	NF IvsU-EA IvsU
ENSG00000077235	GTF3C1	-0.639033	0.0123381	0.0762012	NF IvsU-EA IvsU
ENSG00000170004	CHD3	-0.615617	0.0123804	0.0764046	NF IvsU-EA IvsU
ENSG00000171681	ATF7IP	-0.614315	0.0124057	0.0765036	NF IvsU-EA IvsU
ENSG00000120733	KDM3B	-0.60449	0.0124472	0.0767018	NF IvsU-EA IvsU
ENSG00000116984	MTR	-0.693396	0.0124687	0.0767765	NF IvsU-EA IvsU
ENSG00000180530	NRIP1	0.712108	0.0124876	0.0767917	NF IvsU-EA IvsU
ENSG00000138378	STAT4	-0.773305	0.0124899	0.0767917	NF IvsU-EA IvsU
ENSG00000124508	BTN2A2	0.784236	0.0125142	0.0768834	NF IvsU-EA IvsU
ENSG00000204371	EHMT2	-0.756029	0.0125334	0.0769437	NF IvsU-EA IvsU
ENSG00000153283	CD96	-0.718805	0.0125576	0.0770347	NF IvsU-EA IvsU
ENSG00000111696	NT5DC3	-1.11212	0.0125874	0.0771599	NF IvsU-EA IvsU
ENSG00000137078	SIT1	-1.03643	0.0126242	0.0773282	NF IvsU-EA IvsU
ENSG00000131100	ATP6V1E1	0.56077	0.0126423	0.0773756	NF IvsU-EA IvsU
ENSG00000188229	TUBB4B	1.05128	0.0126508	0.0773756	NF IvsU-EA IvsU
ENSG00000133401	PDZD2	-0.874953	0.0127137	0.0777021	NF IvsU-EA IvsU
ENSG00000135205	CCDC146	0.765916	0.0127368	0.0777855	NF IvsU-EA IvsU
ENSG00000125772	GPCPD1	-0.715207	0.0127841	0.0780163	NF IvsU-EA IvsU
ENSG00000146476	C6orf211	0.777147	0.0128177	0.0781633	NF IvsU-EA IvsU
ENSG00000132024	CC2D1A	-1.11627	0.0128972	0.0785007	NF IvsU-EA IvsU
ENSG00000198315	ZKSCAN8	-0.6252	0.0129004	0.0785007	NF IvsU-EA IvsU
ENSG00000101126	ADNP	-0.565572	0.0129017	0.0785007	NF IvsU-EA IvsU
ENSG00000163608	C3orf17	-0.653669	0.0129673	0.0788409	NF IvsU-EA IvsU
ENSG00000172728	FUT10	-0.818907	0.0129819	0.0788713	NF IvsU-EA IvsU
ENSG00000172653	C17orf66	-1.46877	0.0130119	0.0789418	NF IvsU-EA IvsU
ENSG00000136404	TM6SF1	-0.802561	0.0130127	0.0789418	NF IvsU-EA IvsU
ENSG00000226091	LINC00937	1.01345	0.0130346	0.0790163	NF IvsU-EA IvsU
ENSG00000124574	ABCC10	-0.757749	0.0130974	0.0793384	NF IvsU-EA IvsU
ENSG00000166527	CLEC4D	1.15682	0.0131656	0.0796559	NF IvsU-EA IvsU
ENSG00000136603	SKIL	0.645706	0.0131785	0.0796559	NF IvsU-EA IvsU
ENSG00000214425	LRRC37A4P	-0.924733	0.0131789	0.0796559	NF IvsU-EA IvsU
ENSG00000160710	ADAR	0.818827	0.0132422	0.0799794	NF IvsU-EA IvsU
ENSG00000119725	ZNF410	0.653386	0.0133273	0.0804342	NF IvsU-EA IvsU
ENSG00000198624	CCDC69	-0.580605	0.0133405	0.0804549	NF IvsU-EA IvsU
ENSG00000088826	SMOX	0.973855	0.0133819	0.0806449	NF IvsU-EA IvsU
ENSG00000105193	RPS16	3.38727	0.0134694	0.0810433	NF IvsU-EA IvsU
ENSG00000186566	GPATCH8	-0.546962	0.0134764	0.0810433	NF IvsU-EA IvsU
ENSG00000081059	TCF7	-0.663215	0.013484	0.0810433	NF IvsU-EA IvsU
ENSG00000119685	TTLL5	-0.636965	0.0134875	0.0810433	NF IvsU-EA IvsU
ENSG00000143554	SLC27A3	0.802703	0.0135134	0.0811399	NF IvsU-EA IvsU
ENSG00000175115	PACS1	-0.687894	0.0135351	0.0812105	NF IvsU-EA IvsU
ENSG00000119537	KDSR	0.648298	0.0136275	0.0817052	NF IvsU-EA IvsU
ENSG00000139722	VPS37B	-0.642807	0.0136494	0.0817768	NF IvsU-EA IvsU
ENSG00000067208	EVI5	-0.664303	0.013673	0.0818587	NF IvsU-EA IvsU
ENSG00000181722	ZBTB20	-0.585929	0.0136963	0.081938	NF IvsU-EA IvsU
ENSG00000146918	NCAPG2	-0.984658	0.0137199	0.0820196	NF IvsU-EA IvsU
ENSG00000164167	LSM6	0.832954	0.0137403	0.0820818	NF IvsU-EA IvsU
ENSG00000061918	GUCY1B3	0.871158	0.0138128	0.0823885	NF IvsU-EA IvsU
ENSG00000170385	SLC30A1	0.712041	0.0138157	0.0823885	NF IvsU-EA IvsU
ENSG00000111802	TDP2	-0.841555	0.013823	0.0823885	NF IvsU-EA IvsU
ENSG00000240230	COX19	-0.636453	0.0138318	0.0823885	NF IvsU-EA IvsU
ENSG00000176386	CDC26	0.937633	0.0138487	0.0824079	NF IvsU-EA IvsU
ENSG00000117091	CD48	0.765013	0.0138551	0.0824079	NF IvsU-EA IvsU
ENSG00000106261	ZKSCAN1	-0.558006	0.0139646	0.0829988	NF IvsU-EA IvsU
ENSG00000171860	C3AR1	1.35036	0.014016	0.0832439	NF IvsU-EA IvsU
ENSG00000166432	ZMAT1	-0.610712	0.0140579	0.0834323	NF IvsU-EA IvsU
ENSG00000196177	ACADSB	-0.788936	0.0140685	0.0834352	NF IvsU-EA IvsU
ENSG00000163683	SMIM14	0.648439	0.0141065	0.0835486	NF IvsU-EA IvsU
ENSG00000204613	TRIM10	0.919254	0.014108	0.0835486	NF IvsU-EA IvsU
ENSG00000143799	PARP1	-0.590266	0.0141466	0.0837116	NF IvsU-EA IvsU
ENSG00000117616	C1orf63	0.617041	0.0141559	0.0837116	NF IvsU-EA IvsU
ENSG00000158467	AHCYL2	-0.606294	0.0143216	0.0846303	NF IvsU-EA IvsU
ENSG00000111860	CEP85L	-0.667296	0.0143953	0.0850047	NF IvsU-EA IvsU
ENSG00000111885	MAN1A1	0.657829	0.0144481	0.0852554	NF IvsU-EA IvsU
ENSG00000132275	RRP8	-0.637707	0.0144763	0.085319	NF IvsU-EA IvsU
ENSG00000167202	TBC1D2B	0.580666	0.0144797	0.085319	NF IvsU-EA IvsU
ENSG00000134107	BHLHE40	-0.947942	0.0144996	0.0853747	NF IvsU-EA IvsU
ENSG00000152102	FAM168B	-0.606551	0.0145693	0.085724	NF IvsU-EA IvsU
ENSG00000169385	RNASE2	1.49621	0.0145823	0.0857391	NF IvsU-EA IvsU
ENSG00000198920	KIAA0753	-0.631039	0.0146198	0.0858644	NF IvsU-EA IvsU
ENSG00000122507	BBS9	-0.610881	0.0146263	0.0858644	NF IvsU-EA IvsU
ENSG00000124784	RIOK1	-0.607702	0.014635	0.0858644	NF IvsU-EA IvsU
ENSG00000111897	SERINC1	0.622194	0.0147296	0.0863573	NF IvsU-EA IvsU
ENSG00000121964	GTDC1	-0.60924	0.0147697	0.0865311	NF IvsU-EA IvsU
ENSG00000196189	SEMA4A	-0.773061	0.0149155	0.0873228	NF IvsU-EA IvsU
ENSG00000143851	PTPN7	-0.761696	0.0149297	0.0873434	NF IvsU-EA IvsU
ENSG00000118620	ZNF430	0.631571	0.0149587	0.0874506	NF IvsU-EA IvsU
ENSG00000087903	RFX2	-1.2538	0.0149994	0.0876195	NF IvsU-EA IvsU
ENSG00000083720	OXCT1	-0.619065	0.0150089	0.0876195	NF IvsU-EA IvsU
ENSG00000148843	PDCD11	-0.750986	0.0150248	0.0876502	NF IvsU-EA IvsU
ENSG00000049759	NEDD4L	0.87549	0.0150392	0.0876718	NF IvsU-EA IvsU
ENSG00000096746	HNRNPH3	0.704929	0.0150593	0.0877113	NF IvsU-EA IvsU
ENSG00000148019	CEP78	-0.903233	0.0150674	0.0877113	NF IvsU-EA IvsU
ENSG00000078043	PIAS2	-0.685615	0.0150998	0.0878377	NF IvsU-EA IvsU
ENSG00000174032	SLC25A30	0.554419	0.015115	0.0878641	NF IvsU-EA IvsU
ENSG00000136731	UGGT1	-0.555372	0.0151257	0.0878641	NF IvsU-EA IvsU
ENSG00000179562	GCC1	0.608897	0.0151512	0.0879498	NF IvsU-EA IvsU
ENSG00000124496	TRERF1	-0.651218	0.0152114	0.0882368	NF IvsU-EA IvsU
ENSG00000198162	MAN1A2	-0.696974	0.0152231	0.0882425	NF IvsU-EA IvsU
ENSG00000077721	UBE2A	0.626056	0.0153012	0.0886325	NF IvsU-EA IvsU
ENSG00000151893	CACUL1	-0.599244	0.0153467	0.0888334	NF IvsU-EA IvsU
ENSG00000213240	NOTCH2NL	-0.724929	0.0153761	0.0889406	NF IvsU-EA IvsU
ENSG00000122224	LY9	-0.712946	0.0153929	0.0889756	NF IvsU-EA IvsU
ENSG00000136908	DPM2	0.982436	0.0154947	0.0895005	NF IvsU-EA IvsU
ENSG00000135828	RNASEL	0.685326	0.0155445	0.0896725	NF IvsU-EA IvsU
ENSG00000165487	MICU2	0.642505	0.0155521	0.0896725	NF IvsU-EA IvsU
ENSG00000124942	AHNAK	-0.819975	0.0155572	0.0896725	NF IvsU-EA IvsU
ENSG00000176595	KBTBD11	-0.854229	0.0155696	0.089681	NF IvsU-EA IvsU
ENSG00000118181	RPS25	-0.708337	0.0156055	0.0898248	NF IvsU-EA IvsU
ENSG00000164125	FAM198B	0.750213	0.0156193	0.0898412	NF IvsU-EA IvsU
ENSG00000150977	RILPL2	0.719293	0.0156401	0.089886	NF IvsU-EA IvsU
ENSG00000131558	EXOC4	-0.58429	0.015649	0.089886	NF IvsU-EA IvsU
ENSG00000085563	ABCB1	-0.779857	0.0157105	0.0901465	NF IvsU-EA IvsU
ENSG00000003393	ALS2	-0.606535	0.0157163	0.0901465	NF IvsU-EA IvsU
ENSG00000196696	PDXDC2P	-0.906165	0.0157612	0.0902751	NF IvsU-EA IvsU
ENSG00000196693	ZNF33B	-0.591658	0.0157684	0.0902751	NF IvsU-EA IvsU
ENSG00000064393	HIPK2	-0.55444	0.0157805	0.0902751	NF IvsU-EA IvsU
ENSG00000090615	GOLGA3	-0.5972	0.0157897	0.0902751	NF IvsU-EA IvsU
ENSG00000023330	ALAS1	0.747397	0.0157937	0.0902751	NF IvsU-EA IvsU
ENSG00000147459	DOCK5	-0.821768	0.0159007	0.0908229	NF IvsU-EA IvsU
ENSG00000134294	SLC38A2	0.708426	0.0159372	0.0909684	NF IvsU-EA IvsU
ENSG00000065357	DGKA	-0.726477	0.0159498	0.0909773	NF IvsU-EA IvsU
ENSG00000077044	DGKD	-0.714397	0.0160077	0.0912439	NF IvsU-EA IvsU
ENSG00000143390	RFX5	0.74242	0.0160335	0.0913276	NF IvsU-EA IvsU
ENSG00000230982	DSTNP1	-0.78561	0.0160637	0.0914361	NF IvsU-EA IvsU
ENSG00000085978	ATG16L1	-0.567749	0.0160807	0.0914696	NF IvsU-EA IvsU
ENSG00000144426	NBEAL1	-0.592898	0.0160988	0.0915088	NF IvsU-EA IvsU
ENSG00000074319	TSG101	0.648803	0.0161572	0.0917774	NF IvsU-EA IvsU
ENSG00000163482	STK36	-0.916467	0.0161859	0.0918768	NF IvsU-EA IvsU
ENSG00000090905	TNRC6A	-0.572456	0.016226	0.0920407	NF IvsU-EA IvsU
ENSG00000166825	ANPEP	-1.36041	0.0162532	0.0921313	NF IvsU-EA IvsU
ENSG00000165714	LOH12CR1	-1.17605	0.0162693	0.0921589	NF IvsU-EA IvsU
ENSG00000203705	TATDN3	0.651994	0.0163714	0.0926735	NF IvsU-EA IvsU
ENSG00000183486	MX2	0.778029	0.0164466	0.0930348	NF IvsU-EA IvsU
ENSG00000100697	DICER1	-0.681223	0.0166009	0.0938433	NF IvsU-EA IvsU
ENSG00000161021	MAML1	-0.633687	0.0166794	0.0941763	NF IvsU-EA IvsU
ENSG00000173482	PTPRM	-1.00612	0.0166844	0.0941763	NF IvsU-EA IvsU
ENSG00000126822	PLEKHG3	-0.811134	0.0166943	0.0941763	NF IvsU-EA IvsU
ENSG00000060069	CTDP1	-0.735815	0.016737	0.0943524	NF IvsU-EA IvsU
ENSG00000167984	NLRC3	-0.803829	0.0167557	0.0943934	NF IvsU-EA IvsU
ENSG00000185262	UBALD2	0.791316	0.0167845	0.0944224	NF IvsU-EA IvsU
ENSG00000171604	CXXC5	-0.830308	0.0167893	0.0944224	NF IvsU-EA IvsU
ENSG00000122085	MTERFD2	-0.702869	0.0167954	0.0944224	NF IvsU-EA IvsU
ENSG00000114737	CISH	1.30113	0.0168218	0.0945062	NF IvsU-EA IvsU
ENSG00000168288	MMADHC	0.737005	0.0168594	0.0946526	NF IvsU-EA IvsU
ENSG00000161791	FMNL3	-0.731764	0.0168797	0.0947019	NF IvsU-EA IvsU
ENSG00000004864	SLC25A13	-0.692931	0.0169147	0.0948333	NF IvsU-EA IvsU
ENSG00000005249	PRKAR2B	0.790066	0.0169285	0.0948458	NF IvsU-EA IvsU
ENSG00000143420	ENSA	0.626699	0.017116	0.0958309	NF IvsU-EA IvsU
ENSG00000179833	SERTAD2	-0.640176	0.0171497	0.0959542	NF IvsU-EA IvsU
ENSG00000143119	CD53	0.618429	0.0171839	0.0960801	NF IvsU-EA IvsU
ENSG00000170873	MTSS1	-0.590936	0.0172114	0.0961578	NF IvsU-EA IvsU
ENSG00000064703	DDX20	-0.6001	0.0172212	0.0961578	NF IvsU-EA IvsU
ENSG00000091317	CMTM6	0.652468	0.01729	0.0964759	NF IvsU-EA IvsU
ENSG00000103472	RRN3P2	-0.803935	0.0173148	0.0964848	NF IvsU-EA IvsU
ENSG00000113300	CNOT6	-0.534417	0.0173275	0.0964848	NF IvsU-EA IvsU
ENSG00000213934	HBG1	0.996182	0.0173286	0.0964848	NF IvsU-EA IvsU
ENSG00000185418	TARSL2	-0.65933	0.0173396	0.0964848	NF IvsU-EA IvsU
ENSG00000100811	YY1	-0.59977	0.0173503	0.0964848	NF IvsU-EA IvsU
ENSG00000163220	S100A9	0.904936	0.0173766	0.0965654	NF IvsU-EA IvsU
ENSG00000168234	TTC39C	-0.554213	0.01739	0.0965743	NF IvsU-EA IvsU
ENSG00000146192	FGD2	0.819697	0.0175769	0.0975466	NF IvsU-EA IvsU
ENSG00000134744	ZCCHC11	-0.635877	0.0176447	0.0978565	NF IvsU-EA IvsU
ENSG00000076554	TPD52	-0.68503	0.01772	0.0981496	NF IvsU-EA IvsU
ENSG00000100478	AP4S1	-0.829204	0.017724	0.0981496	NF IvsU-EA IvsU
ENSG00000008441	NFIX	1.16487	0.0177334	0.0981496	NF IvsU-EA IvsU
ENSG00000232931	LINC00342	-1.21609	0.017756	0.0982085	NF IvsU-EA IvsU
ENSG00000148926	ADM	0.859326	0.0178187	0.098489	NF IvsU-EA IvsU
ENSG00000186074	CD300LF	0.741915	0.017927	0.0990208	NF IvsU-EA IvsU
ENSG00000123643	SLC36A1	-0.731819	0.0180237	0.0994308	NF IvsU-EA IvsU
ENSG00000121774	KHDRBS1	0.630618	0.0180255	0.0994308	NF IvsU-EA IvsU
ENSG00000146701	MDH2	0.739621	0.018066	0.0995611	NF IvsU-EA IvsU
ENSG00000162591	MEGF6	-1.27234	0.0180733	0.0995611	NF IvsU-EA IvsU
ENSG00000225119	LINC00999	-0.765984	0.0181714	0.0999196	NF IvsU-EA IvsU
ENSG00000138639	ARHGAP24	-0.801373	0.0181926	0.0999196	NF IvsU-EA IvsU
ENSG00000163508	EOMES	-0.952959	0.018209	0.0999196	NF IvsU-EA IvsU
ENSG00000185278	ZBTB37	-0.593354	0.0182096	0.0999196	NF IvsU-EA IvsU
ENSG00000116288	PARK7	0.549629	0.0182148	0.0999196	NF IvsU-EA IvsU
ENSG00000135414	GDF11	-0.86179	0.0182161	0.0999196	NF IvsU-EA IvsU
ENSG00000146083	RNF44	-0.689002	0.0182236	0.0999196	NF IvsU-EA IvsU
ENSG00000241553	ARPC4	0.52845	0.0182542	0.10002	NF IvsU-EA IvsU
ENSG00000198931	APRT	0.859827	0.0184238	0.100829	NF IvsU-EA IvsU
ENSG00000132199	ENOSF1	-0.794451	0.0184264	0.100829	NF IvsU-EA IvsU
ENSG00000136929	HEMGN	0.862356	0.0184561	0.10088	NF IvsU-EA IvsU
ENSG00000055163	CYFIP2	-0.633353	0.0184602	0.10088	NF IvsU-EA IvsU
ENSG00000165071	TMEM71	-0.73299	0.01851	0.101085	NF IvsU-EA IvsU
ENSG00000142405	NLRP12	-1.03119	0.0185695	0.101342	NF IvsU-EA IvsU
ENSG00000198736	MSRB1	1.21156	0.0185839	0.101353	NF IvsU-EA IvsU
ENSG00000154518	ATP5G3	0.621443	0.0186228	0.101396	NF IvsU-EA IvsU
ENSG00000032742	IFT88	-0.705832	0.0186277	0.101396	NF IvsU-EA IvsU
ENSG00000058600	POLR3E	-0.6697	0.0186289	0.101396	NF IvsU-EA IvsU
ENSG00000139645	ANKRD52	-0.805893	0.0186771	0.101565	NF IvsU-EA IvsU
ENSG00000170322	NFRKB	-0.704789	0.0186846	0.101565	NF IvsU-EA IvsU
ENSG00000082153	BZW1	0.60466	0.0187947	0.102096	NF IvsU-EA IvsU
ENSG00000149639	SOGA1	-0.873997	0.01882	0.102166	NF IvsU-EA IvsU
ENSG00000198105	ZNF248	-0.657659	0.0189029	0.102506	NF IvsU-EA IvsU
ENSG00000100591	AHSA1	0.962944	0.0189076	0.102506	NF IvsU-EA IvsU
ENSG00000047365	ARAP2	0.813529	0.0189533	0.102649	NF IvsU-EA IvsU
ENSG00000157212	PAXIP1	-0.585693	0.0189767	0.102649	NF IvsU-EA IvsU
ENSG00000155090	KLF10	0.701841	0.0189832	0.102649	NF IvsU-EA IvsU
ENSG00000184887	BTBD6	-0.812299	0.0189851	0.102649	NF IvsU-EA IvsU
ENSG00000242086	LINC00969	-0.735393	0.0190076	0.102649	NF IvsU-EA IvsU
ENSG00000102910	LONP2	-0.513091	0.019009	0.102649	NF IvsU-EA IvsU
ENSG00000115966	ATF2	0.66854	0.0190365	0.102729	NF IvsU-EA IvsU
ENSG00000197694	SPTAN1	-0.691969	0.0191124	0.103033	NF IvsU-EA IvsU
ENSG00000224660	SH3BP5-AS1	-0.683143	0.0191362	0.103033	NF IvsU-EA IvsU
ENSG00000167461	RAB8A	0.551055	0.0191398	0.103033	NF IvsU-EA IvsU
ENSG00000185344	ATP6V0A2	-0.541856	0.0191454	0.103033	NF IvsU-EA IvsU
ENSG00000050130	JKAMP	0.66551	0.0191606	0.103033	NF IvsU-EA IvsU
ENSG00000116106	EPHA4	-0.77353	0.019168	0.103033	NF IvsU-EA IvsU
ENSG00000117625	RCOR3	-0.59906	0.0192538	0.103426	NF IvsU-EA IvsU
ENSG00000244509	APOBEC3C	1.76291	0.0192845	0.103523	NF IvsU-EA IvsU
ENSG00000065060	UHRF1BP1	-0.532885	0.0193335	0.103718	NF IvsU-EA IvsU
ENSG00000071205	ARHGAP10	-0.78317	0.0193667	0.103829	NF IvsU-EA IvsU
ENSG00000164715	LMTK2	0.778103	0.0194582	0.104251	NF IvsU-EA IvsU
ENSG00000140521	POLG	-0.610741	0.0194782	0.10429	NF IvsU-EA IvsU
ENSG00000112182	BACH2	-0.647383	0.0195554	0.104569	NF IvsU-EA IvsU
ENSG00000111215	PRR4	-0.909811	0.0195557	0.104569	NF IvsU-EA IvsU
ENSG00000150459	SAP18	0.54486	0.0196064	0.104772	NF IvsU-EA IvsU
ENSG00000180488	FAM73A	-0.512538	0.0196461	0.104915	NF IvsU-EA IvsU
ENSG00000240563	L1TD1	1.18956	0.0196587	0.104915	NF IvsU-EA IvsU
ENSG00000154889	MPPE1	-0.617402	0.0196809	0.104965	NF IvsU-EA IvsU
ENSG00000230091	TMEM254-AS1	-1.46017	0.0197741	0.105393	NF IvsU-EA IvsU
ENSG00000128578	STRIP2	1.20976	0.0197988	0.105457	NF IvsU-EA IvsU
ENSG00000213809	KLRK1	-0.905993	0.0198705	0.10577	NF IvsU-EA IvsU
ENSG00000186716	BCR	-0.781538	0.0198967	0.105786	NF IvsU-EA IvsU
ENSG00000028839	TBPL1	0.871754	0.0198993	0.105786	NF IvsU-EA IvsU
ENSG00000170271	FAXDC2	0.868263	0.0199798	0.106145	NF IvsU-EA IvsU
ENSG00000145817	YIPF5	0.692999	0.020005	0.10621	NF IvsU-EA IvsU
ENSG00000168813	ZNF507	-0.60162	0.0200567	0.106416	NF IvsU-EA IvsU
ENSG00000008130	NADK	0.786364	0.0200925	0.106537	NF IvsU-EA IvsU
ENSG00000113648	H2AFY	-0.5385	0.0202043	0.107029	NF IvsU-EA IvsU
ENSG00000168280	KIF5C	-0.951043	0.0202113	0.107029	NF IvsU-EA IvsU
ENSG00000138829	FBN2	-0.778301	0.0202911	0.107382	NF IvsU-EA IvsU
ENSG00000107957	SH3PXD2A	-0.840097	0.0203165	0.107447	NF IvsU-EA IvsU
ENSG00000143776	CDC42BPA	0.914229	0.0203722	0.107672	NF IvsU-EA IvsU
ENSG00000145730	PAM	-0.610182	0.0204424	0.107974	NF IvsU-EA IvsU
ENSG00000138443	ABI2	-0.710062	0.0205154	0.10829	NF IvsU-EA IvsU
ENSG00000108107	RPL28	0.902499	0.0206047	0.108691	NF IvsU-EA IvsU
ENSG00000158796	DEDD	0.613802	0.0206448	0.108833	NF IvsU-EA IvsU
ENSG00000106682	EIF4H	0.565484	0.0206673	0.108869	NF IvsU-EA IvsU
ENSG00000149806	FAU	0.771222	0.0206783	0.108869	NF IvsU-EA IvsU
ENSG00000183955	SETD8	-0.848495	0.0207079	0.108955	NF IvsU-EA IvsU
ENSG00000113448	PDE4D	-0.557116	0.0207507	0.109111	NF IvsU-EA IvsU
ENSG00000197872	FAM49A	-0.520669	0.0208056	0.109329	NF IvsU-EA IvsU
ENSG00000156467	UQCRB	-0.54623	0.0208432	0.109349	NF IvsU-EA IvsU
ENSG00000163605	PPP4R2	0.65126	0.0208505	0.109349	NF IvsU-EA IvsU
ENSG00000155876	RRAGA	0.721842	0.0208676	0.109349	NF IvsU-EA IvsU
ENSG00000122779	TRIM24	-0.52372	0.0208779	0.109349	NF IvsU-EA IvsU
ENSG00000107242	PIP5K1B	-0.718325	0.0208888	0.109349	NF IvsU-EA IvsU
ENSG00000122783	C7orf49	0.825622	0.020906	0.109349	NF IvsU-EA IvsU
ENSG00000110395	CBL	-0.647704	0.0209255	0.109349	NF IvsU-EA IvsU
ENSG00000104228	TRIM35	-0.695399	0.0209277	0.109349	NF IvsU-EA IvsU
ENSG00000088387	DOCK9	-0.592634	0.0209292	0.109349	NF IvsU-EA IvsU
ENSG00000104218	CSPP1	-0.608579	0.0209558	0.109389	NF IvsU-EA IvsU
ENSG00000176102	CSTF3	0.628759	0.0209636	0.109389	NF IvsU-EA IvsU
ENSG00000166949	SMAD3	-0.601477	0.0210131	0.10951	NF IvsU-EA IvsU
ENSG00000182158	CREB3L2	0.573476	0.0210134	0.10951	NF IvsU-EA IvsU
ENSG00000180354	MTURN	-0.655776	0.0210468	0.109614	NF IvsU-EA IvsU
ENSG00000160190	SLC37A1	0.675152	0.0210613	0.10962	NF IvsU-EA IvsU
ENSG00000117385	LEPRE1	-0.732189	0.0210921	0.109647	NF IvsU-EA IvsU
ENSG00000135847	ACBD6	-0.685646	0.0210931	0.109647	NF IvsU-EA IvsU
ENSG00000143870	PDIA6	0.574009	0.0211436	0.109836	NF IvsU-EA IvsU
ENSG00000133983	COX16	0.882811	0.0211563	0.109836	NF IvsU-EA IvsU
ENSG00000107185	RGP1	-0.631354	0.0213149	0.110541	NF IvsU-EA IvsU
ENSG00000166783	KIAA0430	-0.63671	0.021319	0.110541	NF IvsU-EA IvsU
ENSG00000119953	SMNDC1	0.919136	0.0214168	0.110949	NF IvsU-EA IvsU
ENSG00000133808	MICALCL	-0.91189	0.0214248	0.110949	NF IvsU-EA IvsU
ENSG00000166886	NAB2	-1.08635	0.0215371	0.111461	NF IvsU-EA IvsU
ENSG00000135720	DYNC1LI2	-0.523981	0.0216229	0.111834	NF IvsU-EA IvsU
ENSG00000155111	CDK19	-0.678451	0.0216366	0.111835	NF IvsU-EA IvsU
ENSG00000183049	CAMK1D	-0.678836	0.0216642	0.111842	NF IvsU-EA IvsU
ENSG00000158517	NCF1	0.942155	0.0216718	0.111842	NF IvsU-EA IvsU
ENSG00000147044	CASK	-0.554318	0.0216789	0.111842	NF IvsU-EA IvsU
ENSG00000170802	FOXN2	0.679568	0.0217157	0.111961	NF IvsU-EA IvsU
ENSG00000141543	EIF4A3	0.666897	0.0217677	0.112095	NF IvsU-EA IvsU
ENSG00000164253	WDR41	0.606407	0.0217689	0.112095	NF IvsU-EA IvsU
ENSG00000074755	ZZEF1	-0.581644	0.0217936	0.112133	NF IvsU-EA IvsU
ENSG00000167323	STIM1	-0.614801	0.0218036	0.112133	NF IvsU-EA IvsU
ENSG00000088179	PTPN4	-0.717582	0.021885	0.112481	NF IvsU-EA IvsU
ENSG00000099624	ATP5D	1.08896	0.0220198	0.113083	NF IvsU-EA IvsU
ENSG00000146386	ABRACL	0.742076	0.0220298	0.113083	NF IvsU-EA IvsU
ENSG00000172568	FNDC9	-0.807891	0.0221623	0.113693	NF IvsU-EA IvsU
ENSG00000013503	POLR3B	-0.723287	0.0222008	0.113819	NF IvsU-EA IvsU
ENSG00000172936	MYD88	1.82705	0.0222277	0.113886	NF IvsU-EA IvsU
ENSG00000240925	RPS20P31	-1.55826	0.0222443	0.1139	NF IvsU-EA IvsU
ENSG00000166086	JAM3	-0.672217	0.0222667	0.113943	NF IvsU-EA IvsU
ENSG00000114544	SLC41A3	-0.908192	0.0222999	0.114042	NF IvsU-EA IvsU
ENSG00000204103	MAFB	0.95581	0.0224382	0.114571	NF IvsU-EA IvsU
ENSG00000104756	KCTD9	-0.524966	0.0224504	0.114571	NF IvsU-EA IvsU
ENSG00000063587	ZNF275	-0.650342	0.0224581	0.114571	NF IvsU-EA IvsU
ENSG00000186010	NDUFA13	0.968116	0.0224592	0.114571	NF IvsU-EA IvsU
ENSG00000108578	BLMH	-0.678771	0.0225189	0.114756	NF IvsU-EA IvsU
ENSG00000171206	TRIM8	-0.69431	0.0225293	0.114756	NF IvsU-EA IvsU
ENSG00000008083	JARID2	-0.643277	0.0225373	0.114756	NF IvsU-EA IvsU
ENSG00000172466	ZNF24	0.619772	0.0226174	0.115092	NF IvsU-EA IvsU
ENSG00000136842	TMOD1	1.02323	0.0227026	0.115374	NF IvsU-EA IvsU
ENSG00000141552	ANAPC11	0.804889	0.0227156	0.115374	NF IvsU-EA IvsU
ENSG00000111785	RIC8B	-0.610153	0.022732	0.115374	NF IvsU-EA IvsU
ENSG00000124201	ZNFX1	0.641155	0.0227405	0.115374	NF IvsU-EA IvsU
ENSG00000150995	ITPR1	-0.544492	0.022743	0.115374	NF IvsU-EA IvsU
ENSG00000113273	ARSB	0.620069	0.0227631	0.115405	NF IvsU-EA IvsU
ENSG00000110060	PUS3	0.798778	0.022802	0.115523	NF IvsU-EA IvsU
ENSG00000147394	ZNF185	-0.548549	0.0228147	0.115523	NF IvsU-EA IvsU
ENSG00000072864	NDE1	-0.69699	0.0228399	0.115564	NF IvsU-EA IvsU
ENSG00000109670	FBXW7	-0.674618	0.022851	0.115564	NF IvsU-EA IvsU
ENSG00000101695	RNF125	-0.712223	0.0229145	0.115747	NF IvsU-EA IvsU
ENSG00000140749	IGSF6	0.849201	0.0229232	0.115747	NF IvsU-EA IvsU
ENSG00000125818	PSMF1	0.85693	0.0229293	0.115747	NF IvsU-EA IvsU
ENSG00000068028	RASSF1	-0.757925	0.0230654	0.116292	NF IvsU-EA IvsU
ENSG00000235532	LINC00402	-1.07069	0.0230656	0.116292	NF IvsU-EA IvsU
ENSG00000084072	PPIE	-0.639697	0.0230802	0.116294	NF IvsU-EA IvsU
ENSG00000213619	NDUFS3	0.776403	0.0231592	0.11662	NF IvsU-EA IvsU
ENSG00000091181	IL5RA	-1.13287	0.0232612	0.117005	NF IvsU-EA IvsU
ENSG00000170476	MZB1	-0.965553	0.0232641	0.117005	NF IvsU-EA IvsU
ENSG00000184060	ADAP2	0.820035	0.0233249	0.117206	NF IvsU-EA IvsU
ENSG00000179583	CIITA	0.786849	0.0233326	0.117206	NF IvsU-EA IvsU
ENSG00000124098	FAM210B	0.891285	0.0233646	0.117294	NF IvsU-EA IvsU
ENSG00000169612	FAM103A1	0.73931	0.0234118	0.11746	NF IvsU-EA IvsU
ENSG00000047579	DTNBP1	0.910423	0.0234889	0.117775	NF IvsU-EA IvsU
ENSG00000179639	FCER1A	0.783762	0.0235275	0.117896	NF IvsU-EA IvsU
ENSG00000156642	NPTN	0.518765	0.0235783	0.118079	NF IvsU-EA IvsU
ENSG00000196549	MME	-1.31019	0.0236208	0.118165	NF IvsU-EA IvsU
ENSG00000060491	OGFR	0.658068	0.0236243	0.118165	NF IvsU-EA IvsU
ENSG00000159086	PAXBP1	-0.554192	0.0236419	0.118181	NF IvsU-EA IvsU
ENSG00000168894	RNF181	0.664316	0.0237818	0.118741	NF IvsU-EA IvsU
ENSG00000218226	TATDN2P2	-1.14097	0.023783	0.118741	NF IvsU-EA IvsU
ENSG00000177189	RPS6KA3	-0.55884	0.0237993	0.11875	NF IvsU-EA IvsU
ENSG00000188822	CNR2	-1.03663	0.0238178	0.118771	NF IvsU-EA IvsU
ENSG00000020922	MRE11A	-0.608648	0.0238341	0.11878	NF IvsU-EA IvsU
ENSG00000068400	GRIPAP1	0.770026	0.0238639	0.118856	NF IvsU-EA IvsU
ENSG00000126773	PCNXL4	-0.538128	0.0238847	0.118888	NF IvsU-EA IvsU
ENSG00000140307	GTF2A2	0.598794	0.0239371	0.119076	NF IvsU-EA IvsU
ENSG00000087274	ADD1	-0.589523	0.0239902	0.119268	NF IvsU-EA IvsU
ENSG00000145354	CISD2	0.913634	0.0240469	0.119478	NF IvsU-EA IvsU
ENSG00000166479	TMX3	0.728465	0.0241196	0.119734	NF IvsU-EA IvsU
ENSG00000118922	KLF12	-0.772441	0.0241301	0.119734	NF IvsU-EA IvsU
ENSG00000186174	BCL9L	-0.872083	0.0241423	0.119734	NF IvsU-EA IvsU
ENSG00000115207	GTF3C2	-0.618052	0.0241923	0.119899	NF IvsU-EA IvsU
ENSG00000134072	CAMK1	-0.915692	0.0242047	0.119899	NF IvsU-EA IvsU
ENSG00000181788	SIAH2	0.798929	0.0242792	0.120195	NF IvsU-EA IvsU
ENSG00000100578	KIAA0586	-0.604487	0.0243244	0.120346	NF IvsU-EA IvsU
ENSG00000044574	HSPA5	1.52234	0.024351	0.120355	NF IvsU-EA IvsU
ENSG00000204463	BAG6	0.806528	0.0243555	0.120355	NF IvsU-EA IvsU
ENSG00000220008	LINGO3	-1.18808	0.0244405	0.120703	NF IvsU-EA IvsU
ENSG00000135213	POM121C	-0.769378	0.0247852	0.122103	NF IvsU-EA IvsU
ENSG00000164080	RAD54L2	-0.709667	0.024786	0.122103	NF IvsU-EA IvsU
ENSG00000185722	ANKFY1	0.559129	0.0248194	0.122103	NF IvsU-EA IvsU
ENSG00000171310	CHST11	-0.605532	0.0248195	0.122103	NF IvsU-EA IvsU
ENSG00000102606	ARHGEF7	-0.524095	0.0248421	0.122103	NF IvsU-EA IvsU
ENSG00000163512	AZI2	0.630784	0.0248573	0.122103	NF IvsU-EA IvsU
ENSG00000179889	PDXDC1	-0.489888	0.0248684	0.122103	NF IvsU-EA IvsU
ENSG00000100348	TXN2	0.959124	0.02488	0.122103	NF IvsU-EA IvsU
ENSG00000149798	CDC42EP2	0.840501	0.0248833	0.122103	NF IvsU-EA IvsU
ENSG00000112081	SRSF3	0.532002	0.024884	0.122103	NF IvsU-EA IvsU
ENSG00000127946	HIP1	-0.954797	0.0248931	0.122103	NF IvsU-EA IvsU
ENSG00000163754	GYG1	0.795927	0.0249027	0.122103	NF IvsU-EA IvsU
ENSG00000110048	OSBP	-0.536291	0.024922	0.122125	NF IvsU-EA IvsU
ENSG00000169499	PLEKHA2	0.541045	0.024952	0.122161	NF IvsU-EA IvsU
ENSG00000140931	CMTM3	0.623106	0.024959	0.122161	NF IvsU-EA IvsU
ENSG00000139517	LNX2	-0.650288	0.0250247	0.122345	NF IvsU-EA IvsU
ENSG00000104856	RELB	1.13821	0.0250266	0.122345	NF IvsU-EA IvsU
ENSG00000113649	TCERG1	-0.582608	0.0251008	0.122635	NF IvsU-EA IvsU
ENSG00000151690	MFSD6	-0.57748	0.025197	0.123032	NF IvsU-EA IvsU
ENSG00000035403	VCL	-0.53119	0.0252407	0.123126	NF IvsU-EA IvsU
ENSG00000109452	INPP4B	-0.654517	0.0252462	0.123126	NF IvsU-EA IvsU
ENSG00000138757	G3BP2	0.497192	0.0253722	0.123667	NF IvsU-EA IvsU
ENSG00000123104	ITPR2	-0.535297	0.0254152	0.123703	NF IvsU-EA IvsU
ENSG00000128829	EIF2AK4	-0.590164	0.0254243	0.123703	NF IvsU-EA IvsU
ENSG00000101452	DHX35	-0.643253	0.0254248	0.123703	NF IvsU-EA IvsU
ENSG00000181847	TIGIT	-0.726181	0.0255165	0.124001	NF IvsU-EA IvsU
ENSG00000151693	ASAP2	1.17148	0.0255272	0.124001	NF IvsU-EA IvsU
ENSG00000137413	TAF8	0.634734	0.0255314	0.124001	NF IvsU-EA IvsU
ENSG00000018280	SLC11A1	-0.863308	0.0255501	0.124019	NF IvsU-EA IvsU
ENSG00000109111	SUPT6H	-0.618816	0.0255818	0.124099	NF IvsU-EA IvsU
ENSG00000186815	TPCN1	-0.681471	0.0257321	0.124754	NF IvsU-EA IvsU
ENSG00000196954	CASP4	0.713173	0.0257807	0.124916	NF IvsU-EA IvsU
ENSG00000125534	PPDPF	0.898731	0.0259031	0.125377	NF IvsU-EA IvsU
ENSG00000139687	RB1	0.619995	0.0259064	0.125377	NF IvsU-EA IvsU
ENSG00000135002	RFK	0.732108	0.0259349	0.125441	NF IvsU-EA IvsU
ENSG00000085491	SLC25A24	0.683811	0.0259665	0.125495	NF IvsU-EA IvsU
ENSG00000162434	JAK1	-0.575837	0.0259766	0.125495	NF IvsU-EA IvsU
ENSG00000143612	C1orf43	0.59322	0.0260378	0.125717	NF IvsU-EA IvsU
ENSG00000149091	DGKZ	-0.732545	0.0261169	0.126024	NF IvsU-EA IvsU
ENSG00000100612	DHRS7	-0.531132	0.0261864	0.126096	NF IvsU-EA IvsU
ENSG00000173110	HSPA6	0.766066	0.0261885	0.126096	NF IvsU-EA IvsU
ENSG00000146282	RARS2	-0.610086	0.0261904	0.126096	NF IvsU-EA IvsU
ENSG00000162946	DISC1	0.563661	0.0261931	0.126096	NF IvsU-EA IvsU
ENSG00000180376	CCDC66	-0.633235	0.0262092	0.126099	NF IvsU-EA IvsU
ENSG00000130956	HABP4	-0.934204	0.0262653	0.126295	NF IvsU-EA IvsU
ENSG00000101265	RASSF2	-0.68221	0.0263807	0.126744	NF IvsU-EA IvsU
ENSG00000115145	STAM2	0.639132	0.0263896	0.126744	NF IvsU-EA IvsU
ENSG00000166997	CNPY4	-0.739968	0.0264545	0.126982	NF IvsU-EA IvsU
ENSG00000100242	SUN2	0.663955	0.0265409	0.127322	NF IvsU-EA IvsU
ENSG00000137265	IRF4	-0.569938	0.0265833	0.127451	NF IvsU-EA IvsU
ENSG00000185236	RAB11B	1.24682	0.02664	0.127648	NF IvsU-EA IvsU
ENSG00000127616	SMARCA4	-0.644229	0.0266622	0.12768	NF IvsU-EA IvsU
ENSG00000144645	OSBPL10	-0.727216	0.026694	0.127758	NF IvsU-EA IvsU
ENSG00000141741	MIEN1	0.926971	0.0267617	0.127991	NF IvsU-EA IvsU
ENSG00000143970	ASXL2	-0.509667	0.026774	0.127991	NF IvsU-EA IvsU
ENSG00000068878	PSME4	-0.542765	0.0268014	0.128048	NF IvsU-EA IvsU
ENSG00000154358	OBSCN	-0.990926	0.026937	0.128621	NF IvsU-EA IvsU
ENSG00000110911	SLC11A2	-0.598424	0.0270358	0.129018	NF IvsU-EA IvsU
ENSG00000108557	RAI1	-0.919197	0.0271119	0.129244	NF IvsU-EA IvsU
ENSG00000134698	AGO4	-0.634912	0.0271147	0.129244	NF IvsU-EA IvsU
ENSG00000137216	TMEM63B	0.989621	0.0271484	0.129329	NF IvsU-EA IvsU
ENSG00000197714	ZNF460	-0.523041	0.0271649	0.129332	NF IvsU-EA IvsU
ENSG00000139597	N4BP2L1	0.589392	0.0272773	0.129793	NF IvsU-EA IvsU
ENSG00000010803	SCMH1	-0.629959	0.0272935	0.129794	NF IvsU-EA IvsU
ENSG00000196083	IL1RAP	-0.826193	0.0273431	0.129955	NF IvsU-EA IvsU
ENSG00000198231	DDX42	-0.544507	0.0274929	0.130531	NF IvsU-EA IvsU
ENSG00000145416	MARCH1	0.605332	0.0274961	0.130531	NF IvsU-EA IvsU
ENSG00000104093	DMXL2	0.710918	0.027522	0.130578	NF IvsU-EA IvsU
ENSG00000143252	SDHC	1.03738	0.0276417	0.13107	NF IvsU-EA IvsU
ENSG00000136141	LRCH1	-0.67404	0.0277132	0.131334	NF IvsU-EA IvsU
ENSG00000123607	TTC21B	-0.526049	0.0277566	0.131464	NF IvsU-EA IvsU
ENSG00000008282	SYPL1	0.699498	0.0278073	0.131575	NF IvsU-EA IvsU
ENSG00000198690	FAN1	-0.578116	0.0278314	0.131575	NF IvsU-EA IvsU
ENSG00000107863	ARHGAP21	-0.574584	0.0278339	0.131575	NF IvsU-EA IvsU
ENSG00000149311	ATM	-0.70082	0.0278442	0.131575	NF IvsU-EA IvsU
ENSG00000173011	TADA2B	-0.6066	0.0279274	0.131854	NF IvsU-EA IvsU
ENSG00000052841	TTC17	-0.545654	0.0279355	0.131854	NF IvsU-EA IvsU
ENSG00000138433	CIR1	0.910247	0.0280018	0.132091	NF IvsU-EA IvsU
ENSG00000162378	ZYG11B	-0.639024	0.0280603	0.132291	NF IvsU-EA IvsU
ENSG00000174353	STAG3L3	-0.895096	0.0281723	0.132653	NF IvsU-EA IvsU
ENSG00000156804	FBXO32	-0.660805	0.0281808	0.132653	NF IvsU-EA IvsU
ENSG00000115525	ST3GAL5	0.680585	0.0281856	0.132653	NF IvsU-EA IvsU
ENSG00000133985	TTC9	-0.866395	0.0282438	0.132801	NF IvsU-EA IvsU
ENSG00000147324	MFHAS1	-0.585589	0.0282493	0.132801	NF IvsU-EA IvsU
ENSG00000140525	FANCI	-0.735065	0.0282882	0.132907	NF IvsU-EA IvsU
ENSG00000115762	PLEKHB2	0.526942	0.028491	0.133714	NF IvsU-EA IvsU
ENSG00000115392	FANCL	0.832749	0.0285124	0.133714	NF IvsU-EA IvsU
ENSG00000058056	USP13	-0.727448	0.0285202	0.133714	NF IvsU-EA IvsU
ENSG00000134183	GNAT2	-0.744628	0.028525	0.133714	NF IvsU-EA IvsU
ENSG00000196562	SULF2	-0.636488	0.02863	0.13413	NF IvsU-EA IvsU
ENSG00000131504	DIAPH1	-0.543263	0.0286643	0.134199	NF IvsU-EA IvsU
ENSG00000127527	EPS15L1	-0.795346	0.0286776	0.134199	NF IvsU-EA IvsU
ENSG00000011258	MBTD1	-0.500121	0.0287476	0.13445	NF IvsU-EA IvsU
ENSG00000136319	TTC5	-0.764527	0.028803	0.134607	NF IvsU-EA IvsU
ENSG00000109685	WHSC1	-0.567076	0.0288138	0.134607	NF IvsU-EA IvsU
ENSG00000228663	PSMD10P1	-0.829454	0.0288481	0.13469	NF IvsU-EA IvsU
ENSG00000164463	CREBRF	0.682439	0.0289049	0.134878	NF IvsU-EA IvsU
ENSG00000185842	DNAH14	-0.759279	0.0289404	0.134947	NF IvsU-EA IvsU
ENSG00000103479	RBL2	-0.532907	0.0289524	0.134947	NF IvsU-EA IvsU
ENSG00000140326	CDAN1	-0.800988	0.0290317	0.13524	NF IvsU-EA IvsU
ENSG00000155313	USP25	0.640161	0.0291312	0.135626	NF IvsU-EA IvsU
ENSG00000176371	ZSCAN2	-0.76581	0.0291516	0.135644	NF IvsU-EA IvsU
ENSG00000086848	ALG9	-0.662526	0.0291726	0.135665	NF IvsU-EA IvsU
ENSG00000073417	PDE8A	-0.557143	0.0292333	0.13587	NF IvsU-EA IvsU
ENSG00000100030	MAPK1	-0.604581	0.0292912	0.136062	NF IvsU-EA IvsU
ENSG00000004468	CD38	0.737692	0.0294057	0.136517	NF IvsU-EA IvsU
ENSG00000135677	GNS	0.604568	0.0294951	0.136854	NF IvsU-EA IvsU
ENSG00000161091	MFSD12	0.727051	0.029536	0.136967	NF IvsU-EA IvsU
ENSG00000196367	TRRAP	-0.649592	0.0295538	0.136972	NF IvsU-EA IvsU
ENSG00000005156	LIG3	-0.554195	0.0295821	0.137026	NF IvsU-EA IvsU
ENSG00000113318	MSH3	-0.555915	0.029838	0.138117	NF IvsU-EA IvsU
ENSG00000213390	ARHGAP19	-0.580867	0.0298513	0.138117	NF IvsU-EA IvsU
ENSG00000145780	FEM1C	0.56708	0.0298695	0.138123	NF IvsU-EA IvsU
ENSG00000160075	SSU72	0.858804	0.0299283	0.138297	NF IvsU-EA IvsU
ENSG00000186951	PPARA	-0.692939	0.0299564	0.138297	NF IvsU-EA IvsU
ENSG00000143398	PIP5K1A	0.526913	0.0299575	0.138297	NF IvsU-EA IvsU
ENSG00000140443	IGF1R	-0.792889	0.0299784	0.138315	NF IvsU-EA IvsU
ENSG00000139505	MTMR6	0.581791	0.030071	0.13865	NF IvsU-EA IvsU
ENSG00000102781	KATNAL1	-0.837293	0.0300847	0.13865	NF IvsU-EA IvsU
ENSG00000106344	RBM28	-0.556511	0.0301025	0.138654	NF IvsU-EA IvsU
ENSG00000119729	RHOQ	0.530369	0.0302389	0.139204	NF IvsU-EA IvsU
ENSG00000112299	VNN1	-0.949355	0.0302684	0.139262	NF IvsU-EA IvsU
ENSG00000159267	HLCS	-0.664729	0.0302896	0.139281	NF IvsU-EA IvsU
ENSG00000116871	MAP7D1	-0.649374	0.0303221	0.139353	NF IvsU-EA IvsU
ENSG00000203710	CR1	-0.978752	0.0303959	0.139614	NF IvsU-EA IvsU
ENSG00000083544	TDRD3	-0.534775	0.0304753	0.139865	NF IvsU-EA IvsU
ENSG00000166750	SLFN5	0.623402	0.0304848	0.139865	NF IvsU-EA IvsU
ENSG00000177410	ZFAS1	-0.578379	0.0305128	0.139897	NF IvsU-EA IvsU
ENSG00000172915	NBEA	-0.663466	0.0305258	0.139897	NF IvsU-EA IvsU
ENSG00000110955	ATP5B	0.636121	0.030576	0.140049	NF IvsU-EA IvsU
ENSG00000132953	XPO4	-0.609841	0.0306056	0.140092	NF IvsU-EA IvsU
ENSG00000171791	BCL2	-0.688188	0.0306195	0.140092	NF IvsU-EA IvsU
ENSG00000100426	ZBED4	-0.632571	0.0306648	0.140204	NF IvsU-EA IvsU
ENSG00000047410	TPR	-0.574582	0.0306783	0.140204	NF IvsU-EA IvsU
ENSG00000104783	KCNN4	-0.91991	0.0307509	0.140402	NF IvsU-EA IvsU
ENSG00000213281	NRAS	0.650947	0.0307557	0.140402	NF IvsU-EA IvsU
ENSG00000110713	NUP98	-0.594018	0.0307802	0.140436	NF IvsU-EA IvsU
ENSG00000154305	MIA3	0.56033	0.0308042	0.140467	NF IvsU-EA IvsU
ENSG00000175470	PPP2R2D	-0.529597	0.030909	0.140867	NF IvsU-EA IvsU
ENSG00000163874	ZC3H12A	0.812128	0.030994	0.141108	NF IvsU-EA IvsU
ENSG00000189144	ZNF573	-0.821966	0.0309963	0.141108	NF IvsU-EA IvsU
ENSG00000246223	C14orf64	-0.701428	0.0310187	0.141131	NF IvsU-EA IvsU
ENSG00000163421	PROK2	-1.32338	0.0310867	0.141285	NF IvsU-EA IvsU
ENSG00000007923	DNAJC11	-0.586894	0.0310869	0.141285	NF IvsU-EA IvsU
ENSG00000092871	RFFL	-0.542477	0.0311597	0.141538	NF IvsU-EA IvsU
ENSG00000077809	GTF2I	-0.548926	0.031247	0.141856	NF IvsU-EA IvsU
ENSG00000127124	HIVEP3	-0.750547	0.0312683	0.141874	NF IvsU-EA IvsU
ENSG00000147789	ZNF7	-0.567104	0.0312992	0.141936	NF IvsU-EA IvsU
ENSG00000132467	UTP3	0.667517	0.0313443	0.141997	NF IvsU-EA IvsU
ENSG00000129197	RPAIN	-0.700593	0.0313563	0.141997	NF IvsU-EA IvsU
ENSG00000113615	SEC24A	0.578222	0.0313646	0.141997	NF IvsU-EA IvsU
ENSG00000137642	SORL1	-0.876704	0.0315108	0.14258	NF IvsU-EA IvsU
ENSG00000005379	BZRAP1	-0.777464	0.0315445	0.142654	NF IvsU-EA IvsU
ENSG00000177082	WDR73	-0.594037	0.0315628	0.142658	NF IvsU-EA IvsU
ENSG00000169021	UQCRFS1	0.677305	0.0316166	0.142751	NF IvsU-EA IvsU
ENSG00000085433	WDR47	-0.607757	0.0316181	0.142751	NF IvsU-EA IvsU
ENSG00000133639	BTG1	0.783386	0.0317534	0.143283	NF IvsU-EA IvsU
ENSG00000137497	NUMA1	-0.556125	0.0318037	0.143431	NF IvsU-EA IvsU
ENSG00000027075	PRKCH	-0.613402	0.0318535	0.143533	NF IvsU-EA IvsU
ENSG00000135837	CEP350	-0.55157	0.0318613	0.143533	NF IvsU-EA IvsU
ENSG00000196814	MVB12B	-0.776855	0.0318875	0.143573	NF IvsU-EA IvsU
ENSG00000167553	TUBA1C	0.812526	0.0319365	0.143714	NF IvsU-EA IvsU
ENSG00000152270	PDE3B	-0.581895	0.0319549	0.143718	NF IvsU-EA IvsU
ENSG00000100354	TNRC6B	-0.548867	0.0320363	0.144006	NF IvsU-EA IvsU
ENSG00000196924	FLNA	-0.701211	0.0321586	0.144476	NF IvsU-EA IvsU
ENSG00000089057	SLC23A2	-0.492599	0.0321911	0.144543	NF IvsU-EA IvsU
ENSG00000106692	FKTN	-0.591502	0.0322394	0.144669	NF IvsU-EA IvsU
ENSG00000108375	RNF43	-0.58391	0.0322544	0.144669	NF IvsU-EA IvsU
ENSG00000075240	GRAMD4	-0.740679	0.0323224	0.144895	NF IvsU-EA IvsU
ENSG00000181827	RFX7	-0.575779	0.032351	0.144944	NF IvsU-EA IvsU
ENSG00000162402	USP24	-0.521908	0.0323848	0.145016	NF IvsU-EA IvsU
ENSG00000172667	ZMAT3	-0.509258	0.0324609	0.145277	NF IvsU-EA IvsU
ENSG00000166881	TMEM194A	-0.501274	0.0325042	0.145392	NF IvsU-EA IvsU
ENSG00000143669	LYST	-0.752072	0.0325391	0.145469	NF IvsU-EA IvsU
ENSG00000070061	IKBKAP	-0.595208	0.0325826	0.145584	NF IvsU-EA IvsU
ENSG00000128016	ZFP36	0.765964	0.0326273	0.145705	NF IvsU-EA IvsU
ENSG00000206149	HERC2P9	-0.616592	0.0326711	0.14574	NF IvsU-EA IvsU
ENSG00000130177	CDC16	-0.522035	0.0326784	0.14574	NF IvsU-EA IvsU
ENSG00000088930	XRN2	-0.483523	0.0326885	0.14574	NF IvsU-EA IvsU
ENSG00000121486	TRMT1L	0.593158	0.0327646	0.145998	NF IvsU-EA IvsU
ENSG00000177576	C18orf32	0.852752	0.032782	0.145998	NF IvsU-EA IvsU
ENSG00000125538	IL1B	0.799057	0.0328154	0.146068	NF IvsU-EA IvsU
ENSG00000171456	ASXL1	-0.540886	0.032925	0.146476	NF IvsU-EA IvsU
ENSG00000159399	HK2	-0.65753	0.0330226	0.146831	NF IvsU-EA IvsU
ENSG00000135842	FAM129A	-0.896522	0.033269	0.147846	NF IvsU-EA IvsU
ENSG00000161405	IKZF3	-0.587016	0.0333036	0.14792	NF IvsU-EA IvsU
ENSG00000137802	MAPKBP1	-0.729681	0.0333937	0.148176	NF IvsU-EA IvsU
ENSG00000105722	ERF	-0.882175	0.0333974	0.148176	NF IvsU-EA IvsU
ENSG00000103148	NPRL3	0.946628	0.0334519	0.148314	NF IvsU-EA IvsU
ENSG00000114784	EIF1B	1.03309	0.0334645	0.148314	NF IvsU-EA IvsU
ENSG00000116128	BCL9	-0.91498	0.0335026	0.148332	NF IvsU-EA IvsU
ENSG00000143401	ANP32E	0.550591	0.0335249	0.148332	NF IvsU-EA IvsU
ENSG00000150477	KIAA1328	-0.627492	0.0335353	0.148332	NF IvsU-EA IvsU
ENSG00000105583	WDR83OS	0.765826	0.0335411	0.148332	NF IvsU-EA IvsU
ENSG00000151779	NBAS	-0.496747	0.033639	0.148686	NF IvsU-EA IvsU
ENSG00000173597	SULT1B1	-0.936953	0.0338062	0.149344	NF IvsU-EA IvsU
ENSG00000122694	GLIPR2	0.588138	0.0339361	0.149837	NF IvsU-EA IvsU
ENSG00000145335	SNCA	0.93458	0.0339762	0.149934	NF IvsU-EA IvsU
ENSG00000101782	RIOK3	0.783064	0.034008	0.149952	NF IvsU-EA IvsU
ENSG00000165516	KLHDC2	-0.643314	0.0340169	0.149952	NF IvsU-EA IvsU
ENSG00000204842	ATXN2	-0.569693	0.0340822	0.150145	NF IvsU-EA IvsU
ENSG00000087191	PSMC5	0.854582	0.0340972	0.150145	NF IvsU-EA IvsU
ENSG00000085788	DDHD2	-0.565491	0.0341535	0.150312	NF IvsU-EA IvsU
ENSG00000048140	TSPAN17	0.764814	0.0342253	0.150525	NF IvsU-EA IvsU
ENSG00000141404	GNAL	-0.858835	0.0342435	0.150525	NF IvsU-EA IvsU
ENSG00000165105	RASEF	-0.684081	0.0342807	0.150525	NF IvsU-EA IvsU
ENSG00000143222	UFC1	0.529077	0.0342842	0.150525	NF IvsU-EA IvsU
ENSG00000179979	CRIPAK	-0.938846	0.0342964	0.150525	NF IvsU-EA IvsU
ENSG00000119509	INVS	-0.555252	0.0343119	0.150525	NF IvsU-EA IvsU
ENSG00000075884	ARHGAP15	-0.68428	0.0343363	0.150549	NF IvsU-EA IvsU
ENSG00000109787	KLF3	-0.547821	0.034354	0.150549	NF IvsU-EA IvsU
ENSG00000183762	KREMEN1	1.08615	0.0344136	0.150671	NF IvsU-EA IvsU
ENSG00000107829	FBXW4	-0.648926	0.0344201	0.150671	NF IvsU-EA IvsU
ENSG00000099204	ABLIM1	-0.53852	0.034437	0.150671	NF IvsU-EA IvsU
ENSG00000015676	NUDCD3	-0.555064	0.0344669	0.150722	NF IvsU-EA IvsU
ENSG00000104626	ERI1	0.664396	0.0345332	0.150931	NF IvsU-EA IvsU
ENSG00000178104	PDE4DIP	-0.502006	0.0345624	0.150978	NF IvsU-EA IvsU
ENSG00000178988	MRFAP1L1	0.569183	0.0346464	0.151265	NF IvsU-EA IvsU
ENSG00000152409	JMY	-0.622538	0.0346764	0.151269	NF IvsU-EA IvsU
ENSG00000065883	CDK13	-0.527762	0.0346866	0.151269	NF IvsU-EA IvsU
ENSG00000197969	VPS13A	-0.541355	0.0347026	0.151269	NF IvsU-EA IvsU
ENSG00000133835	HSD17B4	-0.493158	0.0347623	0.151324	NF IvsU-EA IvsU
ENSG00000067606	PRKCZ	-0.923165	0.0347664	0.151324	NF IvsU-EA IvsU
ENSG00000198270	TMEM116	-0.760671	0.0347707	0.151324	NF IvsU-EA IvsU
ENSG00000135404	CD63	0.556486	0.0349084	0.151787	NF IvsU-EA IvsU
ENSG00000127419	TMEM175	0.765995	0.0349139	0.151787	NF IvsU-EA IvsU
ENSG00000196502	SULT1A1	-0.644955	0.035037	0.152241	NF IvsU-EA IvsU
ENSG00000168297	PXK	-0.602577	0.0350761	0.152284	NF IvsU-EA IvsU
ENSG00000135637	CCDC142	-0.72574	0.0350994	0.152284	NF IvsU-EA IvsU
ENSG00000147854	UHRF2	-0.540291	0.0351024	0.152284	NF IvsU-EA IvsU
ENSG00000107263	RAPGEF1	-0.558891	0.0351832	0.152553	NF IvsU-EA IvsU
ENSG00000057935	MTA3	-0.704032	0.035354	0.153149	NF IvsU-EA IvsU
ENSG00000121057	AKAP1	-0.782994	0.0353579	0.153149	NF IvsU-EA IvsU
ENSG00000082146	STRADB	0.909294	0.0353921	0.153158	NF IvsU-EA IvsU
ENSG00000126821	SGPP1	0.731084	0.0354108	0.153158	NF IvsU-EA IvsU
ENSG00000243646	IL10RB	0.563846	0.0354159	0.153158	NF IvsU-EA IvsU
ENSG00000183943	PRKX	0.527614	0.035494	0.153415	NF IvsU-EA IvsU
ENSG00000135930	EIF4E2	-0.624639	0.0356564	0.15398	NF IvsU-EA IvsU
ENSG00000197043	ANXA6	-0.610514	0.0356806	0.15398	NF IvsU-EA IvsU
ENSG00000175216	CKAP5	-0.585929	0.035681	0.15398	NF IvsU-EA IvsU
ENSG00000176681	LRRC37A	-0.61981	0.0358066	0.154396	NF IvsU-EA IvsU
ENSG00000010818	HIVEP2	0.520823	0.0358152	0.154396	NF IvsU-EA IvsU
ENSG00000181744	C3orf58	0.588051	0.0358825	0.154606	NF IvsU-EA IvsU
ENSG00000162825	NBPF8	-0.881126	0.0359566	0.154844	NF IvsU-EA IvsU
ENSG00000132952	USPL1	0.544116	0.036013	0.155005	NF IvsU-EA IvsU
ENSG00000152495	CAMK4	-0.582083	0.036064	0.155061	NF IvsU-EA IvsU
ENSG00000163939	PBRM1	-0.518933	0.036069	0.155061	NF IvsU-EA IvsU
ENSG00000184209	SNRNP35	0.589765	0.0360873	0.155061	NF IvsU-EA IvsU
ENSG00000254087	LYN	0.760505	0.0361042	0.155061	NF IvsU-EA IvsU
ENSG00000153786	ZDHHC7	-0.479154	0.0361204	0.155061	NF IvsU-EA IvsU
ENSG00000100099	HPS4	-0.576846	0.0361669	0.155179	NF IvsU-EA IvsU
ENSG00000117174	ZNHIT6	-0.65404	0.0362224	0.155276	NF IvsU-EA IvsU
ENSG00000164048	ZNF589	-0.541935	0.0362273	0.155276	NF IvsU-EA IvsU
ENSG00000156469	MTERFD1	-0.754268	0.0362831	0.155434	NF IvsU-EA IvsU
ENSG00000112763	BTN2A1	0.672474	0.0364035	0.155835	NF IvsU-EA IvsU
ENSG00000106617	PRKAG2	0.664774	0.0364146	0.155835	NF IvsU-EA IvsU
ENSG00000119121	TRPM6	-1.14205	0.0364743	0.156009	NF IvsU-EA IvsU
ENSG00000001497	LAS1L	-0.657236	0.0364975	0.156027	NF IvsU-EA IvsU
ENSG00000172349	IL16	-0.535005	0.0365446	0.156147	NF IvsU-EA IvsU
ENSG00000109436	TBC1D9	-0.501613	0.0366382	0.156465	NF IvsU-EA IvsU
ENSG00000051596	THOC3	-0.751189	0.0367079	0.156682	NF IvsU-EA IvsU
ENSG00000065457	ADAT1	-0.585839	0.0368903	0.1573	NF IvsU-EA IvsU
ENSG00000213762	ZNF134	-0.553917	0.0368969	0.1573	NF IvsU-EA IvsU
ENSG00000196586	MYO6	-0.749889	0.0369104	0.1573	NF IvsU-EA IvsU
ENSG00000176809	LRRC37A3	-0.617756	0.0370772	0.157929	NF IvsU-EA IvsU
ENSG00000173801	JUP	-0.964601	0.0371321	0.158019	NF IvsU-EA IvsU
ENSG00000163492	CCDC141	-0.551414	0.0371367	0.158019	NF IvsU-EA IvsU
ENSG00000108064	TFAM	0.562579	0.0372128	0.158191	NF IvsU-EA IvsU
ENSG00000108309	RUNDC3A	0.927887	0.0372158	0.158191	NF IvsU-EA IvsU
ENSG00000142396	ERVK3-1	-0.517203	0.0372899	0.158424	NF IvsU-EA IvsU
ENSG00000133606	MKRN1	0.8067	0.0373442	0.158453	NF IvsU-EA IvsU
ENSG00000115875	SRSF7	0.528818	0.0373506	0.158453	NF IvsU-EA IvsU
ENSG00000186532	SMYD4	-0.622843	0.0373547	0.158453	NF IvsU-EA IvsU
ENSG00000100592	DAAM1	-0.594507	0.0375313	0.15909	NF IvsU-EA IvsU
ENSG00000150907	FOXO1	-0.567356	0.0375585	0.15909	NF IvsU-EA IvsU
ENSG00000171840	NINJ2	0.786392	0.0375629	0.15909	NF IvsU-EA IvsU
ENSG00000013275	PSMC4	0.542464	0.0376062	0.159191	NF IvsU-EA IvsU
ENSG00000183726	TMEM50A	0.530607	0.0376663	0.159279	NF IvsU-EA IvsU
ENSG00000240970	RPL23AP64	-1.04314	0.0376812	0.159279	NF IvsU-EA IvsU
ENSG00000121060	TRIM25	0.997904	0.0376851	0.159279	NF IvsU-EA IvsU
ENSG00000110218	PANX1	0.607131	0.0377056	0.159284	NF IvsU-EA IvsU
ENSG00000174600	CMKLR1	0.683136	0.0377734	0.159488	NF IvsU-EA IvsU
ENSG00000161970	RPL26	-0.692621	0.0378341	0.159639	NF IvsU-EA IvsU
ENSG00000145687	SSBP2	-0.555782	0.0378558	0.159639	NF IvsU-EA IvsU
ENSG00000105669	COPE	0.646453	0.0378675	0.159639	NF IvsU-EA IvsU
ENSG00000166343	MSS51	-0.741666	0.0379394	0.15986	NF IvsU-EA IvsU
ENSG00000178761	FAM219B	-0.718826	0.0379604	0.159866	NF IvsU-EA IvsU
ENSG00000105373	GLTSCR2	0.927961	0.0379964	0.159936	NF IvsU-EA IvsU
ENSG00000182220	ATP6AP2	0.560735	0.0380807	0.160149	NF IvsU-EA IvsU
ENSG00000182572	HIST1H3I	0.827186	0.0380862	0.160149	NF IvsU-EA IvsU
ENSG00000176148	TCP11L1	-0.506984	0.0381421	0.160244	NF IvsU-EA IvsU
ENSG00000198060	MARCH5	0.672284	0.038166	0.160244	NF IvsU-EA IvsU
ENSG00000068024	HDAC4	0.719397	0.0381674	0.160244	NF IvsU-EA IvsU
ENSG00000166669	ATF7IP2	-0.652139	0.0382057	0.160323	NF IvsU-EA IvsU
ENSG00000158987	RAPGEF6	-0.619362	0.0382348	0.160363	NF IvsU-EA IvsU
ENSG00000131374	TBC1D5	-0.492838	0.0382759	0.160454	NF IvsU-EA IvsU
ENSG00000146463	ZMYM4	-0.472673	0.0383045	0.160492	NF IvsU-EA IvsU
ENSG00000242732	RGAG4	-0.939354	0.0383358	0.160513	NF IvsU-EA IvsU
ENSG00000153201	RANBP2	-0.500261	0.0383487	0.160513	NF IvsU-EA IvsU
ENSG00000101639	CEP192	-0.498539	0.0383927	0.160615	NF IvsU-EA IvsU
ENSG00000126464	PRR12	-0.949846	0.0384528	0.160785	NF IvsU-EA IvsU
ENSG00000136682	CBWD2	0.621455	0.0385348	0.161046	NF IvsU-EA IvsU
ENSG00000006530	AGK	-0.582664	0.0385815	0.161159	NF IvsU-EA IvsU
ENSG00000170296	GABARAP	0.643049	0.0386288	0.161238	NF IvsU-EA IvsU
ENSG00000156261	CCT8	0.626707	0.0386397	0.161238	NF IvsU-EA IvsU
ENSG00000115085	ZAP70	-0.754351	0.0386784	0.161317	NF IvsU-EA IvsU
ENSG00000116539	ASH1L	-0.503336	0.038723	0.161347	NF IvsU-EA IvsU
ENSG00000059573	ALDH18A1	-0.647253	0.0387249	0.161347	NF IvsU-EA IvsU
ENSG00000125844	RRBP1	-0.519207	0.038918	0.162069	NF IvsU-EA IvsU
ENSG00000149577	SIDT2	0.549727	0.0389855	0.16218	NF IvsU-EA IvsU
ENSG00000135905	DOCK10	-0.591506	0.0390006	0.16218	NF IvsU-EA IvsU
ENSG00000116918	TSNAX	0.560758	0.039017	0.16218	NF IvsU-EA IvsU
ENSG00000100836	PABPN1	-0.524473	0.0390236	0.16218	NF IvsU-EA IvsU
ENSG00000121807	CCR2	0.585847	0.0390679	0.162282	NF IvsU-EA IvsU
ENSG00000111846	GCNT2	0.626556	0.0391474	0.16253	NF IvsU-EA IvsU
ENSG00000189079	ARID2	-0.527424	0.039233	0.162727	NF IvsU-EA IvsU
ENSG00000181800	CELF2-AS1	-0.571092	0.0392601	0.162727	NF IvsU-EA IvsU
ENSG00000243335	KCTD7	-0.568714	0.0392738	0.162727	NF IvsU-EA IvsU
ENSG00000105287	PRKD2	0.669571	0.0392741	0.162727	NF IvsU-EA IvsU
ENSG00000189339	SLC35E2B	-0.510398	0.0393094	0.162791	NF IvsU-EA IvsU
ENSG00000120675	DNAJC15	0.593881	0.0393817	0.163008	NF IvsU-EA IvsU
ENSG00000149269	PAK1	0.534452	0.0396376	0.163953	NF IvsU-EA IvsU
ENSG00000165669	FAM204A	-0.475772	0.0396881	0.163953	NF IvsU-EA IvsU
ENSG00000140153	WDR20	-0.497487	0.0396897	0.163953	NF IvsU-EA IvsU
ENSG00000125910	S1PR4	-0.873125	0.0396899	0.163953	NF IvsU-EA IvsU
ENSG00000074356	C17orf85	-0.491283	0.0397137	0.163969	NF IvsU-EA IvsU
ENSG00000009844	VTA1	0.708919	0.0397416	0.164002	NF IvsU-EA IvsU
ENSG00000170629	DPY19L2P2	-0.625873	0.0397897	0.164117	NF IvsU-EA IvsU
ENSG00000004478	FKBP4	1.17059	0.0398423	0.164252	NF IvsU-EA IvsU
ENSG00000135127	CCDC64	-0.724974	0.0398837	0.16434	NF IvsU-EA IvsU
ENSG00000112992	NNT	-0.487805	0.0399719	0.164621	NF IvsU-EA IvsU
ENSG00000142856	ITGB3BP	-0.705431	0.0401049	0.164809	NF IvsU-EA IvsU
ENSG00000166313	APBB1	-0.709799	0.0401086	0.164809	NF IvsU-EA IvsU
ENSG00000166860	ZBTB39	-0.543716	0.0401156	0.164809	NF IvsU-EA IvsU
ENSG00000119969	HELLS	-0.774481	0.0401161	0.164809	NF IvsU-EA IvsU
ENSG00000174227	PIGG	-0.449814	0.0401484	0.164809	NF IvsU-EA IvsU
ENSG00000118965	WDR35	-0.532432	0.0401558	0.164809	NF IvsU-EA IvsU
[truncated: 6,209 more rows]
