# Supplementary material for: Transcriptomic evidence for modulation of host inflammatory responses during febrile Plasmodium falciparum malaria
Source: Sci Rep. 2016 Aug 10;6:31291. doi: 10.1038/srep31291 (PMC4978957; doi:10.1038/srep31291)
Supplement: Supplementary Data S6 [file srep31291-s7.xls]

## Sheet: toptag DEGs
genes	GeneSymbol	logFC	PValue	FDR	Comparison
ENSG00000213934	HBG1	3.10827	4.40565e-10	3.61616e-06	NF IvsU-EF IvsU
ENSG00000240531	RPL21P123	-3.52137	1.06004e-09	4.35042e-06	NF IvsU-EF IvsU
ENSG00000126246	IGFLR1	2.21623	2.0821e-09	5.69664e-06	NF IvsU-EF IvsU
ENSG00000108771	DHX58	2.63445	5.26453e-09	1.08028e-05	NF IvsU-EF IvsU
ENSG00000155363	MOV10	2.08288	1.17015e-08	1.92092e-05	NF IvsU-EF IvsU
ENSG00000125810	CD93	-1.88977	1.7483e-08	2.39167e-05	NF IvsU-EF IvsU
ENSG00000071967	CYBRD1	-2.14885	2.30317e-08	2.70064e-05	NF IvsU-EF IvsU
ENSG00000172183	ISG20	2.32079	2.80663e-08	2.8796e-05	NF IvsU-EF IvsU
ENSG00000227028	SLC8A1-AS1	-2.54812	4.13702e-08	3.77296e-05	NF IvsU-EF IvsU
ENSG00000233927	RPS28	1.97284	6.34316e-08	4.82085e-05	NF IvsU-EF IvsU
ENSG00000227507	LTB	1.74669	6.46069e-08	4.82085e-05	NF IvsU-EF IvsU
ENSG00000133321	RARRES3	2.09842	8.13797e-08	5.19649e-05	NF IvsU-EF IvsU
ENSG00000178726	THBD	-2.90571	8.28715e-08	5.19649e-05	NF IvsU-EF IvsU
ENSG00000131203	IDO1	5.20684	9.08796e-08	5.19649e-05	NF IvsU-EF IvsU
ENSG00000142089	IFITM3	3.83142	9.49651e-08	5.19649e-05	NF IvsU-EF IvsU
ENSG00000116663	FBXO6	2.65793	1.09334e-07	5.42494e-05	NF IvsU-EF IvsU
ENSG00000196565	HBG2	2.53955	1.12359e-07	5.42494e-05	NF IvsU-EF IvsU
ENSG00000072062	PRKACA	-1.55046	1.24793e-07	5.69055e-05	NF IvsU-EF IvsU
ENSG00000236977	ANKRD44-IT1	-1.59506	1.58554e-07	6.84951e-05	NF IvsU-EF IvsU
ENSG00000152689	RASGRP3	1.36146	1.72906e-07	7.09605e-05	NF IvsU-EF IvsU
ENSG00000198133	TMEM229B	2.02942	3.18873e-07	0.000119587	NF IvsU-EF IvsU
ENSG00000187608	ISG15	4.21037	3.20532e-07	0.000119587	NF IvsU-EF IvsU
ENSG00000159147	DONSON	-2.78556	3.37908e-07	0.000120589	NF IvsU-EF IvsU
ENSG00000243716	NPIPB5	-1.69633	7.95395e-07	0.000272025	NF IvsU-EF IvsU
ENSG00000198106	SNX29P2	-1.45084	9.13121e-07	0.000299796	NF IvsU-EF IvsU
ENSG00000100242	SUN2	1.74066	9.64846e-07	0.000304594	NF IvsU-EF IvsU
ENSG00000172159	FRMD3	2.48091	1.0653e-06	0.000315743	NF IvsU-EF IvsU
ENSG00000126709	IFI6	2.97675	1.07709e-06	0.000315743	NF IvsU-EF IvsU
ENSG00000223865	HLA-DPB1	2.09555	1.14606e-06	0.000324375	NF IvsU-EF IvsU
ENSG00000131143	COX4I1	1.57386	1.20444e-06	0.000329535	NF IvsU-EF IvsU
ENSG00000125148	MT2A	2.0963	1.50814e-06	0.000399317	NF IvsU-EF IvsU
ENSG00000108679	LGALS3BP	2.75163	1.61634e-06	0.000414592	NF IvsU-EF IvsU
ENSG00000112299	VNN1	-2.47349	1.87743e-06	0.000466967	NF IvsU-EF IvsU
ENSG00000165115	KIF27	-2.24402	2.13636e-06	0.000515743	NF IvsU-EF IvsU
ENSG00000138463	DIRC2	-1.6923	2.36287e-06	0.000552847	NF IvsU-EF IvsU
ENSG00000207546	MIR548C	-2.55907	2.42477e-06	0.000552847	NF IvsU-EF IvsU
ENSG00000198523	PLN	-2.46742	2.53015e-06	0.000561284	NF IvsU-EF IvsU
ENSG00000162772	ATF3	4.2635	2.70352e-06	0.000583959	NF IvsU-EF IvsU
ENSG00000110315	RNF141	-1.61762	3.38359e-06	0.00070629	NF IvsU-EF IvsU
ENSG00000128891	C15orf57	1.43118	3.49858e-06	0.00070629	NF IvsU-EF IvsU
ENSG00000117281	CD160	-1.85988	3.52801e-06	0.00070629	NF IvsU-EF IvsU
ENSG00000134326	CMPK2	2.4734	4.16152e-06	0.00081048	NF IvsU-EF IvsU
ENSG00000185507	IRF7	2.90365	4.24593e-06	0.00081048	NF IvsU-EF IvsU
ENSG00000132122	SPATA6	-2.02368	4.67076e-06	0.00087131	NF IvsU-EF IvsU
ENSG00000180537	RNF182	1.99223	4.79566e-06	0.000874728	NF IvsU-EF IvsU
ENSG00000204264	PSMB8	1.56295	5.06468e-06	0.000903716	NF IvsU-EF IvsU
ENSG00000038427	VCAN	-1.66294	5.287e-06	0.000911185	NF IvsU-EF IvsU
ENSG00000149806	FAU	1.81631	5.32857e-06	0.000911185	NF IvsU-EF IvsU
ENSG00000088827	SIGLEC1	3.75075	5.61013e-06	0.000939754	NF IvsU-EF IvsU
ENSG00000025039	RRAGD	-1.50613	5.89788e-06	0.000950357	NF IvsU-EF IvsU
ENSG00000203666	EFCAB2	2.02811	5.90499e-06	0.000950357	NF IvsU-EF IvsU
ENSG00000163171	CDC42EP3	-1.45904	6.02646e-06	0.000951254	NF IvsU-EF IvsU
ENSG00000179344	HLA-DQB1	1.96912	6.49292e-06	0.00100554	NF IvsU-EF IvsU
ENSG00000137200	CMTR1	1.56431	6.62322e-06	0.00100673	NF IvsU-EF IvsU
ENSG00000130489	SCO2	2.30235	7.89092e-06	0.00113647	NF IvsU-EF IvsU
ENSG00000185864	NPIPB4	-1.28531	7.91925e-06	0.00113647	NF IvsU-EF IvsU
ENSG00000131401	NAPSB	1.34074	8.05029e-06	0.00113647	NF IvsU-EF IvsU
ENSG00000160932	LY6E	2.75793	8.11179e-06	0.00113647	NF IvsU-EF IvsU
ENSG00000090376	IRAK3	-1.54603	8.20397e-06	0.00113647	NF IvsU-EF IvsU
ENSG00000188820	FAM26F	3.22475	8.30754e-06	0.00113647	NF IvsU-EF IvsU
ENSG00000242574	HLA-DMB	1.60042	9.02026e-06	0.00118517	NF IvsU-EF IvsU
ENSG00000135114	OASL	2.02906	9.0899e-06	0.00118517	NF IvsU-EF IvsU
ENSG00000221962	TMEM14E	-1.74681	9.20076e-06	0.00118517	NF IvsU-EF IvsU
ENSG00000136514	RTP4	2.32581	9.24112e-06	0.00118517	NF IvsU-EF IvsU
ENSG00000170866	LILRA3	-2.02898	9.39911e-06	0.00118689	NF IvsU-EF IvsU
ENSG00000204257	HLA-DMA	1.47161	1.19907e-05	0.00149121	NF IvsU-EF IvsU
ENSG00000230539	AOAH-IT1	-1.77641	1.27354e-05	0.00156018	NF IvsU-EF IvsU
ENSG00000175756	AURKAIP1	1.9603	1.32715e-05	0.00157428	NF IvsU-EF IvsU
ENSG00000197057	DTHD1	-2.02894	1.33421e-05	0.00157428	NF IvsU-EF IvsU
ENSG00000008283	CYB561	1.86247	1.34259e-05	0.00157428	NF IvsU-EF IvsU
ENSG00000072952	MRVI1	-2.03814	1.40131e-05	0.00160478	NF IvsU-EF IvsU
ENSG00000163221	S100A12	-1.87177	1.4077e-05	0.00160478	NF IvsU-EF IvsU
ENSG00000244734	HBB	3.16381	1.4633e-05	0.00164531	NF IvsU-EF IvsU
ENSG00000165959	CLMN	-1.23185	1.58843e-05	0.00176187	NF IvsU-EF IvsU
ENSG00000059378	PARP12	1.55957	1.64955e-05	0.00180527	NF IvsU-EF IvsU
ENSG00000177830	CHID1	2.37346	1.75585e-05	0.00189632	NF IvsU-EF IvsU
ENSG00000178685	PARP10	2.26666	1.82119e-05	0.00194134	NF IvsU-EF IvsU
ENSG00000237296	SMG1P1	-1.66094	1.88626e-05	0.00198493	NF IvsU-EF IvsU
ENSG00000167642	SPINT2	1.82046	2.04427e-05	0.00211071	NF IvsU-EF IvsU
ENSG00000160551	TAOK1	-1.27801	2.09077e-05	0.00211071	NF IvsU-EF IvsU
ENSG00000048342	CC2D2A	-1.84688	2.10558e-05	0.00211071	NF IvsU-EF IvsU
ENSG00000135776	ABCB10	1.51282	2.10866e-05	0.00211071	NF IvsU-EF IvsU
ENSG00000168679	SLC16A4	-1.83046	2.24425e-05	0.00221938	NF IvsU-EF IvsU
ENSG00000162714	ZNF496	1.60596	2.32068e-05	0.00226764	NF IvsU-EF IvsU
ENSG00000177600	RPLP2	2.32762	2.39906e-05	0.00228125	NF IvsU-EF IvsU
ENSG00000204642	HLA-F	1.67127	2.39961e-05	0.00228125	NF IvsU-EF IvsU
ENSG00000178385	PLEKHM3	-1.47506	2.44264e-05	0.00228125	NF IvsU-EF IvsU
ENSG00000130303	BST2	1.64308	2.44578e-05	0.00228125	NF IvsU-EF IvsU
ENSG00000206172	HBA1	3.23553	2.71182e-05	0.00250097	NF IvsU-EF IvsU
ENSG00000100697	DICER1	-1.39012	2.86495e-05	0.00261283	NF IvsU-EF IvsU
ENSG00000123416	TUBA1B	1.37635	2.91522e-05	0.00262946	NF IvsU-EF IvsU
ENSG00000075651	PLD1	-1.72556	3.0019e-05	0.00266698	NF IvsU-EF IvsU
ENSG00000170889	RPS9	1.39363	3.02179e-05	0.00266698	NF IvsU-EF IvsU
ENSG00000125534	PPDPF	2.05984	3.05585e-05	0.00266834	NF IvsU-EF IvsU
ENSG00000081923	ATP8B1	-1.33719	3.38012e-05	0.00289521	NF IvsU-EF IvsU
ENSG00000170581	STAT2	1.76614	3.38621e-05	0.00289521	NF IvsU-EF IvsU
ENSG00000251586	TET2-AS1	-2.66945	3.64331e-05	0.00306027	NF IvsU-EF IvsU
ENSG00000151458	ANKRD50	-1.35821	3.65383e-05	0.00306027	NF IvsU-EF IvsU
ENSG00000142961	MOB3C	1.4349	3.70367e-05	0.00307068	NF IvsU-EF IvsU
ENSG00000198087	CD2AP	1.32067	3.74457e-05	0.00307355	NF IvsU-EF IvsU
ENSG00000100418	DESI1	1.29764	3.84752e-05	0.00312678	NF IvsU-EF IvsU
ENSG00000111335	OAS2	1.81532	4.01668e-05	0.00323225	NF IvsU-EF IvsU
ENSG00000104267	CA2	1.54283	4.07727e-05	0.00324915	NF IvsU-EF IvsU
ENSG00000068079	IFI35	2.11678	4.1206e-05	0.00325211	NF IvsU-EF IvsU
ENSG00000105402	NAPA	1.78461	4.17331e-05	0.00326234	NF IvsU-EF IvsU
ENSG00000124788	ATXN1	-1.39069	4.24085e-05	0.00328386	NF IvsU-EF IvsU
ENSG00000143669	LYST	-1.68846	4.34001e-05	0.00332924	NF IvsU-EF IvsU
ENSG00000118596	SLC16A7	-1.48994	4.41113e-05	0.00335246	NF IvsU-EF IvsU
ENSG00000126216	TUBGCP3	-1.14268	4.50139e-05	0.00338296	NF IvsU-EF IvsU
ENSG00000248476	BACH1-IT1	-1.60138	4.57383e-05	0.00338296	NF IvsU-EF IvsU
ENSG00000143643	TTC13	-1.34597	4.57491e-05	0.00338296	NF IvsU-EF IvsU
ENSG00000127947	PTPN12	-1.50578	4.72775e-05	0.00343968	NF IvsU-EF IvsU
ENSG00000140090	SLC24A4	-1.38403	4.73559e-05	0.00343968	NF IvsU-EF IvsU
ENSG00000123104	ITPR2	-1.13155	4.77734e-05	0.00343968	NF IvsU-EF IvsU
ENSG00000100077	ADRBK2	-1.09255	4.83048e-05	0.00344771	NF IvsU-EF IvsU
ENSG00000153207	AHCTF1	-1.41402	4.99001e-05	0.00353086	NF IvsU-EF IvsU
ENSG00000077157	PPP1R12B	-1.52691	5.45643e-05	0.0038279	NF IvsU-EF IvsU
ENSG00000169100	SLC25A6	1.45646	5.52518e-05	0.00384328	NF IvsU-EF IvsU
ENSG00000147123	NDUFB11	1.9812	5.71246e-05	0.00391261	NF IvsU-EF IvsU
ENSG00000116991	SIPA1L2	-1.76298	5.73017e-05	0.00391261	NF IvsU-EF IvsU
ENSG00000026950	BTN3A1	1.24864	5.76786e-05	0.00391261	NF IvsU-EF IvsU
ENSG00000188536	HBA2	3.45953	5.83409e-05	0.0039251	NF IvsU-EF IvsU
ENSG00000089127	OAS1	2.25124	5.97208e-05	0.00398527	NF IvsU-EF IvsU
ENSG00000161016	RPL8	1.4871	6.06704e-05	0.00401599	NF IvsU-EF IvsU
ENSG00000034713	GABARAPL2	1.57929	6.16641e-05	0.00403748	NF IvsU-EF IvsU
ENSG00000111331	OAS3	2.81319	6.2365e-05	0.00403748	NF IvsU-EF IvsU
ENSG00000175066	GK5	-1.26801	6.24707e-05	0.00403748	NF IvsU-EF IvsU
ENSG00000242802	AP5Z1	1.71339	6.38916e-05	0.00409705	NF IvsU-EF IvsU
ENSG00000168614	NBPF9	-1.05121	6.71575e-05	0.00427309	NF IvsU-EF IvsU
ENSG00000100139	MICALL1	1.86024	6.97486e-05	0.00438914	NF IvsU-EF IvsU
ENSG00000075399	VPS9D1	2.38588	7.00508e-05	0.00438914	NF IvsU-EF IvsU
ENSG00000204977	TRIM13	-1.23642	7.17292e-05	0.00446025	NF IvsU-EF IvsU
ENSG00000141971	MVB12A	1.62313	7.85671e-05	0.00484871	NF IvsU-EF IvsU
ENSG00000118503	TNFAIP3	1.61034	7.97393e-05	0.00485042	NF IvsU-EF IvsU
ENSG00000126838	PZP	-1.91836	7.97766e-05	0.00485042	NF IvsU-EF IvsU
ENSG00000090061	CCNK	-1.21094	8.14722e-05	0.00491709	NF IvsU-EF IvsU
ENSG00000198363	ASPH	-1.62709	8.31315e-05	0.00498061	NF IvsU-EF IvsU
ENSG00000119900	OGFRL1	-1.63493	9.01742e-05	0.00536338	NF IvsU-EF IvsU
ENSG00000140464	PML	2.32787	9.08273e-05	0.00536338	NF IvsU-EF IvsU
ENSG00000100316	RPL3	1.42505	9.43825e-05	0.00553351	NF IvsU-EF IvsU
ENSG00000240065	PSMB9	1.55202	9.51869e-05	0.00554109	NF IvsU-EF IvsU
ENSG00000197448	GSTK1	1.33832	9.70032e-05	0.00560706	NF IvsU-EF IvsU
ENSG00000163596	ICA1L	-1.54174	9.96939e-05	0.00572229	NF IvsU-EF IvsU
ENSG00000179010	MRFAP1	2.02171	0.000101889	0.00580768	NF IvsU-EF IvsU
ENSG00000182179	UBA7	1.48865	0.000108757	0.00615641	NF IvsU-EF IvsU
ENSG00000105321	CCDC9	1.89126	0.000109528	0.00615759	NF IvsU-EF IvsU
ENSG00000116299	KIAA1324	-1.58237	0.000112667	0.00624887	NF IvsU-EF IvsU
ENSG00000171189	GRIK1	-1.67588	0.000113109	0.00624887	NF IvsU-EF IvsU
ENSG00000113648	H2AFY	-1.03846	0.000113436	0.00624887	NF IvsU-EF IvsU
ENSG00000175895	PLEKHF2	1.09898	0.000116697	0.00637577	NF IvsU-EF IvsU
ENSG00000127419	TMEM175	1.68006	0.000117293	0.00637577	NF IvsU-EF IvsU
ENSG00000134698	AGO4	-1.28739	0.000119407	0.00644795	NF IvsU-EF IvsU
ENSG00000129667	RHBDF2	1.9156	0.000124865	0.00669862	NF IvsU-EF IvsU
ENSG00000125772	GPCPD1	-1.2897	0.00012866	0.00685739	NF IvsU-EF IvsU
ENSG00000124762	CDKN1A	1.67287	0.000129537	0.00685959	NF IvsU-EF IvsU
ENSG00000004399	PLXND1	-1.30896	0.000133017	0.0069705	NF IvsU-EF IvsU
ENSG00000133069	TMCC2	1.72845	0.000133329	0.0069705	NF IvsU-EF IvsU
ENSG00000172432	GTPBP2	1.1854	0.000137675	0.00711708	NF IvsU-EF IvsU
ENSG00000166912	MTMR10	-1.29492	0.000137867	0.00711708	NF IvsU-EF IvsU
ENSG00000164896	FASTK	1.36871	0.00014243	0.00730668	NF IvsU-EF IvsU
ENSG00000123130	ACOT9	1.16448	0.000146835	0.00748586	NF IvsU-EF IvsU
ENSG00000176124	DLEU1	-1.20997	0.000155543	0.00788084	NF IvsU-EF IvsU
ENSG00000122497	NBPF14	-1.09597	0.000161948	0.00813314	NF IvsU-EF IvsU
ENSG00000165092	ALDH1A1	1.30359	0.000162504	0.00813314	NF IvsU-EF IvsU
ENSG00000102908	NFAT5	-1.42458	0.000164852	0.00818978	NF IvsU-EF IvsU
ENSG00000136888	ATP6V1G1	1.35694	0.000166158	0.00818978	NF IvsU-EF IvsU
ENSG00000146701	MDH2	1.38338	0.000166629	0.00818978	NF IvsU-EF IvsU
ENSG00000113269	RNF130	-1.11189	0.000169325	0.00822543	NF IvsU-EF IvsU
ENSG00000187037	GPR141	-1.50929	0.000169359	0.00822543	NF IvsU-EF IvsU
ENSG00000234511	C5orf58	-1.76878	0.000171376	0.00827442	NF IvsU-EF IvsU
ENSG00000089248	ERP29	1.52136	0.000175633	0.0084304	NF IvsU-EF IvsU
ENSG00000118707	TGIF2	1.36038	0.0001794	0.00852582	NF IvsU-EF IvsU
ENSG00000146232	NFKBIE	1.59887	0.000179699	0.00852582	NF IvsU-EF IvsU
ENSG00000156500	FAM122C	1.39745	0.000184544	0.0087054	NF IvsU-EF IvsU
ENSG00000137413	TAF8	1.25071	0.000187857	0.00871595	NF IvsU-EF IvsU
ENSG00000110955	ATP5B	1.28642	0.000188552	0.00871595	NF IvsU-EF IvsU
ENSG00000085733	CTTN	1.44913	0.000188595	0.00871595	NF IvsU-EF IvsU
ENSG00000255103	KIAA0754	-1.40025	0.000190329	0.00871595	NF IvsU-EF IvsU
ENSG00000148834	GSTO1	1.14104	0.000191865	0.00871595	NF IvsU-EF IvsU
ENSG00000173166	RAPH1	-1.51023	0.000191927	0.00871595	NF IvsU-EF IvsU
ENSG00000167526	RPL13	1.22345	0.000192201	0.00871595	NF IvsU-EF IvsU
ENSG00000168961	LGALS9	1.89243	0.000194772	0.008784	NF IvsU-EF IvsU
ENSG00000064201	TSPAN32	1.62844	0.000197213	0.00884549	NF IvsU-EF IvsU
ENSG00000100918	REC8	1.79092	0.000200586	0.00890884	NF IvsU-EF IvsU
ENSG00000145685	LHFPL2	1.57943	0.000200796	0.00890884	NF IvsU-EF IvsU
ENSG00000169087	HSPBAP1	-1.07682	0.000202541	0.00892997	NF IvsU-EF IvsU
ENSG00000147421	HMBOX1	-0.993848	0.000205329	0.00892997	NF IvsU-EF IvsU
ENSG00000104447	TRPS1	-1.09471	0.000205714	0.00892997	NF IvsU-EF IvsU
ENSG00000197535	MYO5A	-1.08041	0.00020659	0.00892997	NF IvsU-EF IvsU
ENSG00000255163	HSPE1P18	-1.84732	0.000207449	0.00892997	NF IvsU-EF IvsU
ENSG00000103365	GGA2	1.21513	0.0002078	0.00892997	NF IvsU-EF IvsU
ENSG00000125356	NDUFA1	1.36639	0.000211263	0.00903148	NF IvsU-EF IvsU
ENSG00000171161	ZNF672	1.20696	0.000218038	0.00927281	NF IvsU-EF IvsU
ENSG00000073605	GSDMB	1.42363	0.000225174	0.00952694	NF IvsU-EF IvsU
ENSG00000104518	GSDMD	1.07176	0.000231523	0.00974533	NF IvsU-EF IvsU
ENSG00000243811	APOBEC3D	1.67102	0.000233773	0.00978983	NF IvsU-EF IvsU
ENSG00000134905	CARS2	1.07519	0.000237227	0.00988404	NF IvsU-EF IvsU
ENSG00000168229	PTGDR	-1.63257	0.000241916	0.0100234	NF IvsU-EF IvsU
ENSG00000204463	BAG6	1.55691	0.000243679	0.0100234	NF IvsU-EF IvsU
ENSG00000107614	TRDMT1	-1.10138	0.000244236	0.0100234	NF IvsU-EF IvsU
ENSG00000157693	C9orf91	1.37614	0.000247525	0.0100705	NF IvsU-EF IvsU
ENSG00000148690	FRA10AC1	-1.02766	0.000247837	0.0100705	NF IvsU-EF IvsU
ENSG00000213240	NOTCH2NL	-1.28236	0.000249785	0.0100997	NF IvsU-EF IvsU
ENSG00000106546	AHR	-1.17876	0.00025191	0.0101357	NF IvsU-EF IvsU
ENSG00000107443	CCNJ	-1.29378	0.000266118	0.0106551	NF IvsU-EF IvsU
ENSG00000147202	DIAPH2	-1.18286	0.000269322	0.0107311	NF IvsU-EF IvsU
ENSG00000138821	SLC39A8	-1.42691	0.000271997	0.0107853	NF IvsU-EF IvsU
ENSG00000165071	TMEM71	-1.32528	0.000273476	0.0107918	NF IvsU-EF IvsU
ENSG00000138814	PPP3CA	-1.1424	0.000278025	0.0108468	NF IvsU-EF IvsU
ENSG00000168329	CX3CR1	-1.15477	0.000278536	0.0108468	NF IvsU-EF IvsU
ENSG00000172922	RNASEH2C	1.37567	0.000278834	0.0108468	NF IvsU-EF IvsU
ENSG00000187325	TAF9B	-1.46631	0.000282397	0.0108948	NF IvsU-EF IvsU
ENSG00000111647	UHRF1BP1L	-1.33471	0.000282722	0.0108948	NF IvsU-EF IvsU
ENSG00000157601	MX1	1.96557	0.000298236	0.0114281	NF IvsU-EF IvsU
ENSG00000226272	ARHGAP26-AS1	-2.15004	0.000299346	0.0114281	NF IvsU-EF IvsU
ENSG00000171503	ETFDH	-1.06346	0.000303799	0.011501	NF IvsU-EF IvsU
ENSG00000105373	GLTSCR2	1.89583	0.00030471	0.011501	NF IvsU-EF IvsU
ENSG00000181826	RELL1	-1.13066	0.000305459	0.011501	NF IvsU-EF IvsU
ENSG00000136044	APPL2	-1.13821	0.000314288	0.0117345	NF IvsU-EF IvsU
ENSG00000175899	A2M	-1.59544	0.00031452	0.0117345	NF IvsU-EF IvsU
ENSG00000169871	TRIM56	1.25173	0.000317598	0.0117957	NF IvsU-EF IvsU
ENSG00000141741	MIEN1	1.812	0.000327006	0.0120904	NF IvsU-EF IvsU
ENSG00000134321	RSAD2	3.13425	0.000331759	0.0122111	NF IvsU-EF IvsU
ENSG00000213658	LAT	1.65394	0.000340762	0.0123747	NF IvsU-EF IvsU
ENSG00000100731	PCNX	-1.33266	0.000341311	0.0123747	NF IvsU-EF IvsU
ENSG00000211584	SLC48A1	1.29187	0.000345279	0.0123747	NF IvsU-EF IvsU
ENSG00000102096	PIM2	1.44041	0.000345466	0.0123747	NF IvsU-EF IvsU
ENSG00000185278	ZBTB37	-1.04652	0.00034547	0.0123747	NF IvsU-EF IvsU
ENSG00000147459	DOCK5	-1.4128	0.00034614	0.0123747	NF IvsU-EF IvsU
ENSG00000135945	REV1	-1.10376	0.000346756	0.0123747	NF IvsU-EF IvsU
ENSG00000229644	NAMPTL	-1.69341	0.000349638	0.0124235	NF IvsU-EF IvsU
ENSG00000101493	ZNF516	-1.21685	0.000358723	0.0126841	NF IvsU-EF IvsU
ENSG00000113749	HRH2	-1.7095	0.000360062	0.0126841	NF IvsU-EF IvsU
ENSG00000145337	PYURF	1.18959	0.000365249	0.0127603	NF IvsU-EF IvsU
ENSG00000140983	RHOT2	1.59438	0.00036659	0.0127603	NF IvsU-EF IvsU
ENSG00000055609	KMT2C	-1.18934	0.000366889	0.0127603	NF IvsU-EF IvsU
ENSG00000137818	RPLP1	2.86367	0.000369613	0.0128008	NF IvsU-EF IvsU
ENSG00000123552	USP45	-1.17743	0.000373526	0.0128743	NF IvsU-EF IvsU
ENSG00000188206	HNRNPU-AS1	-1.54557	0.000374874	0.0128743	NF IvsU-EF IvsU
ENSG00000229325	ACAP2-IT1	-2.44753	0.000377147	0.0128799	NF IvsU-EF IvsU
ENSG00000229456	RLIMP1	-2.04156	0.000380071	0.0128799	NF IvsU-EF IvsU
ENSG00000142512	SIGLEC10	-1.23341	0.000382021	0.0128799	NF IvsU-EF IvsU
ENSG00000170860	LSM3	-1.46492	0.000385612	0.0128799	NF IvsU-EF IvsU
ENSG00000101017	CD40	1.64205	0.000386233	0.0128799	NF IvsU-EF IvsU
ENSG00000142546	NOSIP	1.30976	0.000386938	0.0128799	NF IvsU-EF IvsU
ENSG00000251215	GOLGA5P1	-1.43402	0.000388792	0.0128799	NF IvsU-EF IvsU
ENSG00000205220	PSMB10	1.17655	0.000389102	0.0128799	NF IvsU-EF IvsU
ENSG00000117020	AKT3	-1.13488	0.000390736	0.0128799	NF IvsU-EF IvsU
ENSG00000179526	SHARPIN	2.17232	0.000391497	0.0128799	NF IvsU-EF IvsU
ENSG00000163629	PTPN13	-1.2714	0.000392298	0.0128799	NF IvsU-EF IvsU
ENSG00000176087	SLC35A4	1.2808	0.000398677	0.0130372	NF IvsU-EF IvsU
ENSG00000111615	KRR1	-1.23285	0.000405555	0.0132015	NF IvsU-EF IvsU
ENSG00000211689	TRGC1	-1.61883	0.000406919	0.0132015	NF IvsU-EF IvsU
ENSG00000100911	PSME2	1.71718	0.000411913	0.0133109	NF IvsU-EF IvsU
ENSG00000131165	CHMP1A	1.31541	0.000424303	0.0136	NF IvsU-EF IvsU
ENSG00000091136	LAMB1	-1.38685	0.000425787	0.0136	NF IvsU-EF IvsU
ENSG00000197872	FAM49A	-0.919722	0.00042869	0.0136	NF IvsU-EF IvsU
ENSG00000047410	TPR	-1.09363	0.000428701	0.0136	NF IvsU-EF IvsU
ENSG00000143702	CEP170	-0.977363	0.000429142	0.0136	NF IvsU-EF IvsU
ENSG00000143891	GALM	1.37092	0.000436331	0.0137746	NF IvsU-EF IvsU
ENSG00000140836	ZFHX3	-1.30158	0.000445133	0.0139987	NF IvsU-EF IvsU
ENSG00000175029	CTBP2	-0.982522	0.000452257	0.0141684	NF IvsU-EF IvsU
ENSG00000213079	SCAF8	-1.03108	0.000456422	0.0142445	NF IvsU-EF IvsU
ENSG00000158435	CNOT11	-1.36929	0.000461724	0.0143503	NF IvsU-EF IvsU
ENSG00000123136	DDX39A	1.22562	0.000463308	0.0143503	NF IvsU-EF IvsU
ENSG00000136840	ST6GALNAC4	2.41544	0.000483322	0.014834	NF IvsU-EF IvsU
ENSG00000020577	SAMD4A	2.07999	0.000484937	0.014834	NF IvsU-EF IvsU
ENSG00000135900	MRPL44	1.12248	0.000486296	0.014834	NF IvsU-EF IvsU
ENSG00000145996	CDKAL1	-1.09793	0.000489399	0.014834	NF IvsU-EF IvsU
ENSG00000137496	IL18BP	1.46863	0.000490138	0.014834	NF IvsU-EF IvsU
ENSG00000128604	IRF5	1.17198	0.000491003	0.014834	NF IvsU-EF IvsU
ENSG00000156931	VPS8	-1.19737	0.000493082	0.014834	NF IvsU-EF IvsU
ENSG00000149131	SERPING1	2.41954	0.000493383	0.014834	NF IvsU-EF IvsU
ENSG00000135597	REPS1	-1.02934	0.000497672	0.0148953	NF IvsU-EF IvsU
ENSG00000099860	GADD45B	1.45412	0.000499051	0.0148953	NF IvsU-EF IvsU
ENSG00000163874	ZC3H12A	1.54087	0.000505481	0.0150326	NF IvsU-EF IvsU
ENSG00000121741	ZMYM2	-1.14759	0.000513552	0.0152175	NF IvsU-EF IvsU
ENSG00000242094	FOXP1-IT1	-1.47638	0.000519792	0.015283	NF IvsU-EF IvsU
ENSG00000183023	SLC8A1	-1.13135	0.000520363	0.015283	NF IvsU-EF IvsU
ENSG00000176049	JAKMIP2	-1.47568	0.00052135	0.015283	NF IvsU-EF IvsU
ENSG00000089902	RCOR1	-1.15398	0.000526839	0.0153889	NF IvsU-EF IvsU
ENSG00000175550	DRAP1	2.44397	0.000528809	0.0153917	NF IvsU-EF IvsU
ENSG00000171262	FAM98B	-1.01697	0.000532732	0.0154511	NF IvsU-EF IvsU
ENSG00000039319	ZFYVE16	-1.52552	0.000540551	0.0156227	NF IvsU-EF IvsU
ENSG00000100578	KIAA0586	-1.09381	0.000543112	0.0156416	NF IvsU-EF IvsU
ENSG00000177410	ZFAS1	-1.09097	0.000546876	0.0156506	NF IvsU-EF IvsU
ENSG00000157191	NECAP2	0.961451	0.000547238	0.0156506	NF IvsU-EF IvsU
ENSG00000168256	NKIRAS2	1.24157	0.000549829	0.0156701	NF IvsU-EF IvsU
ENSG00000138081	FBXO11	-1.31958	0.00055408	0.0157025	NF IvsU-EF IvsU
ENSG00000121851	POLR3GL	1.3361	0.00055479	0.0157025	NF IvsU-EF IvsU
ENSG00000126070	AGO3	-1.05979	0.000561447	0.0157963	NF IvsU-EF IvsU
ENSG00000232118	BACH1-AS1	-1.81537	0.000563034	0.0157963	NF IvsU-EF IvsU
ENSG00000153823	PID1	-1.50334	0.000563879	0.0157963	NF IvsU-EF IvsU
ENSG00000196141	SPATS2L	1.83113	0.000567438	0.0158419	NF IvsU-EF IvsU
ENSG00000008441	NFIX	1.99088	0.000571696	0.0159067	NF IvsU-EF IvsU
ENSG00000124813	RUNX2	-1.13808	0.000579196	0.0160255	NF IvsU-EF IvsU
ENSG00000100485	SOS2	-1.30506	0.00057987	0.0160255	NF IvsU-EF IvsU
ENSG00000104643	MTMR9	-1.08247	0.000599681	0.0163727	NF IvsU-EF IvsU
ENSG00000118640	VAMP8	1.5032	0.000600829	0.0163727	NF IvsU-EF IvsU
ENSG00000156313	RPGR	-1.21533	0.000602991	0.0163727	NF IvsU-EF IvsU
ENSG00000126768	TIMM17B	1.37958	0.000603473	0.0163727	NF IvsU-EF IvsU
ENSG00000010404	IDS	-1.15931	0.000604064	0.0163727	NF IvsU-EF IvsU
ENSG00000154370	TRIM11	1.3991	0.000604403	0.0163727	NF IvsU-EF IvsU
ENSG00000116863	ADPRHL2	1.28724	0.000609664	0.0164134	NF IvsU-EF IvsU
ENSG00000101911	PRPS2	1.49195	0.000609902	0.0164134	NF IvsU-EF IvsU
ENSG00000138646	HERC5	2.02183	0.000612804	0.0164376	NF IvsU-EF IvsU
ENSG00000145016	KIAA0226	1.06014	0.000617585	0.0165118	NF IvsU-EF IvsU
ENSG00000111215	PRR4	-1.57678	0.000620392	0.0165138	NF IvsU-EF IvsU
ENSG00000179583	CIITA	1.40011	0.000621681	0.0165138	NF IvsU-EF IvsU
ENSG00000110042	DTX4	-1.13225	0.000630937	0.0167056	NF IvsU-EF IvsU
ENSG00000163554	SPTA1	1.261	0.000634493	0.0167146	NF IvsU-EF IvsU
ENSG00000213891	RPL3P6	-1.86038	0.000635351	0.0167146	NF IvsU-EF IvsU
ENSG00000248019	FAM13A-AS1	-1.22985	0.000643336	0.0168706	NF IvsU-EF IvsU
ENSG00000231074	HCG18	-0.93648	0.000647734	0.0169109	NF IvsU-EF IvsU
ENSG00000176542	KIAA2018	-0.991908	0.000648991	0.0169109	NF IvsU-EF IvsU
ENSG00000163832	ELP6	1.67642	0.0006548	0.0169215	NF IvsU-EF IvsU
ENSG00000125826	RBCK1	1.28403	0.000655	0.0169215	NF IvsU-EF IvsU
ENSG00000170180	GYPA	1.81023	0.000655585	0.0169215	NF IvsU-EF IvsU
ENSG00000169660	HEXDC	1.52261	0.000662615	0.0169348	NF IvsU-EF IvsU
ENSG00000136783	NIPSNAP3A	1.64543	0.000662633	0.0169348	NF IvsU-EF IvsU
ENSG00000005436	GCFC2	-1.26362	0.00066353	0.0169348	NF IvsU-EF IvsU
ENSG00000034510	TMSB10	1.44434	0.000664352	0.0169348	NF IvsU-EF IvsU
ENSG00000185885	IFITM1	1.3052	0.000673105	0.0171048	NF IvsU-EF IvsU
ENSG00000112640	PPP2R5D	-1.46151	0.000676038	0.0171223	NF IvsU-EF IvsU
ENSG00000155111	CDK19	-1.17574	0.000678139	0.0171223	NF IvsU-EF IvsU
ENSG00000146263	MMS22L	-1.07175	0.000680052	0.0171223	NF IvsU-EF IvsU
ENSG00000182087	TMEM259	1.50448	0.000689021	0.017295	NF IvsU-EF IvsU
ENSG00000105202	FBL	1.31827	0.000707055	0.0176936	NF IvsU-EF IvsU
ENSG00000135090	TAOK3	-0.971014	0.000713312	0.0177177	NF IvsU-EF IvsU
ENSG00000106605	BLVRA	1.61054	0.000713849	0.0177177	NF IvsU-EF IvsU
ENSG00000141027	NCOR1	-0.928833	0.000716152	0.0177177	NF IvsU-EF IvsU
ENSG00000182923	CEP63	-1.12375	0.000716652	0.0177177	NF IvsU-EF IvsU
ENSG00000030110	BAK1	1.39021	0.000720554	0.0177607	NF IvsU-EF IvsU
ENSG00000204177	BMS1P1	-1.14002	0.000734256	0.0180442	NF IvsU-EF IvsU
ENSG00000163939	PBRM1	-0.973437	0.000739453	0.0181177	NF IvsU-EF IvsU
ENSG00000232587	EEF1A1P3	-1.63478	0.000748367	0.0182508	NF IvsU-EF IvsU
ENSG00000060749	QSER1	-1.0316	0.000749332	0.0182508	NF IvsU-EF IvsU
ENSG00000196505	GDAP2	-0.973804	0.00075269	0.0182783	NF IvsU-EF IvsU
ENSG00000144357	UBR3	-0.978637	0.000770685	0.0186128	NF IvsU-EF IvsU
ENSG00000138735	PDE5A	-1.07657	0.000772109	0.0186128	NF IvsU-EF IvsU
ENSG00000134480	CCNH	-1.13662	0.000773264	0.0186128	NF IvsU-EF IvsU
ENSG00000088826	SMOX	1.54746	0.000783246	0.0187979	NF IvsU-EF IvsU
ENSG00000111912	NCOA7	1.2246	0.000791092	0.0189309	NF IvsU-EF IvsU
ENSG00000196456	ZNF775	1.5503	0.000797931	0.019039	NF IvsU-EF IvsU
ENSG00000135049	AGTPBP1	-1.05788	0.000811451	0.0192193	NF IvsU-EF IvsU
ENSG00000254996	ANKHD1-EIF4EBP3	-1.33767	0.000812442	0.0192193	NF IvsU-EF IvsU
ENSG00000203832	NBPF20	-0.960291	0.000812511	0.0192193	NF IvsU-EF IvsU
ENSG00000174373	RALGAPA1	-0.989674	0.000818098	0.0192958	NF IvsU-EF IvsU
ENSG00000148337	CIZ1	1.4245	0.000846426	0.0199068	NF IvsU-EF IvsU
ENSG00000170638	TRABD	1.54005	0.000854272	0.0200214	NF IvsU-EF IvsU
ENSG00000143190	POU2F1	-0.965746	0.000858412	0.0200214	NF IvsU-EF IvsU
ENSG00000105205	CLC	3.17284	0.000858618	0.0200214	NF IvsU-EF IvsU
ENSG00000117859	OSBPL9	-0.96653	0.000863003	0.0200581	NF IvsU-EF IvsU
ENSG00000025796	SEC63	-1.12115	0.000865079	0.0200581	NF IvsU-EF IvsU
ENSG00000114857	NKTR	-1.17851	0.000868587	0.0200827	NF IvsU-EF IvsU
ENSG00000136040	PLXNC1	-1.27383	0.000893255	0.020595	NF IvsU-EF IvsU
ENSG00000204308	RNF5	1.17093	0.000908104	0.0208788	NF IvsU-EF IvsU
ENSG00000136404	TM6SF1	-1.25052	0.000916446	0.0210093	NF IvsU-EF IvsU
ENSG00000123091	RNF11	1.30913	0.0009189	0.0210093	NF IvsU-EF IvsU
ENSG00000065526	SPEN	-0.912864	0.000923228	0.0210496	NF IvsU-EF IvsU
ENSG00000132581	SDF2	1.06747	0.000926608	0.0210681	NF IvsU-EF IvsU
ENSG00000100906	NFKBIA	1.26504	0.000931741	0.0211263	NF IvsU-EF IvsU
ENSG00000146282	RARS2	-1.07219	0.000944543	0.0213484	NF IvsU-EF IvsU
ENSG00000151893	CACUL1	-0.949426	0.000947099	0.0213484	NF IvsU-EF IvsU
ENSG00000101182	PSMA7	0.97565	0.000949338	0.0213484	NF IvsU-EF IvsU
ENSG00000009694	TENM1	-1.06862	0.000955641	0.0214314	NF IvsU-EF IvsU
ENSG00000084676	NCOA1	-1.19367	0.000962328	0.0215226	NF IvsU-EF IvsU
ENSG00000196562	SULF2	-1.11041	0.000969958	0.0216343	NF IvsU-EF IvsU
ENSG00000186088	GSAP	-0.959741	0.000973045	0.0216443	NF IvsU-EF IvsU
ENSG00000115355	CCDC88A	-1.19236	0.000977545	0.0216856	NF IvsU-EF IvsU
ENSG00000249437	NAIP	-1.18768	0.000986885	0.0218314	NF IvsU-EF IvsU
ENSG00000119318	RAD23B	-1.05909	0.000989434	0.0218314	NF IvsU-EF IvsU
ENSG00000183401	CCDC159	1.20938	0.000994701	0.0218887	NF IvsU-EF IvsU
ENSG00000131626	PPFIA1	-0.954188	0.00100335	0.0219562	NF IvsU-EF IvsU
ENSG00000066739	ATG2B	-0.8998	0.00100749	0.0219562	NF IvsU-EF IvsU
ENSG00000108854	SMURF2	-1.06996	0.00100775	0.0219562	NF IvsU-EF IvsU
ENSG00000140853	NLRC5	1.32863	0.00100858	0.0219562	NF IvsU-EF IvsU
ENSG00000188056	TREML4	-1.63194	0.00101114	0.0219562	NF IvsU-EF IvsU
ENSG00000143106	PSMA5	1.04713	0.00101538	0.021961	NF IvsU-EF IvsU
ENSG00000121552	CSTA	-1.909	0.00101671	0.021961	NF IvsU-EF IvsU
ENSG00000185187	SIGIRR	1.44677	0.00102471	0.0220756	NF IvsU-EF IvsU
ENSG00000085433	WDR47	-1.09102	0.00102958	0.0221225	NF IvsU-EF IvsU
ENSG00000196683	TOMM7	1.29445	0.00103717	0.0221537	NF IvsU-EF IvsU
ENSG00000179152	TCAIM	-1.17753	0.00103729	0.0221537	NF IvsU-EF IvsU
ENSG00000119778	ATAD2B	-0.948957	0.00103913	0.0221537	NF IvsU-EF IvsU
ENSG00000043143	JADE2	1.08651	0.00104257	0.0221696	NF IvsU-EF IvsU
ENSG00000134313	KIDINS220	-0.987518	0.00104693	0.0222046	NF IvsU-EF IvsU
ENSG00000196549	MME	-2.21443	0.00105818	0.0223855	NF IvsU-EF IvsU
ENSG00000160446	ZDHHC12	2.16316	0.00106206	0.0224097	NF IvsU-EF IvsU
ENSG00000154146	NRGN	2.30496	0.00106825	0.0224826	NF IvsU-EF IvsU
ENSG00000179144	GIMAP7	0.999156	0.00107138	0.0224907	NF IvsU-EF IvsU
ENSG00000216937	CCDC7	-1.02372	0.00107658	0.0225423	NF IvsU-EF IvsU
ENSG00000243317	C7orf73	1.34433	0.00108919	0.0227006	NF IvsU-EF IvsU
ENSG00000158555	GDPD5	1.55817	0.00108967	0.0227006	NF IvsU-EF IvsU
ENSG00000104903	LYL1	1.42858	0.00109891	0.0228351	NF IvsU-EF IvsU
ENSG00000165661	QSOX2	1.10207	0.00110584	0.022921	NF IvsU-EF IvsU
ENSG00000105669	COPE	1.20625	0.00111423	0.0230368	NF IvsU-EF IvsU
ENSG00000008517	IL32	1.52168	0.00111936	0.0230846	NF IvsU-EF IvsU
ENSG00000089094	KDM2B	1.05674	0.00112414	0.0230958	NF IvsU-EF IvsU
ENSG00000125245	GPR18	-0.982543	0.00112818	0.0230958	NF IvsU-EF IvsU
ENSG00000188229	TUBB4B	1.60516	0.00112834	0.0230958	NF IvsU-EF IvsU
ENSG00000143858	SYT2	-1.62259	0.00113913	0.0232587	NF IvsU-EF IvsU
ENSG00000161040	FBXL13	-1.88388	0.00114795	0.0233776	NF IvsU-EF IvsU
ENSG00000108932	SLC16A6	-1.07471	0.00115065	0.0233776	NF IvsU-EF IvsU
ENSG00000169499	PLEKHA2	0.91075	0.0011665	0.023641	NF IvsU-EF IvsU
ENSG00000185291	IL3RA	2.0985	0.00118208	0.0238979	NF IvsU-EF IvsU
ENSG00000116815	CD58	-1.33016	0.00118774	0.0239532	NF IvsU-EF IvsU
ENSG00000005022	SLC25A5	1.04394	0.00120015	0.0240771	NF IvsU-EF IvsU
ENSG00000244462	RBM12	-1.09888	0.0012026	0.0240771	NF IvsU-EF IvsU
ENSG00000175061	FAM211A-AS1	1.13899	0.00120268	0.0240771	NF IvsU-EF IvsU
ENSG00000162929	KIAA1841	-1.29943	0.00120872	0.0240849	NF IvsU-EF IvsU
ENSG00000099624	ATP5D	1.87454	0.00120894	0.0240849	NF IvsU-EF IvsU
ENSG00000070961	ATP2B1	-0.958904	0.00122053	0.024257	NF IvsU-EF IvsU
ENSG00000169738	DCXR	1.43262	0.00122436	0.0242742	NF IvsU-EF IvsU
ENSG00000131374	TBC1D5	-0.891852	0.00123891	0.0245035	NF IvsU-EF IvsU
ENSG00000171988	JMJD1C	-1.31796	0.00126142	0.0248397	NF IvsU-EF IvsU
ENSG00000188186	LAMTOR4	1.1861	0.00126196	0.0248397	NF IvsU-EF IvsU
ENSG00000249835	VCAN-AS1	-1.53284	0.00127515	0.0250394	NF IvsU-EF IvsU
ENSG00000142687	KIAA0319L	0.978009	0.00129218	0.0253027	NF IvsU-EF IvsU
ENSG00000133703	KRAS	-1.00993	0.0012996	0.0253027	NF IvsU-EF IvsU
ENSG00000017483	SLC38A5	2.08835	0.00130024	0.0253027	NF IvsU-EF IvsU
ENSG00000105352	CEACAM4	-1.50679	0.00130089	0.0253027	NF IvsU-EF IvsU
ENSG00000196597	ZNF782	-1.22818	0.00132278	0.025482	NF IvsU-EF IvsU
ENSG00000121104	FAM117A	1.02029	0.00132379	0.025482	NF IvsU-EF IvsU
ENSG00000211459	MT-RNR1	1.87486	0.00132444	0.025482	NF IvsU-EF IvsU
ENSG00000196735	HLA-DQA1	1.23197	0.00132458	0.025482	NF IvsU-EF IvsU
ENSG00000162366	PDZK1IP1	2.17583	0.00132563	0.025482	NF IvsU-EF IvsU
ENSG00000130589	HELZ2	1.69598	0.00133517	0.0256054	NF IvsU-EF IvsU
ENSG00000111670	GNPTAB	-0.929097	0.00134326	0.0257005	NF IvsU-EF IvsU
ENSG00000112511	PHF1	1.21727	0.00136028	0.0259042	NF IvsU-EF IvsU
ENSG00000174501	ANKRD36C	-0.944896	0.0013647	0.0259042	NF IvsU-EF IvsU
ENSG00000131043	AAR2	1.32391	0.00136938	0.0259042	NF IvsU-EF IvsU
ENSG00000164941	INTS8	-1.00927	0.00137116	0.0259042	NF IvsU-EF IvsU
ENSG00000203710	CR1	-1.67827	0.00137507	0.0259042	NF IvsU-EF IvsU
ENSG00000213066	FGFR1OP	-1.01727	0.00137544	0.0259042	NF IvsU-EF IvsU
ENSG00000145241	CENPC	-1.09116	0.001376	0.0259042	NF IvsU-EF IvsU
ENSG00000107521	HPS1	1.31667	0.00139344	0.0261724	NF IvsU-EF IvsU
ENSG00000108309	RUNDC3A	1.6639	0.00142195	0.0266119	NF IvsU-EF IvsU
ENSG00000084110	HAL	-1.57173	0.00142332	0.0266119	NF IvsU-EF IvsU
ENSG00000059377	TBXAS1	-1.04424	0.00143277	0.0266913	NF IvsU-EF IvsU
ENSG00000120217	CD274	2.38271	0.00143407	0.0266913	NF IvsU-EF IvsU
ENSG00000141510	TP53	1.17467	0.00144959	0.0268211	NF IvsU-EF IvsU
ENSG00000147168	IL2RG	1.00806	0.00145056	0.0268211	NF IvsU-EF IvsU
ENSG00000138166	DUSP5	2.22992	0.00145085	0.0268211	NF IvsU-EF IvsU
ENSG00000013503	POLR3B	-1.20434	0.0014605	0.0269389	NF IvsU-EF IvsU
ENSG00000196712	NF1	-1.04233	0.00146915	0.0270257	NF IvsU-EF IvsU
ENSG00000138185	ENTPD1	-1.12152	0.00147179	0.0270257	NF IvsU-EF IvsU
ENSG00000129355	CDKN2D	1.24361	0.00147782	0.0270758	NF IvsU-EF IvsU
ENSG00000232573	RPL3P4	1.45206	0.00149055	0.0272482	NF IvsU-EF IvsU
ENSG00000165272	AQP3	1.29765	0.00150235	0.0274029	NF IvsU-EF IvsU
ENSG00000234127	TRIM26	1.31827	0.00151271	0.0275306	NF IvsU-EF IvsU
ENSG00000204287	HLA-DRA	1.12228	0.00153336	0.0278447	NF IvsU-EF IvsU
ENSG00000020922	MRE11A	-0.999859	0.00153685	0.0278464	NF IvsU-EF IvsU
ENSG00000197375	SLC22A5	-1.03223	0.00154204	0.0278484	NF IvsU-EF IvsU
ENSG00000165704	HPRT1	1.88885	0.00154374	0.0278484	NF IvsU-EF IvsU
ENSG00000156587	UBE2L6	1.34636	0.00155644	0.0280159	NF IvsU-EF IvsU
ENSG00000157873	TNFRSF14	1.26059	0.00156654	0.0281361	NF IvsU-EF IvsU
ENSG00000248323	LUCAT1	-1.85218	0.00157012	0.0281388	NF IvsU-EF IvsU
ENSG00000154265	ABCA5	-1.13827	0.00158618	0.0283646	NF IvsU-EF IvsU
ENSG00000198265	HELZ	-0.979934	0.00159275	0.0284201	NF IvsU-EF IvsU
ENSG00000068971	PPP2R5B	1.55612	0.00160482	0.0285735	NF IvsU-EF IvsU
ENSG00000173681	CXorf23	-1.04578	0.00161287	0.0286546	NF IvsU-EF IvsU
ENSG00000108825	PTGES3L-AARSD1	1.30552	0.0016376	0.0290311	NF IvsU-EF IvsU
ENSG00000121749	TBC1D15	-0.95491	0.0016771	0.029619	NF IvsU-EF IvsU
ENSG00000170271	FAXDC2	1.35104	0.0016801	0.029619	NF IvsU-EF IvsU
ENSG00000014216	CAPN1	1.0751	0.00168159	0.029619	NF IvsU-EF IvsU
ENSG00000132274	TRIM22	1.47785	0.00169812	0.0297316	NF IvsU-EF IvsU
ENSG00000169967	MAP3K2	-1.13748	0.00169822	0.0297316	NF IvsU-EF IvsU
ENSG00000124486	USP9X	-0.958659	0.00169885	0.0297316	NF IvsU-EF IvsU
ENSG00000137944	CCBL2	-1.41067	0.00172875	0.0301388	NF IvsU-EF IvsU
ENSG00000197223	C1D	1.13382	0.00173151	0.0301388	NF IvsU-EF IvsU
ENSG00000107938	EDRF1	-0.92428	0.00173313	0.0301388	NF IvsU-EF IvsU
ENSG00000025770	NCAPH2	1.30017	0.00173731	0.0301476	NF IvsU-EF IvsU
ENSG00000185236	RAB11B	2.0686	0.00174366	0.030179	NF IvsU-EF IvsU
ENSG00000100348	TXN2	1.60301	0.00174647	0.030179	NF IvsU-EF IvsU
ENSG00000071564	TCF3	1.16526	0.00175092	0.0301923	NF IvsU-EF IvsU
ENSG00000206052	DOK6	-1.17143	0.00175467	0.0301936	NF IvsU-EF IvsU
ENSG00000171444	MCC	-1.1187	0.00176921	0.0303801	NF IvsU-EF IvsU
ENSG00000139192	TAPBPL	1.03185	0.00178673	0.0306091	NF IvsU-EF IvsU
ENSG00000137462	TLR2	-1.16663	0.00179001	0.0306091	NF IvsU-EF IvsU
ENSG00000237892	KLF7-IT1	-1.47728	0.00179527	0.0306353	NF IvsU-EF IvsU
ENSG00000204161	C10orf128	1.26874	0.00180019	0.0306448	NF IvsU-EF IvsU
ENSG00000138621	PPCDC	1.20262	0.00180569	0.0306448	NF IvsU-EF IvsU
ENSG00000173230	GOLGB1	-0.92325	0.00180702	0.0306448	NF IvsU-EF IvsU
ENSG00000115350	POLE4	1.05851	0.00181521	0.0307201	NF IvsU-EF IvsU
ENSG00000149485	FADS1	-1.12932	0.00183029	0.0309116	NF IvsU-EF IvsU
ENSG00000196975	ANXA4	1.39969	0.00184273	0.0309953	NF IvsU-EF IvsU
ENSG00000164054	SHISA5	1.0208	0.00184944	0.0309953	NF IvsU-EF IvsU
ENSG00000186470	BTN3A2	0.964297	0.00184948	0.0309953	NF IvsU-EF IvsU
ENSG00000051382	PIK3CB	-0.886265	0.00185306	0.0309953	NF IvsU-EF IvsU
ENSG00000198734	F5	-1.79748	0.00186094	0.0309953	NF IvsU-EF IvsU
ENSG00000165671	NSD1	-0.811656	0.00186346	0.0309953	NF IvsU-EF IvsU
ENSG00000019582	CD74	1.90109	0.00186361	0.0309953	NF IvsU-EF IvsU
ENSG00000167106	FAM102A	1.22338	0.00186546	0.0309953	NF IvsU-EF IvsU
ENSG00000111144	LTA4H	-0.956842	0.00190316	0.031517	NF IvsU-EF IvsU
ENSG00000141298	SSH2	-1.12607	0.00190454	0.031517	NF IvsU-EF IvsU
ENSG00000143554	SLC27A3	1.17742	0.0019103	0.0315488	NF IvsU-EF IvsU
ENSG00000114770	ABCC5	-1.16303	0.0019251	0.0317293	NF IvsU-EF IvsU
ENSG00000100227	POLDIP3	1.25749	0.00193799	0.0318272	NF IvsU-EF IvsU
ENSG00000072694	FCGR2B	1.23007	0.00193977	0.0318272	NF IvsU-EF IvsU
ENSG00000100060	MFNG	1.14342	0.00194267	0.0318272	NF IvsU-EF IvsU
ENSG00000227518	MIR1302-11	-1.20713	0.00198154	0.0323993	NF IvsU-EF IvsU
ENSG00000125207	PIWIL1	-4.56161	0.0020109	0.0328141	NF IvsU-EF IvsU
ENSG00000160888	IER2	1.73122	0.0020276	0.033021	NF IvsU-EF IvsU
ENSG00000158717	RNF166	1.13393	0.00203426	0.0330637	NF IvsU-EF IvsU
ENSG00000161011	SQSTM1	1.16223	0.0020515	0.033278	NF IvsU-EF IvsU
ENSG00000168056	LTBP3	1.19779	0.00207543	0.0335999	NF IvsU-EF IvsU
ENSG00000067208	EVI5	-0.96625	0.00209637	0.0337757	NF IvsU-EF IvsU
ENSG00000076924	XAB2	1.27971	0.00209945	0.0337757	NF IvsU-EF IvsU
ENSG00000178982	EIF3K	1.0707	0.00210085	0.0337757	NF IvsU-EF IvsU
ENSG00000185219	ZNF445	-0.868081	0.00210275	0.0337757	NF IvsU-EF IvsU
ENSG00000072364	AFF4	-0.909113	0.00211315	0.0338764	NF IvsU-EF IvsU
ENSG00000100216	TOMM22	0.977689	0.00213381	0.0341189	NF IvsU-EF IvsU
ENSG00000168615	ADAM9	-0.89691	0.00213658	0.0341189	NF IvsU-EF IvsU
ENSG00000131969	ABHD12B	-2.36469	0.00214303	0.0341553	NF IvsU-EF IvsU
ENSG00000185043	CIB1	1.26203	0.00215066	0.0341775	NF IvsU-EF IvsU
ENSG00000066294	CD84	-0.935355	0.00215275	0.0341775	NF IvsU-EF IvsU
ENSG00000122432	SPATA1	-1.67565	0.00215947	0.034218	NF IvsU-EF IvsU
ENSG00000123636	BAZ2B	-1.25315	0.00217887	0.0344589	NF IvsU-EF IvsU
ENSG00000113161	HMGCR	-0.910423	0.00218727	0.0345252	NF IvsU-EF IvsU
ENSG00000065559	MAP2K4	-1.0412	0.00219841	0.0345782	NF IvsU-EF IvsU
ENSG00000253729	PRKDC	-0.895237	0.00219905	0.0345782	NF IvsU-EF IvsU
ENSG00000120280	CXorf21	1.20403	0.00221296	0.0347303	NF IvsU-EF IvsU
ENSG00000113649	TCERG1	-0.926645	0.00221985	0.0347721	NF IvsU-EF IvsU
ENSG00000151694	ADAM17	-0.904654	0.00223141	0.0348865	NF IvsU-EF IvsU
ENSG00000117448	AKR1A1	1.22102	0.00223735	0.0349128	NF IvsU-EF IvsU
ENSG00000125818	PSMF1	1.33569	0.0022562	0.0351402	NF IvsU-EF IvsU
ENSG00000110057	UNC93B1	1.19811	0.00230407	0.0358178	NF IvsU-EF IvsU
ENSG00000117523	PRRC2C	-0.962743	0.00231478	0.0359162	NF IvsU-EF IvsU
ENSG00000068354	TBC1D25	1.71323	0.00231919	0.0359168	NF IvsU-EF IvsU
ENSG00000083535	PIBF1	-0.995363	0.00232818	0.0359882	NF IvsU-EF IvsU
ENSG00000104814	MAP4K1	1.04563	0.00233702	0.0360164	NF IvsU-EF IvsU
ENSG00000163590	PPM1L	-0.950625	0.00233879	0.0360164	NF IvsU-EF IvsU
ENSG00000063177	RPL18	1.02165	0.00235051	0.0361292	NF IvsU-EF IvsU
ENSG00000004864	SLC25A13	-1.02718	0.00236566	0.0362941	NF IvsU-EF IvsU
ENSG00000102901	CENPT	1.16742	0.00239209	0.0365508	NF IvsU-EF IvsU
ENSG00000142856	ITGB3BP	-1.25254	0.00239894	0.0365508	NF IvsU-EF IvsU
ENSG00000139278	GLIPR1	-1.07988	0.00240118	0.0365508	NF IvsU-EF IvsU
ENSG00000140563	MCTP2	-1.53033	0.0024016	0.0365508	NF IvsU-EF IvsU
ENSG00000141985	SH3GL1	1.27902	0.00240466	0.0365508	NF IvsU-EF IvsU
ENSG00000137309	HMGA1	1.46036	0.00241981	0.0366847	NF IvsU-EF IvsU
ENSG00000163539	CLASP2	-0.962151	0.00242241	0.0366847	NF IvsU-EF IvsU
ENSG00000134470	IL15RA	1.19483	0.00242721	0.0366898	NF IvsU-EF IvsU
ENSG00000181817	LSM10	2.96082	0.00243363	0.0367191	NF IvsU-EF IvsU
ENSG00000205352	PRR13	1.18987	0.00245035	0.0368078	NF IvsU-EF IvsU
ENSG00000103148	NPRL3	1.58482	0.0024512	0.0368078	NF IvsU-EF IvsU
ENSG00000100721	TCL1A	1.45321	0.00245295	0.0368078	NF IvsU-EF IvsU
ENSG00000141574	SECTM1	1.38959	0.00247001	0.036996	NF IvsU-EF IvsU
ENSG00000106809	OGN	-1.56332	0.00249271	0.0372551	NF IvsU-EF IvsU
ENSG00000140280	LYSMD2	0.989209	0.00249638	0.0372551	NF IvsU-EF IvsU
ENSG00000162378	ZYG11B	-1.027	0.00251102	0.0374055	NF IvsU-EF IvsU
ENSG00000073921	PICALM	-1.28829	0.0025528	0.0379358	NF IvsU-EF IvsU
ENSG00000135905	DOCK10	-1.01018	0.00255855	0.0379358	NF IvsU-EF IvsU
ENSG00000114030	KPNA1	-0.864307	0.00256048	0.0379358	NF IvsU-EF IvsU
ENSG00000230724	LINC01001	-1.7436	0.00257533	0.038087	NF IvsU-EF IvsU
ENSG00000164506	STXBP5	-1.11595	0.00261357	0.0385144	NF IvsU-EF IvsU
ENSG00000197603	C5orf42	-0.889743	0.00261361	0.0385144	NF IvsU-EF IvsU
ENSG00000174130	TLR6	-1.33365	0.00264072	0.038718	NF IvsU-EF IvsU
ENSG00000126088	UROD	1.1406	0.00264106	0.038718	NF IvsU-EF IvsU
ENSG00000145088	EAF2	-1.54443	0.00264158	0.038718	NF IvsU-EF IvsU
ENSG00000005483	KMT2E	-0.977426	0.00265567	0.0387288	NF IvsU-EF IvsU
ENSG00000013375	PGM3	-1.02864	0.00265613	0.0387288	NF IvsU-EF IvsU
ENSG00000146592	CREB5	-1.60267	0.00265647	0.0387288	NF IvsU-EF IvsU
ENSG00000228393	LINC01004	-1.41074	0.00266264	0.0387499	NF IvsU-EF IvsU
ENSG00000034152	MAP2K3	1.40848	0.00266866	0.0387688	NF IvsU-EF IvsU
ENSG00000085382	HACE1	-0.960833	0.00268139	0.0388849	NF IvsU-EF IvsU
ENSG00000112787	FBRSL1	1.57059	0.00269224	0.0389733	NF IvsU-EF IvsU
ENSG00000141664	ZCCHC2	1.03193	0.00270514	0.0390571	NF IvsU-EF IvsU
ENSG00000178904	DPY19L3	-1.15449	0.00270754	0.0390571	NF IvsU-EF IvsU
ENSG00000180182	MED14	-0.767695	0.00271785	0.0391371	NF IvsU-EF IvsU
ENSG00000175826	CTDNEP1	1.33987	0.00273082	0.0392549	NF IvsU-EF IvsU
ENSG00000104450	SPAG1	-1.28663	0.00275388	0.0394483	NF IvsU-EF IvsU
ENSG00000134900	TPP2	-1.0404	0.00275962	0.0394483	NF IvsU-EF IvsU
ENSG00000229816	DDX50P1	-1.4583	0.00276176	0.0394483	NF IvsU-EF IvsU
ENSG00000177225	PDDC1	1.35742	0.00276349	0.0394483	NF IvsU-EF IvsU
ENSG00000178988	MRFAP1L1	0.933362	0.00278748	0.0396379	NF IvsU-EF IvsU
ENSG00000188352	FOCAD	-0.894197	0.00279121	0.0396379	NF IvsU-EF IvsU
ENSG00000183726	TMEM50A	0.887843	0.0027982	0.0396379	NF IvsU-EF IvsU
ENSG00000148175	STOM	1.01953	0.00280038	0.0396379	NF IvsU-EF IvsU
ENSG00000121316	PLBD1	-1.13784	0.00280093	0.0396379	NF IvsU-EF IvsU
ENSG00000157216	SSBP3	0.933281	0.00284344	0.0401116	NF IvsU-EF IvsU
ENSG00000136869	TLR4	-1.14233	0.00284417	0.0401116	NF IvsU-EF IvsU
ENSG00000072274	TFRC	0.944133	0.00287853	0.0404617	NF IvsU-EF IvsU
ENSG00000132819	RBM38	1.33263	0.00287885	0.0404617	NF IvsU-EF IvsU
ENSG00000078808	SDF4	1.36779	0.00289188	0.0405753	NF IvsU-EF IvsU
ENSG00000069943	PIGB	-1.26249	0.00291164	0.0407829	NF IvsU-EF IvsU
ENSG00000102710	SUPT20H	-1.00086	0.00291719	0.0407909	NF IvsU-EF IvsU
ENSG00000135218	CD36	-1.04532	0.00292471	0.0408266	NF IvsU-EF IvsU
ENSG00000115825	PRKD3	-0.94305	0.0029721	0.0414177	NF IvsU-EF IvsU
ENSG00000222011	FAM185A	-1.35679	0.00299288	0.0415982	NF IvsU-EF IvsU
ENSG00000204613	TRIM10	1.28229	0.00299519	0.0415982	NF IvsU-EF IvsU
ENSG00000121716	PILRB	0.923806	0.00300719	0.0416943	NF IvsU-EF IvsU
ENSG00000185745	IFIT1	1.94394	0.00301711	0.0417201	NF IvsU-EF IvsU
ENSG00000109381	ELF2	-1.02529	0.00302075	0.0417201	NF IvsU-EF IvsU
ENSG00000160216	AGPAT3	0.96565	0.0030243	0.0417201	NF IvsU-EF IvsU
ENSG00000126456	IRF3	1.31221	0.00304211	0.0418837	NF IvsU-EF IvsU
ENSG00000124224	PPP4R1L	-0.967548	0.00304637	0.0418837	NF IvsU-EF IvsU
ENSG00000130826	DKC1	0.803071	0.00305465	0.0419274	NF IvsU-EF IvsU
ENSG00000134255	CEPT1	-0.920287	0.00305982	0.0419282	NF IvsU-EF IvsU
ENSG00000189079	ARID2	-0.881296	0.00307035	0.0419728	NF IvsU-EF IvsU
ENSG00000151240	DIP2C	1.12154	0.0030733	0.0419728	NF IvsU-EF IvsU
ENSG00000136250	AOAH	-0.821321	0.00309079	0.0420786	NF IvsU-EF IvsU
ENSG00000112282	MED23	-0.865909	0.0030913	0.0420786	NF IvsU-EF IvsU
ENSG00000165646	SLC18A2	-1.20135	0.00310259	0.0421624	NF IvsU-EF IvsU
ENSG00000131375	CAPN7	-0.978351	0.00311717	0.0422904	NF IvsU-EF IvsU
ENSG00000137177	KIF13A	-0.989424	0.00313855	0.0424459	NF IvsU-EF IvsU
ENSG00000125503	PPP1R12C	1.23919	0.00314833	0.0424459	NF IvsU-EF IvsU
ENSG00000131408	NR1H2	1.3864	0.00314843	0.0424459	NF IvsU-EF IvsU
ENSG00000137959	IFI44L	2.46101	0.00314932	0.0424459	NF IvsU-EF IvsU
ENSG00000163625	WDFY3	-1.63465	0.00318467	0.042852	NF IvsU-EF IvsU
ENSG00000137965	IFI44	1.87437	0.00319759	0.0429074	NF IvsU-EF IvsU
ENSG00000173762	CD7	1.64409	0.00319923	0.0429074	NF IvsU-EF IvsU
ENSG00000244509	APOBEC3C	2.59722	0.00320506	0.0429153	NF IvsU-EF IvsU
ENSG00000157741	UBN2	-0.833426	0.00322481	0.0430983	NF IvsU-EF IvsU
ENSG00000116741	RGS2	-1.90066	0.00322922	0.0430983	NF IvsU-EF IvsU
ENSG00000177989	ODF3B	1.33211	0.00323984	0.0431033	NF IvsU-EF IvsU
ENSG00000142541	RPL13A	1.07948	0.0032401	0.0431033	NF IvsU-EF IvsU
ENSG00000090905	TNRC6A	-0.812684	0.00325013	0.0431668	NF IvsU-EF IvsU
ENSG00000211867	TRAJ22	-1.63224	0.00325992	0.0432269	NF IvsU-EF IvsU
ENSG00000100014	SPECC1L	-0.753818	0.00327079	0.043301	NF IvsU-EF IvsU
ENSG00000058091	CDK14	-1.19972	0.00328927	0.0434755	NF IvsU-EF IvsU
ENSG00000085511	MAP3K4	-0.837107	0.00329917	0.043505	NF IvsU-EF IvsU
ENSG00000107566	ERLIN1	1.20834	0.00330378	0.043505	NF IvsU-EF IvsU
ENSG00000042493	CAPG	1.15725	0.00330975	0.043505	NF IvsU-EF IvsU
ENSG00000183625	CCR3	1.63871	0.0033127	0.043505	NF IvsU-EF IvsU
ENSG00000168769	TET2	-1.19642	0.00332483	0.0435946	NF IvsU-EF IvsU
ENSG00000168062	BATF2	2.6677	0.0033328	0.0436294	NF IvsU-EF IvsU
ENSG00000174611	KY	-1.29523	0.0033451	0.0437206	NF IvsU-EF IvsU
ENSG00000174842	GLMN	-1.32961	0.00335607	0.0437944	NF IvsU-EF IvsU
ENSG00000197930	ERO1L	-1.09657	0.00336678	0.0438643	NF IvsU-EF IvsU
ENSG00000178996	SNX18	-0.92572	0.00338628	0.0440485	NF IvsU-EF IvsU
ENSG00000104805	NUCB1	1.32844	0.00341769	0.0443867	NF IvsU-EF IvsU
ENSG00000172757	CFL1	1.10409	0.00342601	0.0444244	NF IvsU-EF IvsU
ENSG00000102763	VWA8	-0.907922	0.0034374	0.0445018	NF IvsU-EF IvsU
ENSG00000158856	DMTN	2.0843	0.00344875	0.0445785	NF IvsU-EF IvsU
ENSG00000126254	RBM42	1.33704	0.00347052	0.0447894	NF IvsU-EF IvsU
ENSG00000213689	TREX1	1.31227	0.00350719	0.0451711	NF IvsU-EF IvsU
ENSG00000139132	FGD4	-0.999377	0.0035111	0.0451711	NF IvsU-EF IvsU
ENSG00000154217	PITPNC1	-0.92241	0.00352762	0.0453021	NF IvsU-EF IvsU
ENSG00000100207	TCF20	-0.812098	0.00353232	0.0453021	NF IvsU-EF IvsU
ENSG00000163563	MNDA	-1.53296	0.00353852	0.0453107	NF IvsU-EF IvsU
ENSG00000241399	CD302	-0.952166	0.00356054	0.0454778	NF IvsU-EF IvsU
ENSG00000160948	VPS28	0.977207	0.00356265	0.0454778	NF IvsU-EF IvsU
ENSG00000186866	POFUT2	1.33351	0.00358108	0.0456098	NF IvsU-EF IvsU
ENSG00000114745	GORASP1	1.00407	0.00358411	0.0456098	NF IvsU-EF IvsU
ENSG00000149308	NPAT	-1.09777	0.00359054	0.045621	NF IvsU-EF IvsU
ENSG00000088970	PLK1S1	-0.964105	0.00360616	0.0457056	NF IvsU-EF IvsU
ENSG00000123143	PKN1	1.13902	0.00361418	0.0457056	NF IvsU-EF IvsU
ENSG00000206337	HCP5	0.860841	0.00361768	0.0457056	NF IvsU-EF IvsU
ENSG00000102580	DNAJC3	-1.07742	0.00362967	0.0457056	NF IvsU-EF IvsU
ENSG00000140988	RPS2	0.94473	0.00362986	0.0457056	NF IvsU-EF IvsU
ENSG00000065883	CDK13	-0.847172	0.00363061	0.0457056	NF IvsU-EF IvsU
ENSG00000073417	PDE8A	-0.863947	0.00363867	0.0457369	NF IvsU-EF IvsU
ENSG00000136709	WDR33	-0.826321	0.0036462	0.0457615	NF IvsU-EF IvsU
ENSG00000132300	PTCD3	-0.847724	0.00366945	0.0459086	NF IvsU-EF IvsU
ENSG00000150045	KLRF1	-1.62001	0.00367209	0.0459086	NF IvsU-EF IvsU
ENSG00000164880	INTS1	1.13598	0.0036747	0.0459086	NF IvsU-EF IvsU
ENSG00000075884	ARHGAP15	-1.10839	0.00370202	0.0461723	NF IvsU-EF IvsU
ENSG00000106100	NOD1	0.988328	0.00370706	0.0461723	NF IvsU-EF IvsU
ENSG00000182621	PLCB1	-0.95701	0.00371959	0.0462122	NF IvsU-EF IvsU
ENSG00000131263	RLIM	-0.866892	0.00372152	0.0462122	NF IvsU-EF IvsU
ENSG00000196497	IPO4	1.08005	0.00373516	0.0462758	NF IvsU-EF IvsU
ENSG00000183826	BTBD9	-0.767101	0.00373792	0.0462758	NF IvsU-EF IvsU
ENSG00000172456	FGGY	-1.3711	0.00375679	0.0464393	NF IvsU-EF IvsU
ENSG00000166579	NDEL1	-1.1195	0.00377831	0.0466136	NF IvsU-EF IvsU
ENSG00000106560	GIMAP2	1.19786	0.00378225	0.0466136	NF IvsU-EF IvsU
ENSG00000161847	RAVER1	1.24677	0.00379065	0.0466472	NF IvsU-EF IvsU
ENSG00000135916	ITM2C	1.71129	0.00380046	0.0466979	NF IvsU-EF IvsU
ENSG00000155849	ELMO1	-0.878549	0.00383533	0.0470552	NF IvsU-EF IvsU
ENSG00000170873	MTSS1	-0.829199	0.003841	0.0470552	NF IvsU-EF IvsU
ENSG00000196172	ZNF681	-1.64508	0.00384913	0.0470844	NF IvsU-EF IvsU
ENSG00000036257	CUL3	-0.973833	0.00386602	0.0472206	NF IvsU-EF IvsU
ENSG00000066933	MYO9A	-0.786159	0.00395374	0.0482204	NF IvsU-EF IvsU
ENSG00000112773	FAM46A	0.852882	0.00399704	0.048641	NF IvsU-EF IvsU
ENSG00000106683	LIMK1	1.27654	0.00400008	0.048641	NF IvsU-EF IvsU
ENSG00000120594	PLXDC2	-0.899239	0.0040066	0.0486482	NF IvsU-EF IvsU
ENSG00000100030	MAPK1	-0.927687	0.00402428	0.048691	NF IvsU-EF IvsU
ENSG00000132334	PTPRE	-0.8317	0.00402447	0.048691	NF IvsU-EF IvsU
ENSG00000173113	TRMT112	1.12122	0.00402793	0.048691	NF IvsU-EF IvsU
ENSG00000099917	MED15	0.995294	0.00405663	0.048966	NF IvsU-EF IvsU
ENSG00000138640	FAM13A	-1.03722	0.00407233	0.0490833	NF IvsU-EF IvsU
ENSG00000148341	SH3GLB2	1.26042	0.00411429	0.0495163	NF IvsU-EF IvsU
ENSG00000137216	TMEM63B	1.50604	0.00413662	0.0497121	NF IvsU-EF IvsU
ENSG00000165181	C9orf84	-2.21857	0.00414568	0.0497481	NF IvsU-EF IvsU
ENSG00000120868	APAF1	-0.96198	0.00417657	0.0500456	NF IvsU-EF IvsU
ENSG00000010810	FYN	-0.81969	0.00420199	0.0502769	NF IvsU-EF IvsU
ENSG00000154978	VOPP1	0.814493	0.0042462	0.0507319	NF IvsU-EF IvsU
ENSG00000145428	RNF175	-1.22927	0.00426108	0.0508357	NF IvsU-EF IvsU
ENSG00000163535	SGOL2	1.34074	0.00428401	0.0509891	NF IvsU-EF IvsU
ENSG00000235703	LINC00894	-0.893309	0.00428637	0.0509891	NF IvsU-EF IvsU
ENSG00000002549	LAP3	1.76462	0.00433718	0.0514471	NF IvsU-EF IvsU
ENSG00000107863	ARHGAP21	-0.871043	0.00433826	0.0514471	NF IvsU-EF IvsU
ENSG00000133794	ARNTL	-0.930898	0.00434367	0.0514471	NF IvsU-EF IvsU
ENSG00000132405	TBC1D14	-1.00357	0.00435389	0.0514568	NF IvsU-EF IvsU
ENSG00000090674	MCOLN1	2.14585	0.00435702	0.0514568	NF IvsU-EF IvsU
ENSG00000115808	STRN	-0.87599	0.00437778	0.0516276	NF IvsU-EF IvsU
ENSG00000166439	RNF169	-0.779131	0.00440209	0.0518377	NF IvsU-EF IvsU
ENSG00000061987	MON2	-0.866029	0.00441302	0.0518377	NF IvsU-EF IvsU
ENSG00000100243	CYB5R3	1.5942	0.00441454	0.0518377	NF IvsU-EF IvsU
ENSG00000092108	SCFD1	-1.07197	0.00443741	0.0520318	NF IvsU-EF IvsU
ENSG00000189362	TMEM194B	-0.901846	0.00445428	0.0521552	NF IvsU-EF IvsU
ENSG00000131979	GCH1	1.36302	0.00446767	0.0522374	NF IvsU-EF IvsU
ENSG00000143390	RFX5	1.02499	0.00448517	0.0523195	NF IvsU-EF IvsU
ENSG00000107890	ANKRD26	-1.01918	0.00448744	0.0523195	NF IvsU-EF IvsU
ENSG00000196455	PIK3R4	-0.799113	0.00452423	0.0526736	NF IvsU-EF IvsU
ENSG00000141084	RANBP10	1.69164	0.00454983	0.0527695	NF IvsU-EF IvsU
ENSG00000091879	ANGPT2	-0.928796	0.00455919	0.0527695	NF IvsU-EF IvsU
ENSG00000032742	IFT88	-0.987851	0.00455933	0.0527695	NF IvsU-EF IvsU
ENSG00000196961	AP2A1	1.34074	0.00455972	0.0527695	NF IvsU-EF IvsU
ENSG00000149084	HSD17B12	-0.918831	0.00456461	0.0527695	NF IvsU-EF IvsU
ENSG00000135390	ATP5G2	0.969932	0.00458189	0.0528948	NF IvsU-EF IvsU
ENSG00000120802	TMPO	-1.00882	0.00464045	0.0534955	NF IvsU-EF IvsU
ENSG00000140968	IRF8	0.821578	0.00466993	0.0537239	NF IvsU-EF IvsU
ENSG00000166669	ATF7IP2	-1.05628	0.00467335	0.0537239	NF IvsU-EF IvsU
ENSG00000214262	ANKRD36BP1	-0.915935	0.00470335	0.0539932	NF IvsU-EF IvsU
ENSG00000173744	AGFG1	-0.901515	0.00475892	0.0545368	NF IvsU-EF IvsU
ENSG00000078674	PCM1	-0.877099	0.004764	0.0545368	NF IvsU-EF IvsU
ENSG00000157764	BRAF	-0.863634	0.00478694	0.0547231	NF IvsU-EF IvsU
ENSG00000100104	SRRD	1.36853	0.00480465	0.0548492	NF IvsU-EF IvsU
ENSG00000120008	WDR11	-0.779383	0.004813	0.0548682	NF IvsU-EF IvsU
ENSG00000132530	XAF1	1.54635	0.00482827	0.0549659	NF IvsU-EF IvsU
ENSG00000018280	SLC11A1	-1.25189	0.00483779	0.0549981	NF IvsU-EF IvsU
ENSG00000175054	ATR	-0.829525	0.00486666	0.0552161	NF IvsU-EF IvsU
ENSG00000196116	TDRD7	0.909926	0.00487043	0.0552161	NF IvsU-EF IvsU
ENSG00000242485	MRPL20	1.33346	0.00488572	0.0553131	NF IvsU-EF IvsU
ENSG00000102445	KIAA0226L	-1.62489	0.00490772	0.0554832	NF IvsU-EF IvsU
ENSG00000139746	RBM26	-0.90827	0.00491427	0.0554832	NF IvsU-EF IvsU
ENSG00000163611	SPICE1	-0.898601	0.00492714	0.0555118	NF IvsU-EF IvsU
ENSG00000095564	BTAF1	-0.845505	0.00493943	0.0555118	NF IvsU-EF IvsU
ENSG00000182150	ERCC6L2	-0.905483	0.00494032	0.0555118	NF IvsU-EF IvsU
ENSG00000255398	HCAR3	2.15999	0.00494739	0.0555118	NF IvsU-EF IvsU
ENSG00000179639	FCER1A	1.18859	0.00496846	0.0555118	NF IvsU-EF IvsU
ENSG00000196074	SYCP2	-1.34668	0.00496912	0.0555118	NF IvsU-EF IvsU
ENSG00000170571	EMB	-0.928893	0.00497336	0.0555118	NF IvsU-EF IvsU
ENSG00000168421	RHOH	0.772118	0.00497679	0.0555118	NF IvsU-EF IvsU
ENSG00000115464	USP34	-0.930491	0.00497767	0.0555118	NF IvsU-EF IvsU
ENSG00000127603	MACF1	-0.946938	0.00498947	0.055568	NF IvsU-EF IvsU
ENSG00000164330	EBF1	1.2482	0.00501037	0.0556516	NF IvsU-EF IvsU
ENSG00000158869	FCER1G	0.960615	0.0050142	0.0556516	NF IvsU-EF IvsU
ENSG00000147251	DOCK11	-0.949209	0.00503091	0.0556516	NF IvsU-EF IvsU
ENSG00000168297	PXK	-0.934799	0.00503905	0.0556516	NF IvsU-EF IvsU
ENSG00000108187	PBLD	1.31107	0.00504727	0.0556516	NF IvsU-EF IvsU
ENSG00000117569	PTBP2	-0.992116	0.00505703	0.0556516	NF IvsU-EF IvsU
ENSG00000133606	MKRN1	1.24768	0.00506379	0.0556516	NF IvsU-EF IvsU
ENSG00000129636	ITFG1	-0.939572	0.00506791	0.0556516	NF IvsU-EF IvsU
ENSG00000027869	SH2D2A	1.478	0.00507009	0.0556516	NF IvsU-EF IvsU
ENSG00000185630	PBX1	1.12704	0.00507037	0.0556516	NF IvsU-EF IvsU
ENSG00000173786	CNP	1.25705	0.00507156	0.0556516	NF IvsU-EF IvsU
ENSG00000131748	STARD3	1.08739	0.00510135	0.0559037	NF IvsU-EF IvsU
ENSG00000113318	MSH3	-0.838974	0.00511935	0.0560261	NF IvsU-EF IvsU
ENSG00000072121	ZFYVE26	0.813731	0.00516383	0.0563187	NF IvsU-EF IvsU
ENSG00000175221	MED16	1.53356	0.00517214	0.0563187	NF IvsU-EF IvsU
ENSG00000185088	RPS27L	-1.12425	0.0051795	0.0563187	NF IvsU-EF IvsU
ENSG00000231607	DLEU2	-1.07567	0.00518106	0.0563187	NF IvsU-EF IvsU
ENSG00000205937	RNPS1	0.908207	0.0051818	0.0563187	NF IvsU-EF IvsU
ENSG00000126391	FRMD8	0.988251	0.00519305	0.0563187	NF IvsU-EF IvsU
ENSG00000101439	CST3	0.979718	0.00519411	0.0563187	NF IvsU-EF IvsU
ENSG00000179562	GCC1	0.814806	0.00521199	0.056438	NF IvsU-EF IvsU
ENSG00000100784	RPS6KA5	-0.949555	0.00523866	0.0566521	NF IvsU-EF IvsU
ENSG00000166928	MS4A14	-1.40845	0.00530935	0.0573121	NF IvsU-EF IvsU
ENSG00000145287	PLAC8	0.954186	0.00531366	0.0573121	NF IvsU-EF IvsU
ENSG00000129566	TEP1	0.963772	0.00534026	0.0574261	NF IvsU-EF IvsU
ENSG00000109586	GALNT7	-0.956319	0.0053451	0.0574261	NF IvsU-EF IvsU
ENSG00000198336	MYL4	1.6742	0.00534731	0.0574261	NF IvsU-EF IvsU
ENSG00000167483	FAM129C	1.44393	0.00535795	0.0574261	NF IvsU-EF IvsU
ENSG00000115446	UNC50	0.95037	0.00535977	0.0574261	NF IvsU-EF IvsU
ENSG00000131242	RAB11FIP4	0.972711	0.00537024	0.0574261	NF IvsU-EF IvsU
ENSG00000213626	LBH	1.0222	0.00537627	0.0574261	NF IvsU-EF IvsU
ENSG00000196126	HLA-DRB1	1.18679	0.00538343	0.0574261	NF IvsU-EF IvsU
ENSG00000110719	TCIRG1	1.12541	0.00538719	0.0574261	NF IvsU-EF IvsU
ENSG00000117000	RLF	-0.955255	0.00540278	0.0574534	NF IvsU-EF IvsU
ENSG00000175203	DCTN2	0.883196	0.00540592	0.0574534	NF IvsU-EF IvsU
ENSG00000225217	HSPA7	1.14514	0.00541076	0.0574534	NF IvsU-EF IvsU
ENSG00000110108	TMEM109	1.20756	0.00542857	0.0575681	NF IvsU-EF IvsU
ENSG00000170871	KIAA0232	-0.80513	0.00546638	0.0578455	NF IvsU-EF IvsU
ENSG00000165650	PDZD8	-0.865473	0.00546883	0.0578455	NF IvsU-EF IvsU
ENSG00000177548	RABEP2	1.34988	0.00547875	0.0578626	NF IvsU-EF IvsU
ENSG00000142039	CCDC97	1.06143	0.00548454	0.0578626	NF IvsU-EF IvsU
ENSG00000105063	PPP6R1	1.21442	0.00549468	0.0578952	NF IvsU-EF IvsU
ENSG00000136161	RCBTB2	-0.963534	0.00551384	0.058013	NF IvsU-EF IvsU
ENSG00000058866	DGKG	-1.07951	0.00552	0.058013	NF IvsU-EF IvsU
ENSG00000155903	RASA2	-0.987971	0.00555602	0.0583169	NF IvsU-EF IvsU
ENSG00000137207	YIPF3	1.00635	0.00556408	0.0583269	NF IvsU-EF IvsU
ENSG00000121210	KIAA0922	-0.794509	0.00559737	0.058601	NF IvsU-EF IvsU
ENSG00000126461	SCAF1	1.82863	0.00561643	0.0587257	NF IvsU-EF IvsU
ENSG00000161091	MFSD12	1.08348	0.0056368	0.0588637	NF IvsU-EF IvsU
ENSG00000196209	SIRPB2	-0.930331	0.00565237	0.0589513	NF IvsU-EF IvsU
ENSG00000135250	SRPK2	-0.887452	0.00567596	0.0591222	NF IvsU-EF IvsU
ENSG00000158987	RAPGEF6	-0.968466	0.00573914	0.0595743	NF IvsU-EF IvsU
ENSG00000183474	GTF2H2C	-1.16894	0.00573962	0.0595743	NF IvsU-EF IvsU
ENSG00000104324	CPQ	-1.0404	0.00574178	0.0595743	NF IvsU-EF IvsU
ENSG00000169385	RNASE2	2.11313	0.00574839	0.0595743	NF IvsU-EF IvsU
ENSG00000160803	UBQLN4	1.23941	0.0057617	0.0596368	NF IvsU-EF IvsU
ENSG00000161013	MGAT4B	1.25522	0.00577669	0.0597167	NF IvsU-EF IvsU
ENSG00000146776	ATXN7L1	-0.767471	0.00579808	0.0598624	NF IvsU-EF IvsU
ENSG00000087111	PIGS	0.929845	0.00581411	0.0599526	NF IvsU-EF IvsU
ENSG00000099797	TECR	1.24041	0.0058481	0.0601669	NF IvsU-EF IvsU
ENSG00000138594	TMOD3	-0.854839	0.00585649	0.0601669	NF IvsU-EF IvsU
ENSG00000163785	RYK	-0.752506	0.00585705	0.0601669	NF IvsU-EF IvsU
ENSG00000105583	WDR83OS	1.20794	0.00586422	0.0601669	NF IvsU-EF IvsU
ENSG00000230590	FTX	-0.99313	0.00589575	0.0603433	NF IvsU-EF IvsU
ENSG00000122779	TRIM24	-0.733054	0.00589612	0.0603433	NF IvsU-EF IvsU
ENSG00000132953	XPO4	-0.905403	0.0059107	0.0603975	NF IvsU-EF IvsU
ENSG00000154845	PPP4R1	-1.01134	0.00591613	0.0603975	NF IvsU-EF IvsU
ENSG00000052841	TTC17	-0.794324	0.00592772	0.0604407	NF IvsU-EF IvsU
ENSG00000138756	BMP2K	-0.919126	0.00594524	0.0605441	NF IvsU-EF IvsU
ENSG00000170234	PWWP2A	-0.763968	0.00596759	0.0605796	NF IvsU-EF IvsU
ENSG00000068831	RASGRP2	1.00129	0.00597125	0.0605796	NF IvsU-EF IvsU
ENSG00000177192	PUS1	1.22657	0.00597858	0.0605796	NF IvsU-EF IvsU
ENSG00000214022	REPIN1	1.3255	0.00598189	0.0605796	NF IvsU-EF IvsU
ENSG00000155876	RRAGA	0.991891	0.00599274	0.0605796	NF IvsU-EF IvsU
ENSG00000163421	PROK2	-1.96154	0.00600907	0.0605796	NF IvsU-EF IvsU
ENSG00000137501	SYTL2	-0.980849	0.00600927	0.0605796	NF IvsU-EF IvsU
ENSG00000163636	PSMD6	-0.974488	0.00601902	0.0605796	NF IvsU-EF IvsU
ENSG00000206503	HLA-A	0.948931	0.0060201	0.0605796	NF IvsU-EF IvsU
ENSG00000106635	BCL7B	1.27981	0.00602254	0.0605796	NF IvsU-EF IvsU
ENSG00000115295	CLIP4	-0.843868	0.00604935	0.0607749	NF IvsU-EF IvsU
ENSG00000178567	EPM2AIP1	-0.848335	0.00607484	0.0609563	NF IvsU-EF IvsU
ENSG00000115268	RPS15	1.11123	0.00609284	0.0610623	NF IvsU-EF IvsU
ENSG00000150403	TMCO3	-0.982175	0.00610585	0.061118	NF IvsU-EF IvsU
ENSG00000179104	TMTC2	-1.00736	0.00611355	0.0611206	NF IvsU-EF IvsU
ENSG00000109323	MANBA	-0.788309	0.00613043	0.0611836	NF IvsU-EF IvsU
ENSG00000162551	ALPL	-2.38554	0.00613914	0.0611836	NF IvsU-EF IvsU
ENSG00000154803	FLCN	0.873622	0.00614222	0.0611836	NF IvsU-EF IvsU
ENSG00000123933	MXD4	0.964466	0.00614984	0.0611853	NF IvsU-EF IvsU
ENSG00000153250	RBMS1	-0.956875	0.00617	0.0612778	NF IvsU-EF IvsU
ENSG00000100982	PCIF1	1.42856	0.00617407	0.0612778	NF IvsU-EF IvsU
ENSG00000172057	ORMDL3	1.25651	0.00618877	0.0613495	NF IvsU-EF IvsU
ENSG00000148362	C9orf142	1.34113	0.00622266	0.0615291	NF IvsU-EF IvsU
ENSG00000153317	ASAP1	-0.929028	0.00623139	0.0615291	NF IvsU-EF IvsU
ENSG00000112297	AIM1	-0.785769	0.0062318	0.0615291	NF IvsU-EF IvsU
ENSG00000102879	CORO1A	1.14164	0.00623687	0.0615291	NF IvsU-EF IvsU
ENSG00000180596	HIST1H2BC	-1.40684	0.0062724	0.0618054	NF IvsU-EF IvsU
ENSG00000101193	GID8	0.878691	0.00628392	0.0618446	NF IvsU-EF IvsU
ENSG00000144426	NBEAL1	-0.785682	0.00630175	0.0619458	NF IvsU-EF IvsU
ENSG00000120314	WDR55	0.881225	0.00630988	0.0619516	NF IvsU-EF IvsU
ENSG00000111802	TDP2	-1.08462	0.00632127	0.0619892	NF IvsU-EF IvsU
ENSG00000237765	FAM200B	-1.07772	0.0063374	0.0620675	NF IvsU-EF IvsU
ENSG00000165355	FBXO33	-0.852749	0.00634438	0.0620675	NF IvsU-EF IvsU
ENSG00000023330	ALAS1	0.999638	0.00636437	0.0621191	NF IvsU-EF IvsU
ENSG00000196684	HSH2D	0.987116	0.00636478	0.0621191	NF IvsU-EF IvsU
ENSG00000123607	TTC21B	-0.763049	0.00637789	0.062173	NF IvsU-EF IvsU
ENSG00000169217	CD2BP2	0.935444	0.00638734	0.0621913	NF IvsU-EF IvsU
ENSG00000110711	AIP	1.07789	0.00641432	0.0623801	NF IvsU-EF IvsU
ENSG00000104549	SQLE	-1.17498	0.00647471	0.0628928	NF IvsU-EF IvsU
ENSG00000145781	COMMD10	-0.944022	0.00649022	0.062969	NF IvsU-EF IvsU
ENSG00000130856	ZNF236	-0.774938	0.00651547	0.0631393	NF IvsU-EF IvsU
ENSG00000134061	CD180	-0.921374	0.00653352	0.06319	NF IvsU-EF IvsU
ENSG00000215114	UBXN2B	-1.25322	0.0065361	0.06319	NF IvsU-EF IvsU
ENSG00000132635	PCED1A	0.998207	0.00655898	0.0633261	NF IvsU-EF IvsU
ENSG00000009413	REV3L	-0.779124	0.00657761	0.0633261	NF IvsU-EF IvsU
ENSG00000116209	TMEM59	0.796712	0.00657835	0.0633261	NF IvsU-EF IvsU
ENSG00000134152	KATNBL1	-1.15613	0.00658104	0.0633261	NF IvsU-EF IvsU
ENSG00000215252	GOLGA8B	-1.04857	0.00660885	0.0634956	NF IvsU-EF IvsU
ENSG00000162654	GBP4	1.75105	0.00661813	0.0634956	NF IvsU-EF IvsU
ENSG00000121064	SCPEP1	0.856299	0.00662186	0.0634956	NF IvsU-EF IvsU
ENSG00000110395	CBL	-0.881674	0.00664121	0.0635525	NF IvsU-EF IvsU
ENSG00000161533	ACOX1	-1.04065	0.0066469	0.0635525	NF IvsU-EF IvsU
ENSG00000119917	IFIT3	1.77441	0.00665102	0.0635525	NF IvsU-EF IvsU
ENSG00000146066	HIGD2A	1.1276	0.00671841	0.0641179	NF IvsU-EF IvsU
ENSG00000164713	BRI3	1.39759	0.00672582	0.0641179	NF IvsU-EF IvsU
ENSG00000225921	NOL7	0.795359	0.00677346	0.0644972	NF IvsU-EF IvsU
ENSG00000213402	PTPRCAP	1.22826	0.0068036	0.0647091	NF IvsU-EF IvsU
ENSG00000128578	STRIP2	1.59328	0.00681721	0.0647635	NF IvsU-EF IvsU
ENSG00000108465	CDK5RAP3	0.872467	0.00682631	0.064775	NF IvsU-EF IvsU
ENSG00000101916	TLR8	-1.10376	0.00685254	0.0649488	NF IvsU-EF IvsU
ENSG00000115020	PIKFYVE	-0.833278	0.00686742	0.0649825	NF IvsU-EF IvsU
ENSG00000089289	IGBP1	0.857966	0.00687892	0.0649825	NF IvsU-EF IvsU
ENSG00000162613	FUBP1	-0.948818	0.00687985	0.0649825	NF IvsU-EF IvsU
ENSG00000104960	PTOV1	1.27016	0.00688816	0.0649862	NF IvsU-EF IvsU
ENSG00000047597	XK	1.02618	0.00690805	0.0650466	NF IvsU-EF IvsU
ENSG00000130052	STARD8	1.47008	0.0069104	0.0650466	NF IvsU-EF IvsU
ENSG00000198146	ZNF770	-1.02932	0.00692912	0.065148	NF IvsU-EF IvsU
ENSG00000214425	LRRC37A4P	-1.20653	0.00694609	0.0652328	NF IvsU-EF IvsU
ENSG00000134539	KLRD1	-1.06498	0.00695856	0.0652753	NF IvsU-EF IvsU
ENSG00000237248	LINC00987	-1.70673	0.00697133	0.0653204	NF IvsU-EF IvsU
ENSG00000071537	SEL1L	-0.768264	0.0069832	0.065357	NF IvsU-EF IvsU
ENSG00000144036	EXOC6B	-0.872568	0.00700265	0.0654644	NF IvsU-EF IvsU
ENSG00000174839	DENND6A	-0.84606	0.00708678	0.0661522	NF IvsU-EF IvsU
ENSG00000155744	FAM126B	-1.41845	0.00709646	0.0661522	NF IvsU-EF IvsU
ENSG00000141965	FEM1A	0.927923	0.0071004	0.0661522	NF IvsU-EF IvsU
ENSG00000115053	NCL	0.983667	0.00712364	0.0662934	NF IvsU-EF IvsU
ENSG00000168785	TSPAN5	1.22531	0.00713469	0.0663124	NF IvsU-EF IvsU
ENSG00000166037	CEP57	-0.979321	0.00714183	0.0663124	NF IvsU-EF IvsU
ENSG00000107404	DVL1	1.15536	0.00716075	0.0664007	NF IvsU-EF IvsU
ENSG00000173198	CYSLTR1	1.12237	0.00717365	0.0664007	NF IvsU-EF IvsU
ENSG00000178127	NDUFV2	-0.720246	0.00717561	0.0664007	NF IvsU-EF IvsU
ENSG00000131389	SLC6A6	-0.989637	0.00719514	0.0665064	NF IvsU-EF IvsU
ENSG00000215421	ZNF407	-0.739634	0.00721371	0.0665566	NF IvsU-EF IvsU
ENSG00000090554	FLT3LG	1.5148	0.00721679	0.0665566	NF IvsU-EF IvsU
ENSG00000170921	TANC2	-0.928383	0.00723083	0.0666113	NF IvsU-EF IvsU
ENSG00000140575	IQGAP1	-0.928843	0.00725581	0.0667665	NF IvsU-EF IvsU
ENSG00000140455	USP3	-0.85883	0.00727091	0.0668305	NF IvsU-EF IvsU
ENSG00000141098	GFOD2	1.42822	0.00731714	0.0671802	NF IvsU-EF IvsU
ENSG00000150938	CRIM1	-0.828701	0.00733525	0.0672712	NF IvsU-EF IvsU
ENSG00000108294	PSMB3	0.796837	0.0073466	0.0672817	NF IvsU-EF IvsU
ENSG00000011295	TTC19	-0.818365	0.00735278	0.0672817	NF IvsU-EF IvsU
ENSG00000102786	INTS6	-0.88087	0.00737214	0.0673752	NF IvsU-EF IvsU
ENSG00000073792	IGF2BP2	1.20509	0.00738578	0.0673752	NF IvsU-EF IvsU
ENSG00000256188	TAS2R30	-0.996384	0.00738763	0.0673752	NF IvsU-EF IvsU
ENSG00000120685	PROSER1	-0.858406	0.00742266	0.0675684	NF IvsU-EF IvsU
ENSG00000184840	TMED9	1.41144	0.00742528	0.0675684	NF IvsU-EF IvsU
ENSG00000172660	TAF15	-0.949021	0.00743441	0.0675766	NF IvsU-EF IvsU
ENSG00000102871	TRADD	1.13434	0.00747093	0.0678329	NF IvsU-EF IvsU
ENSG00000170043	TRAPPC1	2.38251	0.00748334	0.0678329	NF IvsU-EF IvsU
ENSG00000104886	PLEKHJ1	1.21775	0.00748849	0.0678329	NF IvsU-EF IvsU
ENSG00000064687	ABCA7	1.20376	0.00751829	0.0678329	NF IvsU-EF IvsU
ENSG00000205744	DENND1C	1.40474	0.00752748	0.0678329	NF IvsU-EF IvsU
ENSG00000065427	KARS	0.898092	0.00753323	0.0678329	NF IvsU-EF IvsU
ENSG00000186010	NDUFA13	1.32977	0.00753423	0.0678329	NF IvsU-EF IvsU
ENSG00000143919	CAMKMT	-1.12593	0.00755559	0.0678329	NF IvsU-EF IvsU
ENSG00000136925	TSTD2	-0.960162	0.00756119	0.0678329	NF IvsU-EF IvsU
ENSG00000007520	TSR3	1.24182	0.00756311	0.0678329	NF IvsU-EF IvsU
ENSG00000175567	UCP2	1.10785	0.00756346	0.0678329	NF IvsU-EF IvsU
ENSG00000068793	CYFIP1	-0.748747	0.00756692	0.0678329	NF IvsU-EF IvsU
ENSG00000171792	RHNO1	1.17213	0.00757004	0.0678329	NF IvsU-EF IvsU
ENSG00000108306	FBXL20	-0.793376	0.00759879	0.0680162	NF IvsU-EF IvsU
ENSG00000087470	DNM1L	-0.967617	0.00765617	0.0683382	NF IvsU-EF IvsU
ENSG00000134852	CLOCK	-0.876454	0.00766306	0.0683382	NF IvsU-EF IvsU
ENSG00000143621	ILF2	1.03549	0.00767473	0.0683382	NF IvsU-EF IvsU
ENSG00000111450	STX2	-0.860056	0.00768664	0.0683382	NF IvsU-EF IvsU
ENSG00000179841	AKAP5	-1.23872	0.00769037	0.0683382	NF IvsU-EF IvsU
ENSG00000215908	CROCCP2	1.26812	0.0076914	0.0683382	NF IvsU-EF IvsU
ENSG00000143420	ENSA	0.815295	0.00771013	0.0683382	NF IvsU-EF IvsU
ENSG00000067248	DHX29	-0.819635	0.00771822	0.0683382	NF IvsU-EF IvsU
ENSG00000133812	SBF2	-0.888893	0.00772398	0.0683382	NF IvsU-EF IvsU
ENSG00000146067	FAM193B	0.970906	0.00772525	0.0683382	NF IvsU-EF IvsU
ENSG00000148516	ZEB1	-0.772819	0.00773392	0.0683382	NF IvsU-EF IvsU
ENSG00000074660	SCARF1	1.1826	0.00773519	0.0683382	NF IvsU-EF IvsU
ENSG00000187531	SIRT7	1.04007	0.007743	0.0683382	NF IvsU-EF IvsU
ENSG00000130150	MOSPD2	-1.02161	0.00776286	0.068417	NF IvsU-EF IvsU
ENSG00000110880	CORO1C	-0.800922	0.0077686	0.068417	NF IvsU-EF IvsU
ENSG00000147164	SNX12	0.875317	0.00779424	0.0685693	NF IvsU-EF IvsU
ENSG00000124831	LRRFIP1	-0.828434	0.00783887	0.068888	NF IvsU-EF IvsU
ENSG00000142327	RNPEPL1	1.39147	0.00786795	0.0690696	NF IvsU-EF IvsU
ENSG00000174718	KIAA1551	-1.53163	0.00790827	0.0693494	NF IvsU-EF IvsU
ENSG00000103502	CDIPT	1.21175	0.00791966	0.0693602	NF IvsU-EF IvsU
ENSG00000068400	GRIPAP1	1.06896	0.00792639	0.0693602	NF IvsU-EF IvsU
ENSG00000141560	FN3KRP	1.20336	0.00793842	0.0693914	NF IvsU-EF IvsU
ENSG00000136451	VEZF1	-0.819219	0.00796443	0.0695447	NF IvsU-EF IvsU
ENSG00000093134	VNN3	-1.69319	0.00799867	0.0697695	NF IvsU-EF IvsU
ENSG00000118482	PHF3	-0.903253	0.00800737	0.0697712	NF IvsU-EF IvsU
ENSG00000152520	PAN3	-0.839475	0.00802499	0.0697824	NF IvsU-EF IvsU
ENSG00000134982	APC	-0.8991	0.00802674	0.0697824	NF IvsU-EF IvsU
ENSG00000165525	NEMF	-0.841201	0.00804065	0.0697824	NF IvsU-EF IvsU
ENSG00000173559	NABP1	-1.20258	0.00804266	0.0697824	NF IvsU-EF IvsU
ENSG00000075711	DLG1	-0.806566	0.00808596	0.070084	NF IvsU-EF IvsU
ENSG00000141552	ANAPC11	1.12784	0.00810759	0.0701626	NF IvsU-EF IvsU
ENSG00000134444	KIAA1468	-0.75213	0.00811212	0.0701626	NF IvsU-EF IvsU
ENSG00000105726	ATP13A1	1.05636	0.00812567	0.0702058	NF IvsU-EF IvsU
ENSG00000163145	C1QTNF7	-1.54966	0.00814244	0.070208	NF IvsU-EF IvsU
ENSG00000145715	RASA1	-0.865046	0.0081509	0.070208	NF IvsU-EF IvsU
ENSG00000123144	C19orf43	1.0374	0.00815508	0.070208	NF IvsU-EF IvsU
ENSG00000168214	RBPJ	-0.923783	0.00816556	0.070208	NF IvsU-EF IvsU
ENSG00000138698	RAP1GDS1	-0.919304	0.00816869	0.070208	NF IvsU-EF IvsU
ENSG00000128829	EIF2AK4	-0.808899	0.00825943	0.0709136	NF IvsU-EF IvsU
ENSG00000112576	CCND3	1.00025	0.00827793	0.0709982	NF IvsU-EF IvsU
ENSG00000092098	RNF31	0.938714	0.00830408	0.0711481	NF IvsU-EF IvsU
ENSG00000134744	ZCCHC11	-0.822815	0.00833267	0.0713186	NF IvsU-EF IvsU
ENSG00000120519	SLC10A7	-0.978498	0.00839393	0.0717681	NF IvsU-EF IvsU
ENSG00000104907	TRMT1	1.04261	0.00845101	0.0721809	NF IvsU-EF IvsU
ENSG00000071462	WBSCR22	0.98498	0.0084667	0.0722135	NF IvsU-EF IvsU
ENSG00000136141	LRCH1	-0.934363	0.0084791	0.0722135	NF IvsU-EF IvsU
ENSG00000113532	ST8SIA4	-1.04321	0.00848122	0.0722135	NF IvsU-EF IvsU
ENSG00000083828	ZNF586	-0.904457	0.00851143	0.0723589	NF IvsU-EF IvsU
ENSG00000127995	CASD1	-1.11526	0.00851592	0.0723589	NF IvsU-EF IvsU
ENSG00000105968	H2AFV	-0.721744	0.00853646	0.0724584	NF IvsU-EF IvsU
ENSG00000117362	APH1A	1.02657	0.0085537	0.0725164	NF IvsU-EF IvsU
ENSG00000167283	ATP5L	0.91877	0.00856096	0.0725164	NF IvsU-EF IvsU
ENSG00000175463	TBC1D10C	0.85169	0.00860368	0.0727913	NF IvsU-EF IvsU
ENSG00000130821	SLC6A8	1.7275	0.00861115	0.0727913	NF IvsU-EF IvsU
ENSG00000171840	NINJ2	1.18314	0.00864374	0.0729916	NF IvsU-EF IvsU
ENSG00000167702	KIFC2	1.85022	0.00867367	0.0731691	NF IvsU-EF IvsU
ENSG00000066855	MTFR1	-0.914541	0.0086929	0.073256	NF IvsU-EF IvsU
ENSG00000162496	DHRS3	1.56188	0.00871622	0.0733772	NF IvsU-EF IvsU
ENSG00000145725	PPIP5K2	-0.868653	0.00876831	0.0737215	NF IvsU-EF IvsU
ENSG00000116406	EDEM3	-0.825754	0.00877509	0.0737215	NF IvsU-EF IvsU
ENSG00000163872	YEATS2	-0.711003	0.00881768	0.0740036	NF IvsU-EF IvsU
ENSG00000176871	WSB2	0.822613	0.00885515	0.0742421	NF IvsU-EF IvsU
ENSG00000146872	TLK2	-0.821312	0.00889952	0.074538	NF IvsU-EF IvsU
ENSG00000076928	ARHGEF1	1.35051	0.00894147	0.074813	NF IvsU-EF IvsU
ENSG00000121989	ACVR2A	-0.877769	0.00895586	0.0748571	NF IvsU-EF IvsU
ENSG00000197226	TBC1D9B	0.932264	0.00898303	0.0750078	NF IvsU-EF IvsU
ENSG00000164961	KIAA0196	-0.757683	0.00900311	0.0750421	NF IvsU-EF IvsU
ENSG00000121964	GTDC1	-0.761149	0.00900542	0.0750421	NF IvsU-EF IvsU
ENSG00000163346	PBXIP1	0.955008	0.00901707	0.075063	NF IvsU-EF IvsU
ENSG00000244687	UBE2V1	-0.914594	0.00903441	0.0751311	NF IvsU-EF IvsU
ENSG00000234745	HLA-B	1.03227	0.00905639	0.0752377	NF IvsU-EF IvsU
ENSG00000105967	TFEC	1.25468	0.00909252	0.0754615	NF IvsU-EF IvsU
ENSG00000023191	RNH1	0.935729	0.00912207	0.0756303	NF IvsU-EF IvsU
ENSG00000128245	YWHAH	0.86584	0.0091572	0.0758449	NF IvsU-EF IvsU
ENSG00000169554	ZEB2	-0.79608	0.00919758	0.0761025	NF IvsU-EF IvsU
ENSG00000177189	RPS6KA3	-0.748005	0.00920781	0.0761105	NF IvsU-EF IvsU
ENSG00000166337	TAF10	0.865886	0.00924024	0.0762776	NF IvsU-EF IvsU
ENSG00000116539	ASH1L	-0.735169	0.00924661	0.0762776	NF IvsU-EF IvsU
ENSG00000114573	ATP6V1A	-0.810037	0.00926984	0.0763681	NF IvsU-EF IvsU
ENSG00000205356	TECPR1	0.998674	0.0092762	0.0763681	NF IvsU-EF IvsU
ENSG00000125827	TMX4	-0.893645	0.0093052	0.0764807	NF IvsU-EF IvsU
ENSG00000178252	WDR6	1.09388	0.00931552	0.0764807	NF IvsU-EF IvsU
ENSG00000164073	MFSD8	-0.938259	0.00931782	0.0764807	NF IvsU-EF IvsU
ENSG00000135083	CCNJL	-1.88456	0.00937412	0.0767294	NF IvsU-EF IvsU
ENSG00000120860	CCDC53	-0.838656	0.00938366	0.0767294	NF IvsU-EF IvsU
ENSG00000197150	ABCB8	1.03093	0.00940177	0.0767294	NF IvsU-EF IvsU
ENSG00000217128	FNIP1	-0.871247	0.00941902	0.0767294	NF IvsU-EF IvsU
ENSG00000198561	CTNND1	-0.880036	0.00942093	0.0767294	NF IvsU-EF IvsU
ENSG00000176101	SSNA1	1.14102	0.00942191	0.0767294	NF IvsU-EF IvsU
ENSG00000168172	HOOK3	-0.74241	0.00942247	0.0767294	NF IvsU-EF IvsU
ENSG00000221963	APOL6	1.21857	0.00942883	0.0767294	NF IvsU-EF IvsU
ENSG00000112763	BTN2A1	0.990291	0.00944123	0.0767294	NF IvsU-EF IvsU
ENSG00000188177	ZC3H6	-0.777768	0.0094674	0.0767294	NF IvsU-EF IvsU
ENSG00000145868	FBXO38	-0.810949	0.00947121	0.0767294	NF IvsU-EF IvsU
ENSG00000112081	SRSF3	0.71279	0.00947172	0.0767294	NF IvsU-EF IvsU
ENSG00000066777	ARFGEF1	-0.754895	0.00947192	0.0767294	NF IvsU-EF IvsU
ENSG00000011405	PIK3C2A	-0.767949	0.00948446	0.0767294	NF IvsU-EF IvsU
ENSG00000107959	PITRM1	-0.856303	0.00948834	0.0767294	NF IvsU-EF IvsU
ENSG00000064651	SLC12A2	-0.801258	0.00950208	0.0767648	NF IvsU-EF IvsU
ENSG00000204520	MICA	0.965198	0.00952026	0.0768361	NF IvsU-EF IvsU
ENSG00000086827	ZW10	-0.949226	0.00956596	0.0771288	NF IvsU-EF IvsU
ENSG00000100592	DAAM1	-0.869564	0.00957717	0.0771288	NF IvsU-EF IvsU
ENSG00000049860	HEXB	-0.770862	0.00959039	0.0771288	NF IvsU-EF IvsU
ENSG00000105393	BABAM1	1.05748	0.00959412	0.0771288	NF IvsU-EF IvsU
ENSG00000186283	TOR3A	1.11459	0.00964104	0.0773146	NF IvsU-EF IvsU
ENSG00000076641	PAG1	-0.750169	0.00964408	0.0773146	NF IvsU-EF IvsU
ENSG00000107372	ZFAND5	-0.785901	0.00964548	0.0773146	NF IvsU-EF IvsU
ENSG00000113971	NPHP3	-0.863029	0.00966645	0.077407	NF IvsU-EF IvsU
ENSG00000147894	C9orf72	-0.971208	0.00971431	0.0777144	NF IvsU-EF IvsU
ENSG00000134369	NAV1	-1.31607	0.00973165	0.0777774	NF IvsU-EF IvsU
ENSG00000138642	HERC6	0.878659	0.00977848	0.0780362	NF IvsU-EF IvsU
ENSG00000135930	EIF4E2	-0.889008	0.00978305	0.0780362	NF IvsU-EF IvsU
ENSG00000248124	RRN3P1	-0.872917	0.00989002	0.0787561	NF IvsU-EF IvsU
ENSG00000137100	DCTN3	0.703699	0.00990133	0.0787561	NF IvsU-EF IvsU
ENSG00000155287	SLC25A28	0.913691	0.00990208	0.0787561	NF IvsU-EF IvsU
ENSG00000109971	HSPA8	1.13496	0.00993078	0.0789078	NF IvsU-EF IvsU
ENSG00000102145	GATA1	1.68437	0.00999384	0.0793321	NF IvsU-EF IvsU
ENSG00000160953	MUM1	1.35356	0.0100056	0.0793484	NF IvsU-EF IvsU
ENSG00000139697	SBNO1	-0.765096	0.0100528	0.0795949	NF IvsU-EF IvsU
ENSG00000140931	CMTM3	0.836245	0.0100595	0.0795949	NF IvsU-EF IvsU
ENSG00000171940	ZNF217	-0.845582	0.010071	0.0795949	NF IvsU-EF IvsU
ENSG00000127980	PEX1	-0.825005	0.0100828	0.0795949	NF IvsU-EF IvsU
ENSG00000023902	PLEKHO1	0.88084	0.0100904	0.0795949	NF IvsU-EF IvsU
ENSG00000078061	ARAF	1.25467	0.0100948	0.0795949	NF IvsU-EF IvsU
ENSG00000138600	SPPL2A	0.827827	0.010151	0.0799014	NF IvsU-EF IvsU
ENSG00000155256	ZFYVE27	0.792805	0.0101532	0.0799014	NF IvsU-EF IvsU
ENSG00000162521	RBBP4	0.810742	0.0101877	0.0800961	NF IvsU-EF IvsU
ENSG00000136816	TOR1B	0.82312	0.0102024	0.080135	NF IvsU-EF IvsU
ENSG00000102738	MRPS31	-0.836549	0.0102368	0.0803282	NF IvsU-EF IvsU
ENSG00000124789	NUP153	-0.768427	0.0102795	0.0805866	NF IvsU-EF IvsU
ENSG00000204842	ATXN2	-0.802892	0.0103227	0.0807785	NF IvsU-EF IvsU
ENSG00000116062	MSH6	-0.697717	0.0103312	0.0807785	NF IvsU-EF IvsU
ENSG00000251022	THAP9-AS1	-0.822127	0.0103335	0.0807785	NF IvsU-EF IvsU
ENSG00000104218	CSPP1	-0.78701	0.0103556	0.080816	NF IvsU-EF IvsU
ENSG00000070269	TMEM260	-0.851437	0.010358	0.080816	NF IvsU-EF IvsU
ENSG00000204130	RUFY2	-0.791932	0.0103743	0.0808662	NF IvsU-EF IvsU
ENSG00000153339	TRAPPC8	-0.79763	0.0104173	0.0811241	NF IvsU-EF IvsU
ENSG00000167671	UBXN6	1.30032	0.0104297	0.081144	NF IvsU-EF IvsU
ENSG00000118263	KLF7	-0.817756	0.0104443	0.0811809	NF IvsU-EF IvsU
ENSG00000087502	ERGIC2	-0.95807	0.01047	0.0811821	NF IvsU-EF IvsU
ENSG00000071189	SNX13	-0.861556	0.0104737	0.0811821	NF IvsU-EF IvsU
ENSG00000180008	SOCS4	-0.855694	0.0104742	0.0811821	NF IvsU-EF IvsU
ENSG00000100902	PSMA6	1.33264	0.0104851	0.0811905	NF IvsU-EF IvsU
ENSG00000213619	NDUFS3	1.03091	0.0105023	0.0812471	NF IvsU-EF IvsU
ENSG00000188305	C19orf35	1.32909	0.010528	0.0813415	NF IvsU-EF IvsU
ENSG00000211866	TRAJ23	-1.36556	0.0105344	0.0813415	NF IvsU-EF IvsU
ENSG00000090686	USP48	-0.701536	0.0105692	0.0813728	NF IvsU-EF IvsU
ENSG00000029534	ANK1	1.17934	0.0105718	0.0813728	NF IvsU-EF IvsU
ENSG00000126432	PRDX5	0.996887	0.0105741	0.0813728	NF IvsU-EF IvsU
ENSG00000142453	CARM1	1.415	0.010586	0.0813728	NF IvsU-EF IvsU
ENSG00000128739	SNRPN	-1.2007	0.010588	0.0813728	NF IvsU-EF IvsU
ENSG00000149177	PTPRJ	-0.99647	0.0106044	0.0814225	NF IvsU-EF IvsU
ENSG00000008130	NADK	1.02234	0.0106146	0.0814249	NF IvsU-EF IvsU
ENSG00000245164	LINC00861	-0.840813	0.0106481	0.0814715	NF IvsU-EF IvsU
ENSG00000135976	ANKRD36	-0.80129	0.0106495	0.0814715	NF IvsU-EF IvsU
ENSG00000169299	PGM2	-0.704467	0.0106559	0.0814715	NF IvsU-EF IvsU
ENSG00000183258	DDX41	0.823578	0.0106628	0.0814715	NF IvsU-EF IvsU
ENSG00000160058	BSDC1	0.732087	0.0106703	0.0814715	NF IvsU-EF IvsU
ENSG00000083544	TDRD3	-0.742321	0.0106885	0.0814789	NF IvsU-EF IvsU
ENSG00000161905	ALOX15	2.99889	0.0107052	0.0814789	NF IvsU-EF IvsU
ENSG00000089486	CDIP1	1.04262	0.010716	0.0814789	NF IvsU-EF IvsU
ENSG00000103569	AQP9	-1.28562	0.0107202	0.0814789	NF IvsU-EF IvsU
ENSG00000110871	COQ5	0.948981	0.0107209	0.0814789	NF IvsU-EF IvsU
ENSG00000104856	RELB	1.50666	0.010745	0.0815838	NF IvsU-EF IvsU
ENSG00000136271	DDX56	0.768524	0.0107612	0.0815838	NF IvsU-EF IvsU
ENSG00000119707	RBM25	-0.725388	0.0107645	0.0815838	NF IvsU-EF IvsU
ENSG00000196912	ANKRD36B	-0.935606	0.010811	0.0818549	NF IvsU-EF IvsU
ENSG00000138592	USP8	-0.718069	0.0108202	0.0818549	NF IvsU-EF IvsU
ENSG00000152778	IFIT5	1.15316	0.0108385	0.0819176	NF IvsU-EF IvsU
ENSG00000229754	CXCR2P1	1.26289	0.0108616	0.0820167	NF IvsU-EF IvsU
ENSG00000083312	TNPO1	-0.756703	0.0109084	0.082265	NF IvsU-EF IvsU
ENSG00000132507	EIF5A	0.804249	0.0109146	0.082265	NF IvsU-EF IvsU
ENSG00000113569	NUP155	-0.886923	0.0109855	0.0827239	NF IvsU-EF IvsU
ENSG00000174374	WBSCR16	1.17469	0.0110106	0.0828371	NF IvsU-EF IvsU
ENSG00000145332	KLHL8	-0.780233	0.0110471	0.0830351	NF IvsU-EF IvsU
ENSG00000165406	MARCH8	1.10318	0.0110924	0.0832977	NF IvsU-EF IvsU
ENSG00000196352	CD55	-1.06842	0.0111043	0.0832977	NF IvsU-EF IvsU
ENSG00000141279	NPEPPS	-0.756014	0.0111124	0.0832977	NF IvsU-EF IvsU
ENSG00000085982	USP40	-0.738979	0.0111348	0.0833557	NF IvsU-EF IvsU
ENSG00000089157	RPLP0	1.07927	0.0111405	0.0833557	NF IvsU-EF IvsU
ENSG00000185515	BRCC3	-0.976358	0.0111733	0.0834533	NF IvsU-EF IvsU
ENSG00000198130	HIBCH	-0.82604	0.0111739	0.0834533	NF IvsU-EF IvsU
ENSG00000146463	ZMYM4	-0.674796	0.0111846	0.0834578	NF IvsU-EF IvsU
ENSG00000180096	SEPT1	1.19883	0.0112047	0.0835315	NF IvsU-EF IvsU
ENSG00000176681	LRRC37A	-0.886086	0.0112655	0.0839088	NF IvsU-EF IvsU
ENSG00000008294	SPAG9	-0.8089	0.0113283	0.0842747	NF IvsU-EF IvsU
ENSG00000188559	RALGAPA2	-0.934781	0.0113352	0.0842747	NF IvsU-EF IvsU
ENSG00000105374	NKG7	1.4365	0.0113558	0.0843515	NF IvsU-EF IvsU
ENSG00000159199	ATP5G1	1.00267	0.011412	0.0846788	NF IvsU-EF IvsU
ENSG00000128928	IVD	1.11326	0.0114268	0.0846788	NF IvsU-EF IvsU
ENSG00000135362	PRR5L	0.879807	0.0114322	0.0846788	NF IvsU-EF IvsU
ENSG00000101199	ARFGAP1	1.0365	0.0114411	0.0846788	NF IvsU-EF IvsU
ENSG00000111666	CHPT1	0.78446	0.0114532	0.0846918	NF IvsU-EF IvsU
ENSG00000163479	SSR2	0.707266	0.0114645	0.0846987	NF IvsU-EF IvsU
ENSG00000115904	SOS1	-0.966604	0.0114791	0.0847303	NF IvsU-EF IvsU
ENSG00000174004	NRROS	1.28153	0.0114988	0.0847708	NF IvsU-EF IvsU
ENSG00000133639	BTG1	1.05834	0.0115052	0.0847708	NF IvsU-EF IvsU
ENSG00000180376	CCDC66	-0.83927	0.0115203	0.084806	NF IvsU-EF IvsU
ENSG00000127540	UQCR11	1.157	0.0115366	0.0848388	NF IvsU-EF IvsU
ENSG00000131446	MGAT1	0.852264	0.0115515	0.0848388	NF IvsU-EF IvsU
ENSG00000125676	THOC2	-0.754333	0.0115641	0.0848388	NF IvsU-EF IvsU
ENSG00000143772	ITPKB	0.862856	0.0115661	0.0848388	NF IvsU-EF IvsU
ENSG00000136932	C9orf156	-0.671446	0.0115805	0.0848683	NF IvsU-EF IvsU
ENSG00000166224	SGPL1	-0.673029	0.0116254	0.0851213	NF IvsU-EF IvsU
ENSG00000132256	TRIM5	0.809984	0.011638	0.085138	NF IvsU-EF IvsU
ENSG00000166508	MCM7	0.811964	0.0117009	0.0855216	NF IvsU-EF IvsU
ENSG00000175455	CCDC14	-0.812829	0.011715	0.0855485	NF IvsU-EF IvsU
ENSG00000115421	PAPOLG	-0.848224	0.0117876	0.0860026	NF IvsU-EF IvsU
ENSG00000140105	WARS	1.63193	0.0118021	0.0860038	NF IvsU-EF IvsU
ENSG00000182512	GLRX5	0.941259	0.0118088	0.0860038	NF IvsU-EF IvsU
ENSG00000139508	SLC46A3	-0.812567	0.0118531	0.0862504	NF IvsU-EF IvsU
ENSG00000165458	INPPL1	0.959082	0.0118957	0.0864833	NF IvsU-EF IvsU
ENSG00000107262	BAG1	1.2308	0.0119325	0.0866235	NF IvsU-EF IvsU
ENSG00000125912	NCLN	1.18589	0.0119441	0.0866235	NF IvsU-EF IvsU
ENSG00000111850	SMIM8	-1.39801	0.0119561	0.0866235	NF IvsU-EF IvsU
ENSG00000113593	PPWD1	-0.774316	0.0119684	0.0866235	NF IvsU-EF IvsU
ENSG00000114904	NEK4	-0.837233	0.0119727	0.0866235	NF IvsU-EF IvsU
ENSG00000178719	GRINA	1.66684	0.0119783	0.0866235	NF IvsU-EF IvsU
ENSG00000140400	MAN2C1	1.03223	0.0119923	0.0866341	NF IvsU-EF IvsU
ENSG00000197860	SGTB	-0.67219	0.0120008	0.0866341	NF IvsU-EF IvsU
ENSG00000169891	REPS2	-1.31245	0.0120473	0.0868927	NF IvsU-EF IvsU
ENSG00000038274	MAT2B	0.742309	0.0120832	0.0870751	NF IvsU-EF IvsU
ENSG00000142507	PSMB6	1.03358	0.0121155	0.0872319	NF IvsU-EF IvsU
ENSG00000149930	TAOK2	0.87503	0.012161	0.0874823	NF IvsU-EF IvsU
ENSG00000233327	USP32P2	-1.46576	0.0121735	0.0874957	NF IvsU-EF IvsU
ENSG00000128585	MKLN1	-0.814308	0.0122917	0.0882403	NF IvsU-EF IvsU
ENSG00000140474	ULK3	1.25048	0.0122986	0.0882403	NF IvsU-EF IvsU
ENSG00000198556	ZNF789	-0.750695	0.0123464	0.088506	NF IvsU-EF IvsU
ENSG00000204131	NHSL2	-0.815512	0.0123629	0.0885465	NF IvsU-EF IvsU
ENSG00000104973	MED25	1.25797	0.0123782	0.0885794	NF IvsU-EF IvsU
ENSG00000159352	PSMD4	0.762251	0.0124532	0.0888576	NF IvsU-EF IvsU
ENSG00000164068	RNF123	1.19154	0.01247	0.0888576	NF IvsU-EF IvsU
ENSG00000103056	SMPD3	1.5261	0.0124902	0.0888576	NF IvsU-EF IvsU
ENSG00000087903	RFX2	-1.48234	0.012491	0.0888576	NF IvsU-EF IvsU
ENSG00000176105	YES1	-0.974461	0.0124912	0.0888576	NF IvsU-EF IvsU
ENSG00000168175	MAPK1IP1L	-0.744841	0.0124969	0.0888576	NF IvsU-EF IvsU
ENSG00000166619	BLCAP	1.08806	0.0125036	0.0888576	NF IvsU-EF IvsU
ENSG00000170909	OSCAR	1.28612	0.0125037	0.0888576	NF IvsU-EF IvsU
ENSG00000171310	CHST11	-0.777273	0.0125233	0.0888903	NF IvsU-EF IvsU
ENSG00000135837	CEP350	-0.744976	0.01253	0.0888903	NF IvsU-EF IvsU
ENSG00000127954	STEAP4	-1.56967	0.0125591	0.08902	NF IvsU-EF IvsU
ENSG00000211456	SACM1L	-0.735378	0.0125727	0.0890395	NF IvsU-EF IvsU
ENSG00000253309	SERPINE3	-1.19744	0.0126026	0.0891298	NF IvsU-EF IvsU
ENSG00000114902	SPCS1	0.658384	0.0126072	0.0891298	NF IvsU-EF IvsU
ENSG00000174197	MGA	-0.733032	0.0126725	0.0895145	NF IvsU-EF IvsU
ENSG00000198431	TXNRD1	-0.774401	0.012692	0.0895249	NF IvsU-EF IvsU
ENSG00000173930	SLCO4C1	-0.956914	0.0127126	0.0895249	NF IvsU-EF IvsU
ENSG00000205758	CRYZL1	-0.752984	0.0127164	0.0895249	NF IvsU-EF IvsU
ENSG00000157107	FCHO2	-1.17089	0.0127176	0.0895249	NF IvsU-EF IvsU
ENSG00000163348	PYGO2	1.05805	0.0127649	0.0896703	NF IvsU-EF IvsU
ENSG00000156469	MTERFD1	-1.06818	0.0127722	0.0896703	NF IvsU-EF IvsU
ENSG00000115760	BIRC6	-0.726559	0.0127814	0.0896703	NF IvsU-EF IvsU
ENSG00000225492	GBP1P1	2.625	0.0127841	0.0896703	NF IvsU-EF IvsU
ENSG00000163803	PLB1	-1.95072	0.0127929	0.0896703	NF IvsU-EF IvsU
ENSG00000162032	SPSB3	0.917592	0.0129739	0.0908614	NF IvsU-EF IvsU
ENSG00000172794	RAB37	0.774786	0.0129938	0.0908678	NF IvsU-EF IvsU
ENSG00000126602	TRAP1	0.947212	0.0129969	0.0908678	NF IvsU-EF IvsU
ENSG00000214078	CPNE1	0.745664	0.0130288	0.0910131	NF IvsU-EF IvsU
ENSG00000168286	THAP11	1.09516	0.0130862	0.0913361	NF IvsU-EF IvsU
ENSG00000177971	IMP3	1.11852	0.0131187	0.0914249	NF IvsU-EF IvsU
ENSG00000158710	TAGLN2	1.17323	0.0131212	0.0914249	NF IvsU-EF IvsU
ENSG00000048707	VPS13D	-0.710171	0.0132004	0.0918987	NF IvsU-EF IvsU
ENSG00000137871	ZNF280D	-1.09601	0.0132236	0.0919383	NF IvsU-EF IvsU
ENSG00000157014	TATDN2	0.824294	0.013239	0.0919383	NF IvsU-EF IvsU
ENSG00000111052	LIN7A	-1.35672	0.0132397	0.0919383	NF IvsU-EF IvsU
ENSG00000107036	KIAA1432	-0.713541	0.0132546	0.0919641	NF IvsU-EF IvsU
ENSG00000184209	SNRNP35	0.81646	0.0132732	0.092009	NF IvsU-EF IvsU
ENSG00000103994	ZNF106	-0.792247	0.0132953	0.092009	NF IvsU-EF IvsU
ENSG00000116127	ALMS1	-0.765953	0.0133008	0.092009	NF IvsU-EF IvsU
ENSG00000100353	EIF3D	0.769712	0.0133059	0.092009	NF IvsU-EF IvsU
ENSG00000115947	ORC4	-0.787095	0.013361	0.0922335	NF IvsU-EF IvsU
ENSG00000174943	KCTD13	1.31256	0.0133641	0.0922335	NF IvsU-EF IvsU
ENSG00000123405	NFE2	1.12986	0.0133846	0.0922335	NF IvsU-EF IvsU
ENSG00000031081	ARHGAP31	-0.753089	0.0133894	0.0922335	NF IvsU-EF IvsU
ENSG00000204138	PHACTR4	0.753688	0.0134136	0.0922335	NF IvsU-EF IvsU
ENSG00000173517	PEAK1	-0.692855	0.013415	0.0922335	NF IvsU-EF IvsU
ENSG00000110713	NUP98	-0.784667	0.013417	0.0922335	NF IvsU-EF IvsU
ENSG00000146963	C7orf55-LUC7L2	-0.698575	0.0134371	0.092294	NF IvsU-EF IvsU
ENSG00000105738	SIPA1L3	0.991475	0.013457	0.0923089	NF IvsU-EF IvsU
ENSG00000181035	SLC25A42	1.23672	0.0134617	0.0923089	NF IvsU-EF IvsU
ENSG00000124256	ZBP1	0.899714	0.0135323	0.0927155	NF IvsU-EF IvsU
ENSG00000164220	F2RL2	-0.974196	0.013558	0.0928143	NF IvsU-EF IvsU
ENSG00000171657	GPR82	-1.06018	0.0136203	0.0931628	NF IvsU-EF IvsU
ENSG00000106003	LFNG	0.945324	0.0136365	0.093196	NF IvsU-EF IvsU
ENSG00000124357	NAGK	0.726709	0.0136485	0.0932005	NF IvsU-EF IvsU
ENSG00000133858	ZFC3H1	-0.820585	0.0136721	0.0932842	NF IvsU-EF IvsU
ENSG00000106346	USP42	0.681074	0.0136912	0.0933364	NF IvsU-EF IvsU
ENSG00000186529	CYP4F3	-1.45836	0.0137102	0.0933885	NF IvsU-EF IvsU
ENSG00000181800	CELF2-AS1	-0.793948	0.0137229	0.0933973	NF IvsU-EF IvsU
ENSG00000113712	CSNK1A1	-0.74573	0.0137443	0.0934655	NF IvsU-EF IvsU
ENSG00000182957	SPATA13	-0.737328	0.0137672	0.0935439	NF IvsU-EF IvsU
ENSG00000204172	AGAP10	-0.876085	0.0137933	0.0936436	NF IvsU-EF IvsU
ENSG00000189308	LIN54	-0.825815	0.0138159	0.09372	NF IvsU-EF IvsU
ENSG00000204120	GIGYF2	-0.653964	0.013847	0.0938531	NF IvsU-EF IvsU
ENSG00000112303	VNN2	-1.41004	0.0138775	0.0939823	NF IvsU-EF IvsU
ENSG00000230482	ATP5G2P3	-1.20524	0.0139137	0.0941494	NF IvsU-EF IvsU
ENSG00000108443	RPS6KB1	-0.751389	0.0140761	0.0951384	NF IvsU-EF IvsU
ENSG00000074370	ATP2A3	1.35793	0.014091	0.0951384	NF IvsU-EF IvsU
ENSG00000139055	ERP27	-0.881612	0.0141323	0.0951384	NF IvsU-EF IvsU
ENSG00000108107	RPL28	1.11303	0.014139	0.0951384	NF IvsU-EF IvsU
ENSG00000158769	F11R	0.990924	0.0141525	0.0951384	NF IvsU-EF IvsU
ENSG00000136699	SMPD4	1.11443	0.0141531	0.0951384	NF IvsU-EF IvsU
ENSG00000137628	DDX60	1.10197	0.0141617	0.0951384	NF IvsU-EF IvsU
ENSG00000023287	RB1CC1	-0.908186	0.0141634	0.0951384	NF IvsU-EF IvsU
ENSG00000215472	RPL17-C18orf32	1.20135	0.0141641	0.0951384	NF IvsU-EF IvsU
ENSG00000107611	CUBN	-0.860875	0.0141907	0.0951749	NF IvsU-EF IvsU
ENSG00000105887	MTPN	0.903427	0.0141927	0.0951749	NF IvsU-EF IvsU
ENSG00000136504	KAT7	-0.649494	0.0142664	0.0955091	NF IvsU-EF IvsU
ENSG00000100393	EP300	-0.702544	0.0142749	0.0955091	NF IvsU-EF IvsU
ENSG00000112531	QKI	-0.907755	0.0142775	0.0955091	NF IvsU-EF IvsU
ENSG00000111859	NEDD9	-0.763839	0.0142984	0.0955709	NF IvsU-EF IvsU
ENSG00000141627	DYM	-0.742671	0.014383	0.0960078	NF IvsU-EF IvsU
ENSG00000167208	SNX20	0.836804	0.0143871	0.0960078	NF IvsU-EF IvsU
ENSG00000143970	ASXL2	-0.651972	0.0144054	0.0960513	NF IvsU-EF IvsU
ENSG00000091106	NLRC4	-0.876719	0.0144473	0.0962527	NF IvsU-EF IvsU
ENSG00000228794	LINC01128	0.910781	0.0145049	0.0965581	NF IvsU-EF IvsU
ENSG00000060138	YBX3	1.61214	0.0145721	0.0969272	NF IvsU-EF IvsU
ENSG00000080802	CNOT4	-0.660209	0.0146036	0.0970107	NF IvsU-EF IvsU
ENSG00000180370	PAK2	-0.690772	0.0146083	0.0970107	NF IvsU-EF IvsU
ENSG00000181631	P2RY13	-1.02037	0.0146327	0.0970942	NF IvsU-EF IvsU
ENSG00000112514	CUTA	0.988019	0.0147139	0.0975538	NF IvsU-EF IvsU
ENSG00000108582	CPD	-1.07661	0.0147728	0.097809	NF IvsU-EF IvsU
ENSG00000182670	TTC3	-0.714833	0.0147762	0.097809	NF IvsU-EF IvsU
ENSG00000142188	TMEM50B	0.873213	0.0148069	0.0978871	NF IvsU-EF IvsU
ENSG00000104894	CD37	0.98408	0.0148141	0.0978871	NF IvsU-EF IvsU
ENSG00000142166	IFNAR1	-0.872001	0.0148413	0.0978871	NF IvsU-EF IvsU
ENSG00000171862	PTEN	-1.0267	0.0148577	0.0978871	NF IvsU-EF IvsU
ENSG00000187017	ESPN	2.41343	0.0148933	0.0978871	NF IvsU-EF IvsU
ENSG00000008282	SYPL1	0.89709	0.0148936	0.0978871	NF IvsU-EF IvsU
ENSG00000147684	NDUFB9	0.815713	0.0149139	0.0978871	NF IvsU-EF IvsU
ENSG00000165702	GFI1B	1.39201	0.0149229	0.0978871	NF IvsU-EF IvsU
ENSG00000119509	INVS	-0.741978	0.0149233	0.0978871	NF IvsU-EF IvsU
ENSG00000163681	SLMAP	-0.708717	0.0149249	0.0978871	NF IvsU-EF IvsU
ENSG00000204592	HLA-E	0.943388	0.0149262	0.0978871	NF IvsU-EF IvsU
ENSG00000175104	TRAF6	-0.743037	0.0149311	0.0978871	NF IvsU-EF IvsU
ENSG00000233013	FAM157B	-1.35533	0.0149447	0.0978981	NF IvsU-EF IvsU
ENSG00000143252	SDHC	1.326	0.0149703	0.0979871	NF IvsU-EF IvsU
ENSG00000118520	ARG1	-1.41132	0.0150045	0.0980695	NF IvsU-EF IvsU
ENSG00000176261	ZBTB8OS	-0.880364	0.0150067	0.0980695	NF IvsU-EF IvsU
ENSG00000149657	LSM14B	0.933344	0.0150726	0.0983654	NF IvsU-EF IvsU
ENSG00000175467	SART1	1.09456	0.015076	0.0983654	NF IvsU-EF IvsU
ENSG00000152256	PDK1	-0.810784	0.0151543	0.0987981	NF IvsU-EF IvsU
ENSG00000136536	MARCH7	-0.847413	0.0152539	0.0993246	NF IvsU-EF IvsU
ENSG00000121350	PYROXD1	-0.92236	0.0152593	0.0993246	NF IvsU-EF IvsU
ENSG00000147224	PRPS1	0.860142	0.0153022	0.0995052	NF IvsU-EF IvsU
ENSG00000088930	XRN2	-0.635166	0.0153113	0.0995052	NF IvsU-EF IvsU
ENSG00000103995	CEP152	-1.00899	0.01534	0.0995419	NF IvsU-EF IvsU
ENSG00000175387	SMAD2	-0.712873	0.0153412	0.0995419	NF IvsU-EF IvsU
ENSG00000054116	TRAPPC3	0.785653	0.0153824	0.0997305	NF IvsU-EF IvsU
ENSG00000118046	STK11	1.06828	0.0154488	0.0998636	NF IvsU-EF IvsU
ENSG00000229807	XIST	-1.07693	0.0154513	0.0998636	NF IvsU-EF IvsU
ENSG00000115267	IFIH1	1.03569	0.0154515	0.0998636	NF IvsU-EF IvsU
ENSG00000139626	ITGB7	0.936647	0.0154635	0.0998636	NF IvsU-EF IvsU
ENSG00000134910	STT3A	-0.642835	0.0154638	0.0998636	NF IvsU-EF IvsU
ENSG00000169490	TM2D2	0.828706	0.0154872	0.0999363	NF IvsU-EF IvsU
ENSG00000011454	RABGAP1	-0.687408	0.0155122	0.0999913	NF IvsU-EF IvsU
ENSG00000164597	COG5	-0.702632	0.0155201	0.0999913	NF IvsU-EF IvsU
ENSG00000136891	TEX10	-0.846379	0.0155514	0.100114	NF IvsU-EF IvsU
ENSG00000226312	CFLAR-AS1	-1.09016	0.0156094	0.100409	NF IvsU-EF IvsU
ENSG00000079308	TNS1	1.27547	0.0156413	0.100519	NF IvsU-EF IvsU
ENSG00000005020	SKAP2	-0.888401	0.0156517	0.100519	NF IvsU-EF IvsU
ENSG00000060491	OGFR	0.823652	0.0156633	0.100519	NF IvsU-EF IvsU
ENSG00000106153	CHCHD2	0.712207	0.0156763	0.100524	NF IvsU-EF IvsU
ENSG00000134183	GNAT2	-0.945169	0.0158491	0.101477	NF IvsU-EF IvsU
ENSG00000136936	XPA	-0.737358	0.0158497	0.101477	NF IvsU-EF IvsU
ENSG00000100815	TRIP11	-0.779263	0.0158643	0.101492	NF IvsU-EF IvsU
ENSG00000106028	SSBP1	-0.852382	0.0158855	0.101509	NF IvsU-EF IvsU
ENSG00000175395	ZNF25	-0.824647	0.0158918	0.101509	NF IvsU-EF IvsU
ENSG00000115234	SNX17	0.848777	0.015904	0.101509	NF IvsU-EF IvsU
ENSG00000182149	IST1	0.753102	0.0159372	0.101642	NF IvsU-EF IvsU
ENSG00000010030	ETV7	1.84925	0.0159503	0.101646	NF IvsU-EF IvsU
ENSG00000153094	BCL2L11	-0.717833	0.0159677	0.101678	NF IvsU-EF IvsU
ENSG00000011028	MRC2	1.36451	0.0159947	0.101771	NF IvsU-EF IvsU
ENSG00000115607	IL18RAP	-0.982498	0.0160361	0.101882	NF IvsU-EF IvsU
ENSG00000169239	CA5B	-0.799078	0.0160449	0.101882	NF IvsU-EF IvsU
ENSG00000129292	PHF20L1	-0.8713	0.0160494	0.101882	NF IvsU-EF IvsU
ENSG00000178741	COX5A	1.00878	0.0160647	0.101901	NF IvsU-EF IvsU
ENSG00000198399	ITSN2	-0.735703	0.0161044	0.102073	NF IvsU-EF IvsU
ENSG00000061938	TNK2	1.10452	0.0161698	0.102283	NF IvsU-EF IvsU
ENSG00000227191	TRGC2	-1.15892	0.0161708	0.102283	NF IvsU-EF IvsU
ENSG00000006712	PAF1	0.922767	0.0161748	0.102283	NF IvsU-EF IvsU
ENSG00000149600	COMMD7	1.02482	0.0162063	0.102296	NF IvsU-EF IvsU
ENSG00000213676	ATF6B	0.896401	0.016208	0.102296	NF IvsU-EF IvsU
ENSG00000186104	CYP2R1	-0.822769	0.0162345	0.102296	NF IvsU-EF IvsU
ENSG00000090382	LYZ	0.880254	0.0162379	0.102296	NF IvsU-EF IvsU
ENSG00000136950	ARPC5L	0.973138	0.0162392	0.102296	NF IvsU-EF IvsU
ENSG00000077549	CAPZB	0.958649	0.0163024	0.102615	NF IvsU-EF IvsU
ENSG00000074966	TXK	-0.727779	0.0163181	0.102635	NF IvsU-EF IvsU
ENSG00000131558	EXOC4	-0.670694	0.0164363	0.103299	NF IvsU-EF IvsU
ENSG00000158062	UBXN11	1.05715	0.0164558	0.103302	NF IvsU-EF IvsU
ENSG00000168394	TAP1	1.01745	0.0164618	0.103302	NF IvsU-EF IvsU
ENSG00000143751	SDE2	0.699243	0.0165396	0.103702	NF IvsU-EF IvsU
ENSG00000109787	KLF3	-0.721488	0.016551	0.103702	NF IvsU-EF IvsU
ENSG00000186001	LRCH3	-0.643223	0.0165701	0.103743	NF IvsU-EF IvsU
ENSG00000214046	SMIM7	0.847208	0.0166105	0.103891	NF IvsU-EF IvsU
ENSG00000110066	SUV420H1	-0.65255	0.016619	0.103891	NF IvsU-EF IvsU
ENSG00000215190	LINC00680	-0.995107	0.016635	0.103912	NF IvsU-EF IvsU
ENSG00000233306	TRGV2	-1.12764	0.0166869	0.104128	NF IvsU-EF IvsU
ENSG00000071859	FAM50A	1.05503	0.016695	0.104128	NF IvsU-EF IvsU
ENSG00000105879	CBLL1	-0.790365	0.0167987	0.104696	NF IvsU-EF IvsU
ENSG00000111837	MAK	-1.21348	0.0168892	0.10514	NF IvsU-EF IvsU
ENSG00000213983	AP1G2	0.710045	0.0168957	0.10514	NF IvsU-EF IvsU
ENSG00000133313	CNDP2	1.40812	0.0169448	0.105326	NF IvsU-EF IvsU
ENSG00000109133	TMEM33	-0.956121	0.0169569	0.105326	NF IvsU-EF IvsU
ENSG00000128335	APOL2	0.924705	0.0169641	0.105326	NF IvsU-EF IvsU
ENSG00000136731	UGGT1	-0.630326	0.0169773	0.105329	NF IvsU-EF IvsU
ENSG00000117174	ZNHIT6	-0.86955	0.0170047	0.105352	NF IvsU-EF IvsU
ENSG00000114737	CISH	1.54872	0.0170077	0.105352	NF IvsU-EF IvsU
ENSG00000166004	KIAA1731	-0.84021	0.0170195	0.105352	NF IvsU-EF IvsU
ENSG00000167770	OTUB1	0.987447	0.0170613	0.105531	NF IvsU-EF IvsU
ENSG00000210082	MT-RNR2	1.34345	0.0171025	0.105614	NF IvsU-EF IvsU
ENSG00000141404	GNAL	-1.13972	0.01712	0.105614	NF IvsU-EF IvsU
ENSG00000116809	ZBTB17	0.883417	0.0171211	0.105614	NF IvsU-EF IvsU
ENSG00000166432	ZMAT1	-0.693427	0.0171263	0.105614	NF IvsU-EF IvsU
ENSG00000185658	BRWD1	-0.78228	0.0171551	0.105713	NF IvsU-EF IvsU
ENSG00000197969	VPS13A	-0.713748	0.0171852	0.105819	NF IvsU-EF IvsU
ENSG00000163154	TNFAIP8L2	0.664018	0.017216	0.105908	NF IvsU-EF IvsU
ENSG00000163964	PIGX	-0.860992	0.0172514	0.105908	NF IvsU-EF IvsU
ENSG00000170037	CNTROB	1.07706	0.0172579	0.105908	NF IvsU-EF IvsU
ENSG00000198553	KCNRG	-1.05419	0.017279	0.105908	NF IvsU-EF IvsU
ENSG00000119685	TTLL5	-0.721389	0.0172814	0.105908	NF IvsU-EF IvsU
ENSG00000127952	STYXL1	0.974985	0.0172832	0.105908	NF IvsU-EF IvsU
ENSG00000119684	MLH3	-0.716567	0.0172917	0.105908	NF IvsU-EF IvsU
ENSG00000114626	ABTB1	1.96248	0.0173079	0.105908	NF IvsU-EF IvsU
ENSG00000204619	PPP1R11	0.968279	0.0173158	0.105908	NF IvsU-EF IvsU
ENSG00000184465	WDR27	-0.749415	0.0173388	0.105969	NF IvsU-EF IvsU
ENSG00000177666	PNPLA2	1.22238	0.01738	0.106142	NF IvsU-EF IvsU
ENSG00000150991	UBC	0.813251	0.0174061	0.106223	NF IvsU-EF IvsU
ENSG00000102172	SMS	0.648038	0.0174987	0.106708	NF IvsU-EF IvsU
ENSG00000006652	IFRD1	-1.04157	0.0175281	0.10675	NF IvsU-EF IvsU
ENSG00000184863	RBM33	-0.789988	0.0175316	0.10675	NF IvsU-EF IvsU
ENSG00000173812	EIF1	0.947367	0.0175579	0.106831	NF IvsU-EF IvsU
ENSG00000132356	PRKAA1	-0.724711	0.017574	0.10685	NF IvsU-EF IvsU
ENSG00000106991	ENG	1.18366	0.0176028	0.106911	NF IvsU-EF IvsU
ENSG00000114648	KLHL18	-0.645596	0.0176102	0.106911	NF IvsU-EF IvsU
ENSG00000186265	BTLA	0.690982	0.0176649	0.107164	NF IvsU-EF IvsU
ENSG00000146535	GNA12	1.59793	0.0177092	0.107354	NF IvsU-EF IvsU
ENSG00000185436	IFNLR1	1.12671	0.0178371	0.10805	NF IvsU-EF IvsU
ENSG00000198740	ZNF652	-0.661081	0.0178525	0.108063	NF IvsU-EF IvsU
ENSG00000234585	CCT6P3	-0.781671	0.0178779	0.108083	NF IvsU-EF IvsU
ENSG00000140199	SLC12A6	-0.871117	0.0178821	0.108083	NF IvsU-EF IvsU
ENSG00000129226	CD68	-0.82164	0.0179115	0.108181	NF IvsU-EF IvsU
ENSG00000168813	ZNF507	-0.718621	0.0179373	0.108254	NF IvsU-EF IvsU
ENSG00000224660	SH3BP5-AS1	-0.802868	0.0179672	0.108254	NF IvsU-EF IvsU
ENSG00000197323	TRIM33	-0.706231	0.0179794	0.108254	NF IvsU-EF IvsU
ENSG00000184428	TOP1MT	1.29085	0.0179846	0.108254	NF IvsU-EF IvsU
ENSG00000165219	GAPVD1	-0.647639	0.0179895	0.108254	NF IvsU-EF IvsU
ENSG00000253719	ATXN7L3B	0.686405	0.0180464	0.108486	NF IvsU-EF IvsU
ENSG00000197601	FAR1	-0.766052	0.0180709	0.108486	NF IvsU-EF IvsU
ENSG00000105369	CD79A	1.25812	0.0180766	0.108486	NF IvsU-EF IvsU
ENSG00000130787	HIP1R	0.871577	0.018081	0.108486	NF IvsU-EF IvsU
ENSG00000162601	MYSM1	-0.7585	0.0181038	0.108543	NF IvsU-EF IvsU
ENSG00000075420	FNDC3B	-0.976314	0.0181458	0.108716	NF IvsU-EF IvsU
ENSG00000233276	GPX1	1.08542	0.018159	0.108716	NF IvsU-EF IvsU
ENSG00000100897	DCAF11	0.794515	0.0182451	0.10905	NF IvsU-EF IvsU
ENSG00000140181	HERC2P2	0.762763	0.0182505	0.10905	NF IvsU-EF IvsU
ENSG00000164209	SLC25A46	-0.842937	0.0182671	0.10905	NF IvsU-EF IvsU
ENSG00000198876	DCAF12	1.1636	0.0182681	0.10905	NF IvsU-EF IvsU
ENSG00000065243	PKN2	-0.957605	0.0183242	0.109241	NF IvsU-EF IvsU
ENSG00000166130	IKBIP	-0.980319	0.0183489	0.109241	NF IvsU-EF IvsU
ENSG00000115594	IL1R1	-2.04165	0.0183497	0.109241	NF IvsU-EF IvsU
ENSG00000163291	PAQR3	-0.781584	0.0183532	0.109241	NF IvsU-EF IvsU
ENSG00000113638	TTC33	0.721171	0.0183738	0.109284	NF IvsU-EF IvsU
ENSG00000184216	IRAK1	0.76089	0.0183989	0.109354	NF IvsU-EF IvsU
ENSG00000139946	PELI2	-0.883512	0.0184154	0.109361	NF IvsU-EF IvsU
ENSG00000014257	ACPP	-0.729991	0.0184267	0.109361	NF IvsU-EF IvsU
ENSG00000057757	PITHD1	0.823034	0.0184548	0.109449	NF IvsU-EF IvsU
ENSG00000116266	STXBP3	-0.83105	0.0185309	0.109713	NF IvsU-EF IvsU
ENSG00000136631	VPS45	-0.805165	0.0185315	0.109713	NF IvsU-EF IvsU
ENSG00000112200	ZNF451	-0.756288	0.0185414	0.109713	NF IvsU-EF IvsU
ENSG00000174944	P2RY14	1.66779	0.0185528	0.109713	NF IvsU-EF IvsU
ENSG00000163606	CD200R1	0.856698	0.0186819	0.110313	NF IvsU-EF IvsU
ENSG00000125952	MAX	0.737509	0.0186855	0.110313	NF IvsU-EF IvsU
ENSG00000121966	CXCR4	0.887306	0.0186946	0.110313	NF IvsU-EF IvsU
ENSG00000111596	CNOT2	-0.743258	0.0187174	0.11034	NF IvsU-EF IvsU
ENSG00000065060	UHRF1BP1	-0.622322	0.0187261	0.11034	NF IvsU-EF IvsU
ENSG00000112365	ZBTB24	-0.839709	0.0187789	0.110572	NF IvsU-EF IvsU
ENSG00000188343	FAM92A1	-0.816204	0.0188053	0.110648	NF IvsU-EF IvsU
ENSG00000133805	AMPD3	-0.816672	0.018901	0.111067	NF IvsU-EF IvsU
ENSG00000137441	FGFBP2	-1.14704	0.0189171	0.111067	NF IvsU-EF IvsU
ENSG00000117394	SLC2A1	0.900506	0.0189172	0.111067	NF IvsU-EF IvsU
ENSG00000250312	ZNF718	-1.19345	0.0189751	0.111317	NF IvsU-EF IvsU
ENSG00000117009	KMO	-0.946206	0.0189868	0.111317	NF IvsU-EF IvsU
ENSG00000140153	WDR20	-0.659773	0.019018	0.11138	NF IvsU-EF IvsU
ENSG00000162924	REL	-0.667032	0.0190247	0.11138	NF IvsU-EF IvsU
ENSG00000088035	ALG6	-0.809099	0.0190533	0.111468	NF IvsU-EF IvsU
ENSG00000175931	UBE2O	1.00926	0.0191038	0.111684	NF IvsU-EF IvsU
ENSG00000035681	NSMAF	-0.687664	0.0191574	0.111917	NF IvsU-EF IvsU
ENSG00000187109	NAP1L1	0.735604	0.0192176	0.112189	NF IvsU-EF IvsU
ENSG00000123240	OPTN	0.856633	0.0192671	0.112328	NF IvsU-EF IvsU
ENSG00000141401	IMPA2	-1.0333	0.0192752	0.112328	NF IvsU-EF IvsU
ENSG00000116288	PARK7	0.633927	0.0192825	0.112328	NF IvsU-EF IvsU
ENSG00000103496	STX4	0.709449	0.0193034	0.112371	NF IvsU-EF IvsU
ENSG00000113300	CNOT6	-0.606889	0.0194828	0.11331	NF IvsU-EF IvsU
ENSG00000178188	SH2B1	1.18181	0.0194937	0.11331	NF IvsU-EF IvsU
ENSG00000165682	CLEC1B	-0.963753	0.0195148	0.11331	NF IvsU-EF IvsU
ENSG00000180694	TMEM64	0.744786	0.0195283	0.11331	NF IvsU-EF IvsU
ENSG00000150681	RGS18	-1.25607	0.0195435	0.11331	NF IvsU-EF IvsU
ENSG00000139629	GALNT6	0.985458	0.0195476	0.11331	NF IvsU-EF IvsU
ENSG00000055332	EIF2AK2	1.00977	0.0195893	0.113455	NF IvsU-EF IvsU
ENSG00000204623	ZNRD1-AS1	-0.679273	0.0196002	0.113455	NF IvsU-EF IvsU
ENSG00000108262	GIT1	0.916693	0.0196426	0.113553	NF IvsU-EF IvsU
ENSG00000111679	PTPN6	0.956284	0.0196449	0.113553	NF IvsU-EF IvsU
ENSG00000187778	MCRS1	0.977148	0.0197002	0.113706	NF IvsU-EF IvsU
ENSG00000165264	NDUFB6	0.898464	0.0197119	0.113706	NF IvsU-EF IvsU
ENSG00000196177	ACADSB	-0.888099	0.0197143	0.113706	NF IvsU-EF IvsU
ENSG00000033800	PIAS1	-0.776314	0.0197267	0.113706	NF IvsU-EF IvsU
ENSG00000102524	TNFSF13B	0.832427	0.0197556	0.113712	NF IvsU-EF IvsU
ENSG00000064393	HIPK2	-0.619269	0.0197556	0.113712	NF IvsU-EF IvsU
ENSG00000181036	FCRL6	0.928767	0.019819	0.113997	NF IvsU-EF IvsU
ENSG00000204305	AGER	1.09648	0.0198678	0.114198	NF IvsU-EF IvsU
ENSG00000125686	MED1	-0.650838	0.0199947	0.114844	NF IvsU-EF IvsU
ENSG00000205269	TMEM170B	-0.916816	0.020014	0.114844	NF IvsU-EF IvsU
ENSG00000115750	TAF1B	-0.917417	0.020027	0.114844	NF IvsU-EF IvsU
ENSG00000175471	MCTP1	-0.847384	0.0200362	0.114844	NF IvsU-EF IvsU
ENSG00000204516	MICB	0.780347	0.0200919	0.114996	NF IvsU-EF IvsU
ENSG00000135968	GCC2	-0.832362	0.0200941	0.114996	NF IvsU-EF IvsU
ENSG00000078043	PIAS2	-0.765545	0.0201173	0.114996	NF IvsU-EF IvsU
ENSG00000181220	ZNF746	-0.770387	0.0201187	0.114996	NF IvsU-EF IvsU
ENSG00000185261	KIAA0825	-1.07016	0.0201332	0.114999	NF IvsU-EF IvsU
ENSG00000175215	CTDSP2	0.852279	0.0202381	0.115518	NF IvsU-EF IvsU
ENSG00000221978	CCNL2	0.69529	0.0203786	0.116	NF IvsU-EF IvsU
ENSG00000120798	NR2C1	-0.918236	0.0203801	0.116	NF IvsU-EF IvsU
ENSG00000143612	C1orf43	0.719217	0.0203814	0.116	NF IvsU-EF IvsU
ENSG00000135913	USP37	-0.724168	0.0203843	0.116	NF IvsU-EF IvsU
ENSG00000152078	TMEM56	1.17923	0.0203933	0.116	NF IvsU-EF IvsU
ENSG00000101608	MYL12A	0.675838	0.0204238	0.116093	NF IvsU-EF IvsU
ENSG00000105701	FKBP8	1.44558	0.0205001	0.116421	NF IvsU-EF IvsU
ENSG00000113522	RAD50	-0.857099	0.0205098	0.116421	NF IvsU-EF IvsU
ENSG00000078902	TOLLIP	1.01498	0.0205416	0.116521	NF IvsU-EF IvsU
ENSG00000184009	ACTG1	0.919132	0.0206102	0.116767	NF IvsU-EF IvsU
ENSG00000131724	IL13RA1	-0.7523	0.0206233	0.116767	NF IvsU-EF IvsU
ENSG00000106261	ZKSCAN1	-0.608652	0.0206276	0.116767	NF IvsU-EF IvsU
ENSG00000075239	ACAT1	-0.868405	0.0206816	0.116884	NF IvsU-EF IvsU
ENSG00000160883	HK3	1.07091	0.0206951	0.116884	NF IvsU-EF IvsU
ENSG00000022277	RTFDC1	1.0017	0.0206992	0.116884	NF IvsU-EF IvsU
ENSG00000198862	LTN1	-0.714256	0.0207052	0.116884	NF IvsU-EF IvsU
ENSG00000138758	SEPT11	-0.650241	0.0207525	0.11707	NF IvsU-EF IvsU
ENSG00000247828	TMEM161B-AS1	-0.6789	0.0208398	0.11744	NF IvsU-EF IvsU
ENSG00000104957	CCDC130	0.921634	0.0208576	0.11744	NF IvsU-EF IvsU
ENSG00000049759	NEDD4L	0.958063	0.0208665	0.11744	NF IvsU-EF IvsU
ENSG00000055208	TAB2	-0.78627	0.0208851	0.11744	NF IvsU-EF IvsU
ENSG00000001167	NFYA	-0.739601	0.0208897	0.11744	NF IvsU-EF IvsU
ENSG00000002919	SNX11	0.783157	0.0209435	0.117605	NF IvsU-EF IvsU
ENSG00000167778	SPRYD3	1.15607	0.0209477	0.117605	NF IvsU-EF IvsU
ENSG00000172869	DMXL1	-0.748718	0.0209717	0.117659	NF IvsU-EF IvsU
ENSG00000163564	PYHIN1	-0.868964	0.0210122	0.117806	NF IvsU-EF IvsU
ENSG00000124299	PEPD	0.772994	0.0210798	0.118104	NF IvsU-EF IvsU
ENSG00000135842	FAM129A	-1.13462	0.0211467	0.118398	NF IvsU-EF IvsU
ENSG00000130165	ELOF1	0.961099	0.0211751	0.118477	NF IvsU-EF IvsU
ENSG00000141524	TMC6	0.900228	0.0213164	0.119105	NF IvsU-EF IvsU
ENSG00000177556	ATOX1	0.783108	0.0213207	0.119105	NF IvsU-EF IvsU
ENSG00000112701	SENP6	-0.728569	0.0213329	0.119105	NF IvsU-EF IvsU
ENSG00000156265	MAP3K7CL	0.932565	0.0213455	0.119105	NF IvsU-EF IvsU
ENSG00000138381	ASNSD1	0.742911	0.0215458	0.120141	NF IvsU-EF IvsU
ENSG00000105835	NAMPT	-1.44011	0.0216512	0.120598	NF IvsU-EF IvsU
ENSG00000124786	SLC35B3	-0.927905	0.0216572	0.120598	NF IvsU-EF IvsU
ENSG00000136908	DPM2	1.07499	0.0216925	0.120646	NF IvsU-EF IvsU
ENSG00000187257	RSBN1L	-0.735701	0.0216967	0.120646	NF IvsU-EF IvsU
ENSG00000123213	NLN	-0.901083	0.0217166	0.120646	NF IvsU-EF IvsU
ENSG00000144043	TEX261	0.844335	0.0217283	0.120646	NF IvsU-EF IvsU
ENSG00000109775	UFSP2	-1.00175	0.0217391	0.120646	NF IvsU-EF IvsU
ENSG00000144815	NXPE3	0.659049	0.0217539	0.120646	NF IvsU-EF IvsU
ENSG00000103249	CLCN7	0.954744	0.0217699	0.120653	NF IvsU-EF IvsU
ENSG00000087191	PSMC5	1.0671	0.021842	0.120962	NF IvsU-EF IvsU
ENSG00000092199	HNRNPC	-0.631521	0.0218757	0.120962	NF IvsU-EF IvsU
ENSG00000171681	ATF7IP	-0.653206	0.0218788	0.120962	NF IvsU-EF IvsU
ENSG00000120963	ZNF706	-0.783734	0.0218847	0.120962	NF IvsU-EF IvsU
ENSG00000003400	CASP10	0.69806	0.02197	0.121352	NF IvsU-EF IvsU
ENSG00000092148	HECTD1	-0.647999	0.0219947	0.121407	NF IvsU-EF IvsU
ENSG00000133742	CA1	1.13038	0.0220121	0.121421	NF IvsU-EF IvsU
ENSG00000092094	OSGEP	0.795154	0.0220718	0.121654	NF IvsU-EF IvsU
ENSG00000105193	RPS16	3.47373	0.022084	0.121654	NF IvsU-EF IvsU
ENSG00000161217	PCYT1A	-0.605548	0.0221287	0.121819	NF IvsU-EF IvsU
ENSG00000129295	LRRC6	-1.34467	0.0221753	0.121994	NF IvsU-EF IvsU
ENSG00000133026	MYH10	-0.927763	0.0222003	0.122011	NF IvsU-EF IvsU
ENSG00000225830	ERCC6	-0.616726	0.0222121	0.122011	NF IvsU-EF IvsU
ENSG00000170275	CRTAP	-0.690299	0.0222252	0.122011	NF IvsU-EF IvsU
ENSG00000099821	POLRMT	1.08198	0.0222388	0.122011	NF IvsU-EF IvsU
ENSG00000172007	RAB33B	0.741153	0.0222564	0.122011	NF IvsU-EF IvsU
ENSG00000151466	SCLT1	-0.857597	0.0222677	0.122011	NF IvsU-EF IvsU
ENSG00000198482	ZNF808	-0.741967	0.0222858	0.122029	NF IvsU-EF IvsU
ENSG00000151914	DST	-0.699823	0.0223436	0.122264	NF IvsU-EF IvsU
ENSG00000170296	GABARAP	0.829331	0.0223696	0.122279	NF IvsU-EF IvsU
ENSG00000165516	KLHDC2	-0.817627	0.0223761	0.122279	NF IvsU-EF IvsU
ENSG00000011258	MBTD1	-0.605817	0.0224206	0.122441	NF IvsU-EF IvsU
ENSG00000158545	ZC3H18	0.942189	0.0224511	0.122507	NF IvsU-EF IvsU
ENSG00000090863	GLG1	-0.639011	0.0224627	0.122507	NF IvsU-EF IvsU
ENSG00000107290	SETX	-0.775484	0.0224992	0.12251	NF IvsU-EF IvsU
ENSG00000113282	CLINT1	-0.643125	0.0225079	0.12251	NF IvsU-EF IvsU
ENSG00000189241	TSPYL1	0.720249	0.0225126	0.12251	NF IvsU-EF IvsU
ENSG00000156858	PRR14	1.04691	0.0225228	0.12251	NF IvsU-EF IvsU
ENSG00000132467	UTP3	0.814871	0.0225595	0.122603	NF IvsU-EF IvsU
ENSG00000160007	ARHGAP35	-0.62732	0.0225698	0.122603	NF IvsU-EF IvsU
ENSG00000185973	TMLHE	-0.687399	0.0226058	0.122717	NF IvsU-EF IvsU
ENSG00000178927	C17orf62	1.01046	0.0226484	0.122821	NF IvsU-EF IvsU
ENSG00000197321	SVIL	-0.939907	0.0226549	0.122821	NF IvsU-EF IvsU
ENSG00000140391	TSPAN3	-0.800176	0.0226957	0.122961	NF IvsU-EF IvsU
ENSG00000100220	RTCB	0.752295	0.0227203	0.123013	NF IvsU-EF IvsU
ENSG00000104974	LILRA1	-0.667761	0.0227423	0.123051	NF IvsU-EF IvsU
ENSG00000143924	EML4	-0.698815	0.022781	0.123088	NF IvsU-EF IvsU
ENSG00000055483	USP36	0.942085	0.0227819	0.123088	NF IvsU-EF IvsU
ENSG00000127054	CPSF3L	0.855822	0.0228063	0.123088	NF IvsU-EF IvsU
ENSG00000138061	CYP1B1	-1.20801	0.0228091	0.123088	NF IvsU-EF IvsU
ENSG00000100722	ZC3H14	-0.668313	0.0228665	0.123286	NF IvsU-EF IvsU
ENSG00000137145	DENND4C	-0.793066	0.0228758	0.123286	NF IvsU-EF IvsU
ENSG00000158636	C11orf30	-0.675614	0.0229073	0.123375	NF IvsU-EF IvsU
ENSG00000100138	NHP2L1	0.677888	0.0229773	0.123671	NF IvsU-EF IvsU
ENSG00000169508	GPR183	-1.0289	0.0229994	0.123709	NF IvsU-EF IvsU
ENSG00000150337	FCGR1A	1.47355	0.0230145	0.123709	NF IvsU-EF IvsU
ENSG00000144895	EIF2A	-0.970098	0.0230329	0.123726	NF IvsU-EF IvsU
ENSG00000175470	PPP2R2D	-0.646774	0.0231231	0.124087	NF IvsU-EF IvsU
ENSG00000110665	C11orf21	0.771345	0.0231439	0.124087	NF IvsU-EF IvsU
ENSG00000180644	PRF1	-0.79641	0.0231454	0.124087	NF IvsU-EF IvsU
ENSG00000029363	BCLAF1	-0.75059	0.0231747	0.124163	NF IvsU-EF IvsU
ENSG00000119922	IFIT2	1.18938	0.0232069	0.124213	NF IvsU-EF IvsU
ENSG00000116793	PHTF1	-0.72972	0.0232228	0.124213	NF IvsU-EF IvsU
ENSG00000130770	ATPIF1	0.743801	0.0232332	0.124213	NF IvsU-EF IvsU
ENSG00000100889	PCK2	0.904831	0.0232612	0.124213	NF IvsU-EF IvsU
ENSG00000147099	HDAC8	-0.822618	0.0232701	0.124213	NF IvsU-EF IvsU
ENSG00000165630	PRPF18	-0.723555	0.0232747	0.124213	NF IvsU-EF IvsU
ENSG00000100307	CBX7	0.968216	0.0233246	0.12433	NF IvsU-EF IvsU
ENSG00000139436	GIT2	-0.671021	0.0233439	0.12433	NF IvsU-EF IvsU
ENSG00000161912	ADCY10P1	-1.00701	0.0233568	0.12433	NF IvsU-EF IvsU
ENSG00000102125	TAZ	0.862266	0.0233572	0.12433	NF IvsU-EF IvsU
ENSG00000161671	EMC10	0.982487	0.0233978	0.124459	NF IvsU-EF IvsU
ENSG00000155640	C10orf12	-0.637569	0.0234119	0.124459	NF IvsU-EF IvsU
ENSG00000039650	PNKP	1.02222	0.023474	0.124708	NF IvsU-EF IvsU
ENSG00000198964	SGMS1	-0.672641	0.0235056	0.124745	NF IvsU-EF IvsU
ENSG00000111716	LDHB	0.76438	0.0235113	0.124745	NF IvsU-EF IvsU
ENSG00000204420	C6orf25	1.01009	0.0235523	0.12485	NF IvsU-EF IvsU
ENSG00000001631	KRIT1	-0.710814	0.0235614	0.12485	NF IvsU-EF IvsU
ENSG00000108296	CWC25	0.756882	0.0235961	0.124953	NF IvsU-EF IvsU
ENSG00000220205	VAMP2	1.00518	0.0236186	0.124991	NF IvsU-EF IvsU
ENSG00000172331	BPGM	1.00838	0.0236575	0.125116	NF IvsU-EF IvsU
ENSG00000116977	LGALS8	-0.621212	0.0236983	0.125251	NF IvsU-EF IvsU
ENSG00000148180	GSN	0.982668	0.0237497	0.125442	NF IvsU-EF IvsU
ENSG00000104756	KCTD9	-0.606453	0.0237776	0.125509	NF IvsU-EF IvsU
ENSG00000162636	FAM102B	-0.618507	0.0238422	0.125769	NF IvsU-EF IvsU
ENSG00000143811	PYCR2	1.12234	0.0240287	0.126672	NF IvsU-EF IvsU
ENSG00000105254	TBCB	0.701895	0.0241177	0.126994	NF IvsU-EF IvsU
ENSG00000110958	PTGES3	1.17948	0.0241207	0.126994	NF IvsU-EF IvsU
ENSG00000135185	TMEM243	-0.818056	0.0241424	0.127026	NF IvsU-EF IvsU
ENSG00000072818	ACAP1	0.868779	0.0241913	0.127132	NF IvsU-EF IvsU
ENSG00000187667	WHAMMP3	-0.898355	0.0241934	0.127132	NF IvsU-EF IvsU
ENSG00000157570	TSPAN18	1.0028	0.0242596	0.127398	NF IvsU-EF IvsU
ENSG00000124508	BTN2A2	0.821463	0.0242778	0.127412	NF IvsU-EF IvsU
ENSG00000154719	MRPL39	-0.963845	0.0242949	0.12742	NF IvsU-EF IvsU
ENSG00000162783	IER5	0.89418	0.0244381	0.128089	NF IvsU-EF IvsU
ENSG00000173992	CCS	1.04004	0.0245116	0.12836	NF IvsU-EF IvsU
ENSG00000166140	ZFYVE19	0.856803	0.0245325	0.12836	NF IvsU-EF IvsU
ENSG00000198920	KIAA0753	-0.677537	0.0245588	0.12836	NF IvsU-EF IvsU
ENSG00000167670	CHAF1A	1.05972	0.0245671	0.12836	NF IvsU-EF IvsU
ENSG00000184792	OSBP2	1.26605	0.0245678	0.12836	NF IvsU-EF IvsU
ENSG00000176788	BASP1	-1.18382	0.0246131	0.128496	NF IvsU-EF IvsU
ENSG00000229164	TRAC	0.741009	0.0246252	0.128496	NF IvsU-EF IvsU
ENSG00000117228	GBP1	1.63699	0.0246603	0.128597	NF IvsU-EF IvsU
ENSG00000167705	RILP	1.3405	0.0247079	0.12874	NF IvsU-EF IvsU
ENSG00000072609	CHFR	0.687895	0.0247191	0.12874	NF IvsU-EF IvsU
ENSG00000136878	USP20	1.0335	0.024772	0.128854	NF IvsU-EF IvsU
ENSG00000138829	FBN2	-0.867315	0.0247835	0.128854	NF IvsU-EF IvsU
ENSG00000021776	AQR	-0.639138	0.0247881	0.128854	NF IvsU-EF IvsU
ENSG00000214765	SEPT7P2	-0.822143	0.0248834	0.129193	NF IvsU-EF IvsU
ENSG00000104823	ECH1	0.966197	0.0248848	0.129193	NF IvsU-EF IvsU
ENSG00000156052	GNAQ	-0.84927	0.024905	0.129216	NF IvsU-EF IvsU
ENSG00000108389	MTMR4	0.647458	0.0250682	0.12995	NF IvsU-EF IvsU
ENSG00000126934	MAP2K2	0.982367	0.025089	0.12995	NF IvsU-EF IvsU
ENSG00000133243	BTBD2	0.80157	0.0250945	0.12995	NF IvsU-EF IvsU
ENSG00000124535	WRNIP1	0.726611	0.0251098	0.12995	NF IvsU-EF IvsU
ENSG00000103472	RRN3P2	-0.86959	0.025174	0.1302	NF IvsU-EF IvsU
ENSG00000122545	SEPT7	-0.720309	0.0252111	0.13031	NF IvsU-EF IvsU
ENSG00000174456	C12orf76	0.714691	0.0252281	0.130316	NF IvsU-EF IvsU
ENSG00000162722	TRIM58	0.896147	0.0252953	0.130581	NF IvsU-EF IvsU
ENSG00000230982	DSTNP1	-0.847637	0.0253681	0.13085	NF IvsU-EF IvsU
ENSG00000122390	NAA60	1.62682	0.025422	0.13085	NF IvsU-EF IvsU
ENSG00000143514	TP53BP2	-0.564757	0.025423	0.13085	NF IvsU-EF IvsU
ENSG00000169813	HNRNPF	0.642572	0.0254245	0.13085	NF IvsU-EF IvsU
ENSG00000204054	LINC00963	-0.797637	0.0254296	0.13085	NF IvsU-EF IvsU
ENSG00000022840	RNF10	1.13736	0.025443	0.13085	NF IvsU-EF IvsU
ENSG00000136938	ANP32B	1.76748	0.0254764	0.13094	NF IvsU-EF IvsU
ENSG00000181061	HIGD1A	0.753855	0.0254943	0.130949	NF IvsU-EF IvsU
ENSG00000172270	BSG	1.36289	0.0255723	0.13113	NF IvsU-EF IvsU
ENSG00000107077	KDM4C	-0.600453	0.0255748	0.13113	NF IvsU-EF IvsU
ENSG00000204574	ABCF1	0.734899	0.0255797	0.13113	NF IvsU-EF IvsU
ENSG00000119969	HELLS	-0.985235	0.0255939	0.13113	NF IvsU-EF IvsU
ENSG00000196268	ZNF493	-0.826475	0.025613	0.13113	NF IvsU-EF IvsU
ENSG00000168137	SETD5	-0.626612	0.0256253	0.13113	NF IvsU-EF IvsU
ENSG00000157514	TSC22D3	1.01734	0.0256602	0.131227	NF IvsU-EF IvsU
ENSG00000119314	PTBP3	-0.798695	0.0257718	0.131673	NF IvsU-EF IvsU
ENSG00000189068	VSTM1	1.59548	0.0257866	0.131673	NF IvsU-EF IvsU
ENSG00000204482	LST1	0.775489	0.0257957	0.131673	NF IvsU-EF IvsU
ENSG00000084234	APLP2	-0.670906	0.0258273	0.131746	NF IvsU-EF IvsU
ENSG00000077809	GTF2I	-0.659695	0.025842	0.131746	NF IvsU-EF IvsU
ENSG00000105810	CDK6	-0.605752	0.0259009	0.131964	NF IvsU-EF IvsU
ENSG00000183207	RUVBL2	1.09518	0.0259412	0.13201	NF IvsU-EF IvsU
ENSG00000173597	SULT1B1	-1.14912	0.0259444	0.13201	NF IvsU-EF IvsU
ENSG00000177034	MTX3	-0.677671	0.0259928	0.13201	NF IvsU-EF IvsU
ENSG00000088854	C20orf194	-0.67006	0.0259993	0.13201	NF IvsU-EF IvsU
ENSG00000135148	TRAFD1	0.962523	0.0260009	0.13201	NF IvsU-EF IvsU
ENSG00000090273	NUDC	1.00736	0.0260064	0.13201	NF IvsU-EF IvsU
ENSG00000167302	ENTHD2	0.946037	0.0260317	0.132057	NF IvsU-EF IvsU
ENSG00000182768	NGRN	0.70266	0.0260563	0.1321	NF IvsU-EF IvsU
ENSG00000164118	CEP44	-0.816171	0.0260878	0.132178	NF IvsU-EF IvsU
ENSG00000160326	SLC2A6	0.915326	0.0261662	0.132494	NF IvsU-EF IvsU
ENSG00000136051	KIAA1033	-0.824563	0.026226	0.132628	NF IvsU-EF IvsU
ENSG00000149577	SIDT2	0.691913	0.0262323	0.132628	NF IvsU-EF IvsU
ENSG00000136710	CCDC115	0.829053	0.0262413	0.132628	NF IvsU-EF IvsU
ENSG00000119787	ATL2	-0.630575	0.0262664	0.132652	NF IvsU-EF IvsU
ENSG00000117305	HMGCL	0.789189	0.0262782	0.132652	NF IvsU-EF IvsU
ENSG00000135535	CD164	0.718217	0.0263473	0.132865	NF IvsU-EF IvsU
ENSG00000185883	ATP6V0C	1.50896	0.0263529	0.132865	NF IvsU-EF IvsU
ENSG00000140396	NCOA2	-0.655668	0.0263815	0.132919	NF IvsU-EF IvsU
ENSG00000168014	C2CD3	-0.592057	0.0264074	0.132919	NF IvsU-EF IvsU
ENSG00000151422	FER	-0.702376	0.0264122	0.132919	NF IvsU-EF IvsU
ENSG00000066923	STAG3	-0.960733	0.0264853	0.133206	NF IvsU-EF IvsU
ENSG00000101265	RASSF2	-0.782192	0.0265098	0.133247	NF IvsU-EF IvsU
ENSG00000121671	CRY2	0.714864	0.0265281	0.133257	NF IvsU-EF IvsU
ENSG00000137161	CNPY3	0.906642	0.0265893	0.133414	NF IvsU-EF IvsU
ENSG00000134318	ROCK2	-0.895294	0.0265917	0.133414	NF IvsU-EF IvsU
ENSG00000006451	RALA	1.02201	0.0266408	0.133508	NF IvsU-EF IvsU
ENSG00000151151	IPMK	-0.918379	0.0266462	0.133508	NF IvsU-EF IvsU
ENSG00000130939	UBE4B	-0.648123	0.0266592	0.133508	NF IvsU-EF IvsU
ENSG00000101246	ARFRP1	0.763314	0.0267468	0.133747	NF IvsU-EF IvsU
ENSG00000080189	SLC35C2	0.7168	0.0267607	0.133747	NF IvsU-EF IvsU
ENSG00000138757	G3BP2	0.569944	0.026768	0.133747	NF IvsU-EF IvsU
ENSG00000160271	RALGDS	0.694238	0.0267847	0.133747	NF IvsU-EF IvsU
ENSG00000125107	CNOT1	-0.608871	0.0267886	0.133747	NF IvsU-EF IvsU
ENSG00000117625	RCOR3	-0.660091	0.0268121	0.133784	NF IvsU-EF IvsU
ENSG00000054965	FAM168A	-0.70775	0.0268461	0.133842	NF IvsU-EF IvsU
ENSG00000105443	CYTH2	0.98129	0.0268689	0.133842	NF IvsU-EF IvsU
ENSG00000134215	VAV3	-0.863322	0.0268767	0.133842	NF IvsU-EF IvsU
ENSG00000158941	CCAR2	0.884805	0.0268891	0.133842	NF IvsU-EF IvsU
ENSG00000119912	IDE	-0.639227	0.0269551	0.134044	NF IvsU-EF IvsU
ENSG00000104205	SGK3	-0.63044	0.0269623	0.134044	NF IvsU-EF IvsU
ENSG00000238121	LINC00426	-0.786617	0.027002	0.134102	NF IvsU-EF IvsU
ENSG00000237943	PRKCQ-AS1	-0.860769	0.0270066	0.134102	NF IvsU-EF IvsU
ENSG00000185418	TARSL2	-0.711561	0.0270443	0.134159	NF IvsU-EF IvsU
ENSG00000118922	KLF12	-0.894949	0.0270508	0.134159	NF IvsU-EF IvsU
ENSG00000013364	MVP	0.840469	0.027084	0.134243	NF IvsU-EF IvsU
ENSG00000103091	WDR59	0.638164	0.0271735	0.134605	NF IvsU-EF IvsU
ENSG00000153187	HNRNPU	-0.655422	0.0272427	0.134866	NF IvsU-EF IvsU
ENSG00000147548	WHSC1L1	-0.669004	0.0272994	0.135066	NF IvsU-EF IvsU
ENSG00000128000	ZNF780B	-0.671205	0.0273324	0.135117	NF IvsU-EF IvsU
ENSG00000173588	CCDC41	-0.730131	0.0273428	0.135117	NF IvsU-EF IvsU
ENSG00000132967	HMGB1P5	0.815968	0.0273846	0.135242	NF IvsU-EF IvsU
ENSG00000148090	AUH	-0.694687	0.0274453	0.135461	NF IvsU-EF IvsU
ENSG00000119906	FAM178A	-0.613138	0.0275306	0.135761	NF IvsU-EF IvsU
ENSG00000255733	IFNG-AS1	-1.16239	0.0275482	0.135761	NF IvsU-EF IvsU
ENSG00000134046	MBD2	-0.686239	0.0275558	0.135761	NF IvsU-EF IvsU
ENSG00000203836	NBPF24	-0.966428	0.0275745	0.135772	NF IvsU-EF IvsU
ENSG00000159335	PTMS	1.18643	0.0276197	0.135913	NF IvsU-EF IvsU
ENSG00000054654	SYNE2	-0.807721	0.0276602	0.135914	NF IvsU-EF IvsU
ENSG00000215837	SDHAP2	-0.596984	0.027673	0.135914	NF IvsU-EF IvsU
ENSG00000151150	ANK3	-0.678233	0.0276862	0.135914	NF IvsU-EF IvsU
ENSG00000125875	TBC1D20	0.655849	0.0276863	0.135914	NF IvsU-EF IvsU
ENSG00000090581	GNPTG	0.765643	0.027706	0.135916	NF IvsU-EF IvsU
ENSG00000164587	RPS14	0.76889	0.0277196	0.135916	NF IvsU-EF IvsU
ENSG00000142230	SAE1	0.749257	0.0277414	0.135941	NF IvsU-EF IvsU
ENSG00000140688	C16orf58	0.845389	0.0278071	0.136111	NF IvsU-EF IvsU
ENSG00000113504	SLC12A7	1.02553	0.0278093	0.136111	NF IvsU-EF IvsU
ENSG00000095303	PTGS1	0.62302	0.0278938	0.136433	NF IvsU-EF IvsU
ENSG00000108523	RNF167	0.920702	0.0279082	0.136433	NF IvsU-EF IvsU
ENSG00000156521	TYSND1	0.998432	0.0279324	0.13647	NF IvsU-EF IvsU
ENSG00000144827	ABHD10	0.728785	0.0279821	0.136544	NF IvsU-EF IvsU
ENSG00000198931	APRT	0.954058	0.0280065	0.136544	NF IvsU-EF IvsU
ENSG00000154263	ABCA10	-1.09873	0.0280069	0.136544	NF IvsU-EF IvsU
ENSG00000145819	ARHGAP26	-0.89464	0.0280141	0.136544	NF IvsU-EF IvsU
ENSG00000135457	TFCP2	-0.598791	0.0280415	0.136568	NF IvsU-EF IvsU
ENSG00000124374	PAIP2B	-0.976733	0.0280524	0.136568	NF IvsU-EF IvsU
ENSG00000167173	C15orf39	1.38667	0.0281015	0.136726	NF IvsU-EF IvsU
ENSG00000104969	SGTA	1.02751	0.0281722	0.136989	NF IvsU-EF IvsU
ENSG00000116704	SLC35D1	-0.644591	0.0281959	0.137023	NF IvsU-EF IvsU
ENSG00000166233	ARIH1	-0.624727	0.0282982	0.137439	NF IvsU-EF IvsU
ENSG00000179820	MYADM	1.10481	0.0283503	0.137562	NF IvsU-EF IvsU
ENSG00000130724	CHMP2A	0.906834	0.0283571	0.137562	NF IvsU-EF IvsU
ENSG00000128272	ATF4	0.67296	0.0283744	0.137564	NF IvsU-EF IvsU
ENSG00000183044	ABAT	-1.01498	0.0284452	0.137827	NF IvsU-EF IvsU
ENSG00000027697	IFNGR1	-0.840865	0.0285305	0.138148	NF IvsU-EF IvsU
ENSG00000100490	CDKL1	0.710914	0.0285553	0.138148	NF IvsU-EF IvsU
ENSG00000139154	AEBP2	-0.805741	0.028562	0.138148	NF IvsU-EF IvsU
ENSG00000132142	ACACA	-0.635468	0.028625	0.138353	NF IvsU-EF IvsU
ENSG00000096996	IL12RB1	0.896838	0.0286381	0.138353	NF IvsU-EF IvsU
ENSG00000235944	ZNF815P	0.748821	0.0286594	0.138364	NF IvsU-EF IvsU
ENSG00000168159	RNF187	0.92735	0.028674	0.138364	NF IvsU-EF IvsU
ENSG00000149311	ATM	-0.810914	0.0287478	0.138638	NF IvsU-EF IvsU
ENSG00000102780	DGKH	-0.878579	0.0287941	0.138751	NF IvsU-EF IvsU
ENSG00000083642	PDS5B	-0.630722	0.0288105	0.138751	NF IvsU-EF IvsU
ENSG00000106780	MEGF9	-0.91418	0.0288219	0.138751	NF IvsU-EF IvsU
ENSG00000183340	JRKL	0.881845	0.0288625	0.138865	NF IvsU-EF IvsU
ENSG00000144048	DUSP11	-0.646068	0.028912	0.139004	NF IvsU-EF IvsU
ENSG00000140259	MFAP1	0.679857	0.0289254	0.139004	NF IvsU-EF IvsU
ENSG00000108599	AKAP10	-0.591395	0.029064	0.139589	NF IvsU-EF IvsU
ENSG00000144566	RAB5A	-0.876034	0.0291187	0.13977	NF IvsU-EF IvsU
ENSG00000095794	CREM	0.804475	0.0291679	0.139924	NF IvsU-EF IvsU
ENSG00000083097	DOPEY1	-0.599043	0.0291949	0.139972	NF IvsU-EF IvsU
ENSG00000172845	SP3	-0.748838	0.0292648	0.140225	NF IvsU-EF IvsU
ENSG00000159461	AMFR	0.677469	0.0292982	0.140253	NF IvsU-EF IvsU
ENSG00000185031	SLC2A3P2	-1.20325	0.0293191	0.140253	NF IvsU-EF IvsU
ENSG00000111860	CEP85L	-0.688932	0.0293219	0.140253	NF IvsU-EF IvsU
ENSG00000183530	PRR14L	-0.571513	0.0293925	0.140509	NF IvsU-EF IvsU
ENSG00000105607	GCDH	1.02315	0.0294271	0.140592	NF IvsU-EF IvsU
ENSG00000197965	MPZL1	-0.861814	0.0294569	0.140603	NF IvsU-EF IvsU
ENSG00000143776	CDC42BPA	0.984399	0.0294635	0.140603	NF IvsU-EF IvsU
ENSG00000062282	DGAT2	-1.19429	0.029505	0.140702	NF IvsU-EF IvsU
ENSG00000116717	GADD45A	1.09283	0.0295274	0.140702	NF IvsU-EF IvsU
ENSG00000170248	PDCD6IP	-0.685643	0.0295357	0.140702	NF IvsU-EF IvsU
ENSG00000121892	PDS5A	-0.676874	0.0296687	0.141253	NF IvsU-EF IvsU
ENSG00000165240	ATP7A	-0.600911	0.0297367	0.141495	NF IvsU-EF IvsU
ENSG00000175414	ARL10	-0.787304	0.0298368	0.141889	NF IvsU-EF IvsU
ENSG00000187688	TRPV2	0.693708	0.0298544	0.141891	NF IvsU-EF IvsU
ENSG00000104763	ASAH1	-0.768465	0.0299318	0.142176	NF IvsU-EF IvsU
ENSG00000103126	AXIN1	0.839609	0.0299799	0.142283	NF IvsU-EF IvsU
ENSG00000102241	HTATSF1	0.712639	0.0299891	0.142283	NF IvsU-EF IvsU
ENSG00000140932	CMTM2	-1.14572	0.0300241	0.142367	NF IvsU-EF IvsU
ENSG00000118217	ATF6	-0.621651	0.030059	0.142395	NF IvsU-EF IvsU
ENSG00000146826	C7orf43	0.835934	0.0300814	0.142395	NF IvsU-EF IvsU
ENSG00000010256	UQCRC1	0.750538	0.0300888	0.142395	NF IvsU-EF IvsU
ENSG00000004939	SLC4A1	1.46244	0.0300994	0.142395	NF IvsU-EF IvsU
ENSG00000196502	SULT1A1	-0.774211	0.030205	0.142813	NF IvsU-EF IvsU
ENSG00000084090	STARD7	0.735795	0.0303171	0.14326	NF IvsU-EF IvsU
ENSG00000175216	CKAP5	-0.697721	0.0303766	0.143447	NF IvsU-EF IvsU
ENSG00000185359	HGS	0.879536	0.0304119	0.143447	NF IvsU-EF IvsU
ENSG00000163608	C3orf17	-0.663787	0.0304322	0.143447	NF IvsU-EF IvsU
ENSG00000117226	GBP3	0.888387	0.0304367	0.143447	NF IvsU-EF IvsU
ENSG00000150977	RILPL2	0.759744	0.030444	0.143447	NF IvsU-EF IvsU
ENSG00000081870	HSPB11	-0.903042	0.0304873	0.143568	NF IvsU-EF IvsU
ENSG00000254901	MEF2BNB	1.3941	0.030541	0.143739	NF IvsU-EF IvsU
ENSG00000101346	POFUT1	-0.77527	0.0305831	0.143854	NF IvsU-EF IvsU
ENSG00000115165	CYTIP	-0.58935	0.0306493	0.144083	NF IvsU-EF IvsU
ENSG00000073331	ALPK1	-0.907847	0.0306897	0.144191	NF IvsU-EF IvsU
ENSG00000113273	ARSB	0.689376	0.0307076	0.144192	NF IvsU-EF IvsU
ENSG00000130066	SAT1	0.84439	0.0307319	0.144202	NF IvsU-EF IvsU
ENSG00000164889	SLC4A2	0.985619	0.0307448	0.144202	NF IvsU-EF IvsU
ENSG00000182473	EXOC7	0.639488	0.0307918	0.14434	NF IvsU-EF IvsU
ENSG00000138050	THUMPD2	-0.988845	0.0308201	0.14439	NF IvsU-EF IvsU
ENSG00000167863	ATP5H	0.691779	0.0308953	0.14466	NF IvsU-EF IvsU
ENSG00000107960	OBFC1	0.661945	0.0309535	0.144785	NF IvsU-EF IvsU
ENSG00000114331	ACAP2	-0.728361	0.0309573	0.144785	NF IvsU-EF IvsU
ENSG00000116729	WLS	-1.47466	0.0309968	0.144887	NF IvsU-EF IvsU
ENSG00000136802	LRRC8A	0.96812	0.0310499	0.145052	NF IvsU-EF IvsU
ENSG00000153214	TMEM87B	-0.789029	0.0310841	0.14513	NF IvsU-EF IvsU
ENSG00000133818	RRAS2	-0.810642	0.0311138	0.145186	NF IvsU-EF IvsU
ENSG00000126067	PSMB2	0.962776	0.0311361	0.145207	NF IvsU-EF IvsU
ENSG00000163882	POLR2H	0.800378	0.0312247	0.145538	NF IvsU-EF IvsU
ENSG00000103534	TMC5	1.26584	0.0312957	0.145757	NF IvsU-EF IvsU
ENSG00000165802	NSMF	1.09115	0.0313072	0.145757	NF IvsU-EF IvsU
ENSG00000182952	HMGN4	0.746305	0.031331	0.145785	NF IvsU-EF IvsU
ENSG00000172243	CLEC7A	-0.809935	0.0313673	0.145871	NF IvsU-EF IvsU
ENSG00000198887	SMC5	-0.683241	0.0314802	0.146246	NF IvsU-EF IvsU
ENSG00000114742	WDR48	-0.571352	0.0314836	0.146246	NF IvsU-EF IvsU
ENSG00000082212	ME2	-0.631625	0.031576	0.146592	NF IvsU-EF IvsU
ENSG00000242247	ARFGAP3	-0.717038	0.0316259	0.146741	NF IvsU-EF IvsU
ENSG00000063244	U2AF2	0.725204	0.0317176	0.147022	NF IvsU-EF IvsU
ENSG00000198162	MAN1A2	-0.713952	0.0317222	0.147022	NF IvsU-EF IvsU
ENSG00000238741	SCARNA7	1.0812	0.0317513	0.147074	NF IvsU-EF IvsU
ENSG00000111696	NT5DC3	-1.09436	0.0318198	0.147205	NF IvsU-EF IvsU
ENSG00000188906	LRRK2	-0.973122	0.031825	0.147205	NF IvsU-EF IvsU
ENSG00000164252	AGGF1	-0.622163	0.0318348	0.147205	NF IvsU-EF IvsU
ENSG00000144026	ZNF514	-0.677775	0.0318515	0.147205	NF IvsU-EF IvsU
ENSG00000160408	ST6GALNAC6	0.846742	0.0319333	0.1474	NF IvsU-EF IvsU
ENSG00000167792	NDUFV1	0.868343	0.0319348	0.1474	NF IvsU-EF IvsU
ENSG00000138678	AGPAT9	-0.834029	0.0319474	0.1474	NF IvsU-EF IvsU
ENSG00000100342	APOL1	1.05462	0.0320596	0.147723	NF IvsU-EF IvsU
ENSG00000081320	STK17B	-0.809737	0.0321033	0.147723	NF IvsU-EF IvsU
ENSG00000188322	SBK1	0.974441	0.0321076	0.147723	NF IvsU-EF IvsU
ENSG00000142669	SH3BGRL3	0.933247	0.032108	0.147723	NF IvsU-EF IvsU
ENSG00000164442	CITED2	0.96087	0.0321162	0.147723	NF IvsU-EF IvsU
ENSG00000113319	RASGRF2	-0.672705	0.0321254	0.147723	NF IvsU-EF IvsU
ENSG00000165688	PMPCA	0.805499	0.0322329	0.148134	NF IvsU-EF IvsU
ENSG00000198805	PNP	0.694576	0.0322743	0.148242	NF IvsU-EF IvsU
ENSG00000138378	STAT4	-0.779472	0.032313	0.148304	NF IvsU-EF IvsU
ENSG00000124209	RAB22A	-0.695555	0.0323528	0.148304	NF IvsU-EF IvsU
ENSG00000156787	TBC1D31	-0.766061	0.0323578	0.148304	NF IvsU-EF IvsU
ENSG00000047188	YTHDC2	-0.606228	0.0323602	0.148304	NF IvsU-EF IvsU
ENSG00000166343	MSS51	-0.879328	0.0324481	0.148612	NF IvsU-EF IvsU
ENSG00000128294	TPST2	-0.733575	0.0324636	0.148612	NF IvsU-EF IvsU
ENSG00000069493	CLEC2D	-0.896557	0.0325597	0.148969	NF IvsU-EF IvsU
ENSG00000106692	FKTN	-0.697603	0.0326348	0.149145	NF IvsU-EF IvsU
ENSG00000112977	DAP	1.02721	0.0326424	0.149145	NF IvsU-EF IvsU
ENSG00000205250	E2F4	0.923874	0.0326655	0.149145	NF IvsU-EF IvsU
ENSG00000119655	NPC2	0.709104	0.0326819	0.149145	NF IvsU-EF IvsU
ENSG00000213047	DENND1B	0.66305	0.0327307	0.149145	NF IvsU-EF IvsU
ENSG00000189180	ZNF33A	-0.713759	0.0327355	0.149145	NF IvsU-EF IvsU
ENSG00000066651	TRMT11	-0.813874	0.0327399	0.149145	NF IvsU-EF IvsU
ENSG00000051596	THOC3	-0.913899	0.032749	0.149145	NF IvsU-EF IvsU
ENSG00000225422	RBMS1P1	-1.2455	0.0327953	0.149145	NF IvsU-EF IvsU
ENSG00000142102	ATHL1	0.778633	0.0328005	0.149145	NF IvsU-EF IvsU
ENSG00000095015	MAP3K1	-0.613869	0.0328192	0.149145	NF IvsU-EF IvsU
ENSG00000174083	PIK3R6	1.33363	0.0328509	0.149145	NF IvsU-EF IvsU
ENSG00000185262	UBALD2	0.822971	0.0328561	0.149145	NF IvsU-EF IvsU
ENSG00000132549	VPS13B	-0.734431	0.032874	0.149145	NF IvsU-EF IvsU
ENSG00000160075	SSU72	0.976951	0.0328848	0.149145	NF IvsU-EF IvsU
ENSG00000154016	GRAP	0.933334	0.0329414	0.149145	NF IvsU-EF IvsU
ENSG00000110851	PRDM4	-0.571957	0.0329823	0.149145	NF IvsU-EF IvsU
ENSG00000088179	PTPN4	-0.787093	0.0329832	0.149145	NF IvsU-EF IvsU
ENSG00000112992	NNT	-0.58745	0.0329841	0.149145	NF IvsU-EF IvsU
ENSG00000176225	RTTN	-0.592459	0.0329987	0.149145	NF IvsU-EF IvsU
ENSG00000118181	RPS25	-0.728862	0.0330005	0.149145	NF IvsU-EF IvsU
ENSG00000105778	AVL9	-0.576399	0.0330351	0.149145	NF IvsU-EF IvsU
ENSG00000148343	FAM73B	0.925578	0.0330357	0.149145	NF IvsU-EF IvsU
ENSG00000048140	TSPAN17	0.892001	0.0330636	0.149145	NF IvsU-EF IvsU
ENSG00000075292	ZNF638	-0.676825	0.0330659	0.149145	NF IvsU-EF IvsU
ENSG00000007968	E2F2	0.927504	0.0330707	0.149145	NF IvsU-EF IvsU
ENSG00000168461	RAB31	-0.726735	0.0332696	0.14996	NF IvsU-EF IvsU
ENSG00000102189	EEA1	-0.731772	0.0333102	0.150061	NF IvsU-EF IvsU
ENSG00000142634	EFHD2	0.770312	0.0333355	0.150092	NF IvsU-EF IvsU
ENSG00000114423	CBLB	-0.748829	0.0334468	0.150511	NF IvsU-EF IvsU
ENSG00000011007	TCEB3	0.599411	0.0334789	0.150572	NF IvsU-EF IvsU
ENSG00000128340	RAC2	0.902522	0.0335693	0.150896	NF IvsU-EF IvsU
ENSG00000126882	FAM78A	0.758287	0.0335914	0.150913	NF IvsU-EF IvsU
ENSG00000092036	HAUS4	0.720573	0.0337391	0.151424	NF IvsU-EF IvsU
ENSG00000123610	TNFAIP6	1.42749	0.0337421	0.151424	NF IvsU-EF IvsU
ENSG00000125347	IRF1	0.984448	0.0338757	0.151941	NF IvsU-EF IvsU
ENSG00000132388	UBE2G1	-0.553209	0.0339055	0.151991	NF IvsU-EF IvsU
ENSG00000083290	ULK2	-0.745907	0.033956	0.152073	NF IvsU-EF IvsU
ENSG00000155657	TTN	-0.682378	0.0339608	0.152073	NF IvsU-EF IvsU
ENSG00000107745	MICU1	0.695463	0.0340301	0.152248	NF IvsU-EF IvsU
ENSG00000074603	DPP8	-0.594719	0.0340369	0.152248	NF IvsU-EF IvsU
ENSG00000133574	GIMAP4	0.705179	0.0340622	0.152278	NF IvsU-EF IvsU
ENSG00000175970	UNC119B	1.01315	0.0340912	0.152286	NF IvsU-EF IvsU
ENSG00000149573	MPZL2	-0.87744	0.034101	0.152286	NF IvsU-EF IvsU
ENSG00000105122	RASAL3	0.943396	0.0341382	0.152369	NF IvsU-EF IvsU
ENSG00000137078	SIT1	1.03651	0.0341645	0.152403	NF IvsU-EF IvsU
ENSG00000175220	ARHGAP1	0.747436	0.0341948	0.152456	NF IvsU-EF IvsU
ENSG00000078142	PIK3C3	-0.56273	0.0342259	0.152487	NF IvsU-EF IvsU
ENSG00000090861	AARS	0.65285	0.034239	0.152487	NF IvsU-EF IvsU
ENSG00000203879	GDI1	0.911193	0.0342611	0.152503	NF IvsU-EF IvsU
ENSG00000096872	IFT74	-1.04956	0.034304	0.152611	NF IvsU-EF IvsU
ENSG00000188107	EYS	-0.695215	0.0343406	0.152691	NF IvsU-EF IvsU
ENSG00000215867	KRT18P57	-1.34718	0.0343718	0.152691	NF IvsU-EF IvsU
ENSG00000236790	LINC00299	-0.887073	0.0343777	0.152691	NF IvsU-EF IvsU
ENSG00000135048	TMEM2	-0.675668	0.0344	0.152707	NF IvsU-EF IvsU
ENSG00000040341	STAU2	-0.600848	0.0344567	0.152867	NF IvsU-EF IvsU
ENSG00000132842	AP3B1	-0.594389	0.0344732	0.152867	NF IvsU-EF IvsU
ENSG00000119121	TRPM6	-1.33733	0.0346203	0.153436	NF IvsU-EF IvsU
ENSG00000197170	PSMD12	-0.62457	0.0347013	0.153638	NF IvsU-EF IvsU
ENSG00000160410	SHKBP1	1.05155	0.034715	0.153638	NF IvsU-EF IvsU
ENSG00000174238	PITPNA	-0.603765	0.0347385	0.153638	NF IvsU-EF IvsU
ENSG00000177463	NR2C2	-0.577995	0.0347408	0.153638	NF IvsU-EF IvsU
ENSG00000001629	ANKIB1	-0.604941	0.0347967	0.153802	NF IvsU-EF IvsU
ENSG00000124614	RPS10	0.735438	0.0348936	0.154148	NF IvsU-EF IvsU
ENSG00000055070	SZRD1	0.669812	0.0350289	0.154364	NF IvsU-EF IvsU
ENSG00000152270	PDE3B	-0.669791	0.0350352	0.154364	NF IvsU-EF IvsU
ENSG00000149182	ARFGAP2	0.694663	0.0350492	0.154364	NF IvsU-EF IvsU
ENSG00000172354	GNB2	0.873661	0.0350587	0.154364	NF IvsU-EF IvsU
ENSG00000162885	B3GALNT2	-0.846101	0.0350637	0.154364	NF IvsU-EF IvsU
ENSG00000197324	LRP10	0.966948	0.0350649	0.154364	NF IvsU-EF IvsU
ENSG00000122678	POLM	0.991915	0.0350921	0.154364	NF IvsU-EF IvsU
ENSG00000143416	SELENBP1	1.246	0.035093	0.154364	NF IvsU-EF IvsU
ENSG00000131503	ANKHD1	-0.734366	0.0351293	0.154441	NF IvsU-EF IvsU
ENSG00000170949	ZNF160	-0.55901	0.0352441	0.154814	NF IvsU-EF IvsU
ENSG00000108433	GOSR2	0.592518	0.0352579	0.154814	NF IvsU-EF IvsU
ENSG00000137815	RTF1	-0.540947	0.0352708	0.154814	NF IvsU-EF IvsU
ENSG00000145703	IQGAP2	-0.670371	0.0353392	0.155031	NF IvsU-EF IvsU
ENSG00000132463	GRSF1	0.551779	0.0353897	0.15517	NF IvsU-EF IvsU
ENSG00000157800	SLC37A3	-0.937563	0.0354424	0.155318	NF IvsU-EF IvsU
ENSG00000196782	MAML3	-0.901504	0.0355292	0.155478	NF IvsU-EF IvsU
ENSG00000090054	SPTLC1	-0.660798	0.035544	0.155478	NF IvsU-EF IvsU
ENSG00000087460	GNAS	0.794968	0.0355758	0.155478	NF IvsU-EF IvsU
ENSG00000038219	BOD1L1	-0.753576	0.0355767	0.155478	NF IvsU-EF IvsU
ENSG00000198646	NCOA6	-0.693217	0.0355891	0.155478	NF IvsU-EF IvsU
ENSG00000120688	WBP4	-0.707808	0.0356027	0.155478	NF IvsU-EF IvsU
ENSG00000100354	TNRC6B	-0.622491	0.0356131	0.155478	NF IvsU-EF IvsU
ENSG00000231389	HLA-DPA1	0.723562	0.0356304	0.155478	NF IvsU-EF IvsU
ENSG00000163743	RCHY1	-0.606146	0.0356632	0.155538	NF IvsU-EF IvsU
ENSG00000115694	STK25	0.687021	0.0357303	0.155748	NF IvsU-EF IvsU
ENSG00000101901	ALG13	-0.566449	0.03579	0.155887	NF IvsU-EF IvsU
ENSG00000132109	TRIM21	0.825656	0.0358001	0.155887	NF IvsU-EF IvsU
ENSG00000204767	FAM196B	-0.747948	0.0358528	0.156034	NF IvsU-EF IvsU
ENSG00000167657	DAPK3	0.962132	0.0359089	0.156164	NF IvsU-EF IvsU
ENSG00000179632	MAF1	0.89691	0.0359206	0.156164	NF IvsU-EF IvsU
ENSG00000149781	FERMT3	0.96303	0.0359775	0.15632	NF IvsU-EF IvsU
ENSG00000164483	SAMD3	-0.774198	0.0359999	0.15632	NF IvsU-EF IvsU
ENSG00000164654	MIOS	-0.648118	0.0360297	0.15632	NF IvsU-EF IvsU
ENSG00000179262	RAD23A	1.00132	0.0360704	0.15632	NF IvsU-EF IvsU
ENSG00000184481	FOXO4	0.909167	0.036079	0.15632	NF IvsU-EF IvsU
ENSG00000170915	PAQR8	0.73377	0.0360836	0.15632	NF IvsU-EF IvsU
ENSG00000183648	NDUFB1	-0.951812	0.0360901	0.15632	NF IvsU-EF IvsU
ENSG00000079999	KEAP1	0.896616	0.0361161	0.156351	NF IvsU-EF IvsU
ENSG00000165521	EML5	-0.731078	0.0361469	0.156401	NF IvsU-EF IvsU
ENSG00000119616	FCF1	0.709653	0.0362612	0.156811	NF IvsU-EF IvsU
ENSG00000109670	FBXW7	-0.712449	0.0362798	0.156811	NF IvsU-EF IvsU
ENSG00000130177	CDC16	-0.595421	0.0363372	0.156977	NF IvsU-EF IvsU
ENSG00000143543	JTB	0.667243	0.0363847	0.157099	NF IvsU-EF IvsU
ENSG00000146197	SCUBE3	-0.794636	0.0365032	0.157528	NF IvsU-EF IvsU
ENSG00000144228	SPOPL	-0.928917	0.0365513	0.15764	NF IvsU-EF IvsU
ENSG00000135775	COG2	-0.696292	0.0365675	0.15764	NF IvsU-EF IvsU
ENSG00000225783	MIAT	-0.626166	0.0366961	0.158111	NF IvsU-EF IvsU
ENSG00000196821	C6orf106	0.591808	0.0367168	0.158117	NF IvsU-EF IvsU
ENSG00000104915	STX10	0.753195	0.036743	0.158147	NF IvsU-EF IvsU
ENSG00000164543	STK17A	-0.717699	0.0367784	0.158216	NF IvsU-EF IvsU
ENSG00000198833	UBE2J1	-0.787255	0.0367993	0.158224	NF IvsU-EF IvsU
ENSG00000136827	TOR1A	0.64087	0.0368889	0.158526	NF IvsU-EF IvsU
ENSG00000113441	LNPEP	-0.626972	0.0369515	0.158712	NF IvsU-EF IvsU
ENSG00000104529	EEF1D	0.735067	0.0369828	0.158763	NF IvsU-EF IvsU
ENSG00000158773	USF1	0.558873	0.0372861	0.159981	NF IvsU-EF IvsU
ENSG00000132694	ARHGEF11	-0.68494	0.0373449	0.16015	NF IvsU-EF IvsU
ENSG00000148572	NRBF2	-0.945716	0.0373792	0.160213	NF IvsU-EF IvsU
ENSG00000237945	LINC00649	-0.576748	0.0375255	0.160631	NF IvsU-EF IvsU
ENSG00000103319	EEF2K	0.911043	0.0375286	0.160631	NF IvsU-EF IvsU
ENSG00000085788	DDHD2	-0.647136	0.0375353	0.160631	NF IvsU-EF IvsU
ENSG00000056097	ZFR	-0.572555	0.0375957	0.160805	NF IvsU-EF IvsU
ENSG00000147526	TACC1	-0.646066	0.0376646	0.160959	NF IvsU-EF IvsU
ENSG00000138668	HNRNPD	-0.593227	0.0376802	0.160959	NF IvsU-EF IvsU
ENSG00000135924	DNAJB2	0.888028	0.0376962	0.160959	NF IvsU-EF IvsU
ENSG00000163617	KIAA1407	-0.72826	0.0377145	0.160959	NF IvsU-EF IvsU
ENSG00000166750	SLFN5	0.695487	0.0377296	0.160959	NF IvsU-EF IvsU
ENSG00000080200	CRYBG3	-0.766257	0.0377611	0.161009	NF IvsU-EF IvsU
ENSG00000136770	DNAJC1	0.788117	0.0378524	0.161315	NF IvsU-EF IvsU
ENSG00000169442	CD52	0.861823	0.0379897	0.16174	NF IvsU-EF IvsU
ENSG00000057657	PRDM1	0.841425	0.0380102	0.16174	NF IvsU-EF IvsU
ENSG00000255529	POLR2M	0.717355	0.0380113	0.16174	NF IvsU-EF IvsU
ENSG00000128563	PRKRIP1	0.641054	0.0380338	0.161752	NF IvsU-EF IvsU
ENSG00000127507	EMR2	-0.904796	0.0381635	0.162148	NF IvsU-EF IvsU
ENSG00000173085	COQ2	-0.731942	0.0381685	0.162148	NF IvsU-EF IvsU
ENSG00000065491	TBC1D22B	0.769395	0.0381861	0.162148	NF IvsU-EF IvsU
ENSG00000121988	ZRANB3	-0.831788	0.0382604	0.162379	NF IvsU-EF IvsU
ENSG00000126107	HECTD3	0.87709	0.038313	0.162518	NF IvsU-EF IvsU
ENSG00000198959	TGM2	1.18374	0.0383594	0.162631	NF IvsU-EF IvsU
ENSG00000198563	DDX39B	0.749256	0.0383918	0.162685	NF IvsU-EF IvsU
ENSG00000166135	HIF1AN	1.0238	0.0387012	0.163911	NF IvsU-EF IvsU
ENSG00000101294	HM13	0.926782	0.0387684	0.164033	NF IvsU-EF IvsU
ENSG00000023171	GRAMD1B	1.15769	0.0387878	0.164033	NF IvsU-EF IvsU
ENSG00000004766	CCDC132	-0.659795	0.03879	0.164033	NF IvsU-EF IvsU
ENSG00000172123	SLFN12	0.739459	0.038815	0.164036	NF IvsU-EF IvsU
ENSG00000148019	CEP78	-0.92756	0.0388307	0.164036	NF IvsU-EF IvsU
ENSG00000149792	MRPL49	0.789163	0.0389231	0.164342	NF IvsU-EF IvsU
ENSG00000112335	SNX3	0.781883	0.038967	0.164423	NF IvsU-EF IvsU
ENSG00000166710	B2M	1.02754	0.0389824	0.164423	NF IvsU-EF IvsU
ENSG00000105372	RPS19	0.770117	0.0391126	0.164888	NF IvsU-EF IvsU
ENSG00000197442	MAP3K5	-0.665353	0.0391549	0.164942	NF IvsU-EF IvsU
ENSG00000154144	TBRG1	-0.604594	0.0391658	0.164942	NF IvsU-EF IvsU
ENSG00000048991	R3HDM1	-0.598378	0.0392117	0.165051	NF IvsU-EF IvsU
ENSG00000180900	SCRIB	1.17161	0.0393435	0.165521	NF IvsU-EF IvsU
ENSG00000154928	EPHB1	-0.800901	0.0394267	0.165786	NF IvsU-EF IvsU
ENSG00000174125	TLR1	-0.855999	0.0395395	0.166175	NF IvsU-EF IvsU
ENSG00000100453	GZMB	-0.64068	0.0396036	0.166303	NF IvsU-EF IvsU
ENSG00000155975	VPS37A	-0.666319	0.0396304	0.166303	NF IvsU-EF IvsU
ENSG00000136436	CALCOCO2	0.725761	0.0396307	0.166303	NF IvsU-EF IvsU
ENSG00000121481	RNF2	-0.650896	0.0396708	0.166386	NF IvsU-EF IvsU
ENSG00000080819	CPOX	0.780367	0.039716	0.166413	NF IvsU-EF IvsU
ENSG00000163328	GPR155	-0.694076	0.0397241	0.166413	NF IvsU-EF IvsU
ENSG00000189306	RRP7A	0.781442	0.0397381	0.166413	NF IvsU-EF IvsU
ENSG00000101639	CEP192	-0.575412	0.039763	0.166433	NF IvsU-EF IvsU
ENSG00000118515	SGK1	-0.939036	0.0398551	0.166733	NF IvsU-EF IvsU
ENSG00000116194	ANGPTL1	-0.813574	0.039956	0.166944	NF IvsU-EF IvsU
ENSG00000136243	NUPL2	-0.723735	0.039986	0.166944	NF IvsU-EF IvsU
ENSG00000166825	ANPEP	-1.30493	0.0399912	0.166944	NF IvsU-EF IvsU
ENSG00000254184	TYW1B	-1.00067	0.0400219	0.166944	NF IvsU-EF IvsU
ENSG00000176208	ATAD5	-0.881287	0.0400261	0.166944	NF IvsU-EF IvsU
ENSG00000176386	CDC26	0.906952	0.0400275	0.166944	NF IvsU-EF IvsU
ENSG00000167460	TPM4	-0.546278	0.0401139	0.167202	NF IvsU-EF IvsU
ENSG00000159346	ADIPOR1	1.04988	0.0401302	0.167202	NF IvsU-EF IvsU
ENSG00000112855	HARS2	0.545086	0.0402505	0.167619	NF IvsU-EF IvsU
ENSG00000119335	SET	0.697959	0.040374	0.167979	NF IvsU-EF IvsU
ENSG00000153944	MSI2	-0.707801	0.0403781	0.167979	NF IvsU-EF IvsU
ENSG00000187522	HSPA14	-0.598572	0.0404852	0.16834	NF IvsU-EF IvsU
ENSG00000122008	POLK	-0.78024	0.0406537	0.168955	NF IvsU-EF IvsU
ENSG00000072501	SMC1A	-0.56107	0.0407343	0.169165	NF IvsU-EF IvsU
ENSG00000105700	KXD1	0.661422	0.0407455	0.169165	NF IvsU-EF IvsU
ENSG00000183918	SH2D1A	-1.01372	0.0407782	0.169215	NF IvsU-EF IvsU
ENSG00000169762	TAPT1	-0.680707	0.0409212	0.169723	NF IvsU-EF IvsU
ENSG00000144559	TAMM41	-0.744189	0.0409859	0.169877	NF IvsU-EF IvsU
ENSG00000184500	PROS1	1.22476	0.0410176	0.169877	NF IvsU-EF IvsU
ENSG00000160789	LMNA	1.21564	0.0410204	0.169877	NF IvsU-EF IvsU
ENSG00000183597	TANGO2	0.872373	0.0410624	0.169965	NF IvsU-EF IvsU
ENSG00000196998	WDR45	0.769787	0.0410872	0.169982	NF IvsU-EF IvsU
ENSG00000161542	PRPSAP1	0.72826	0.0411498	0.170117	NF IvsU-EF IvsU
ENSG00000182117	NOP10	-0.690823	0.0411809	0.170117	NF IvsU-EF IvsU
ENSG00000100823	APEX1	1.0101	0.0411822	0.170117	NF IvsU-EF IvsU
ENSG00000138496	PARP9	0.907713	0.0412644	0.170241	NF IvsU-EF IvsU
ENSG00000166323	C11orf65	-0.75562	0.041271	0.170241	NF IvsU-EF IvsU
ENSG00000225470	JPX	-0.827215	0.0412743	0.170241	NF IvsU-EF IvsU
ENSG00000090316	MAEA	0.804426	0.0413511	0.170445	NF IvsU-EF IvsU
ENSG00000148308	GTF3C5	0.787208	0.0413709	0.170445	NF IvsU-EF IvsU
ENSG00000121940	CLCC1	-0.665413	0.041406	0.170445	NF IvsU-EF IvsU
ENSG00000119596	YLPM1	-0.554352	0.0414257	0.170445	NF IvsU-EF IvsU
ENSG00000213614	HEXA	0.562292	0.0414275	0.170445	NF IvsU-EF IvsU
ENSG00000132341	RAN	0.650938	0.0415114	0.170634	NF IvsU-EF IvsU
ENSG00000136169	SETDB2	-0.72739	0.0415291	0.170634	NF IvsU-EF IvsU
ENSG00000172005	MAL	0.907532	0.0415358	0.170634	NF IvsU-EF IvsU
ENSG00000146731	CCT6A	0.617388	0.0415696	0.170687	NF IvsU-EF IvsU
[truncated: 6,209 more rows]
