# Supplementary material for: Transcriptomic evidence for modulation of host inflammatory responses during febrile Plasmodium falciparum malaria
Source: Sci Rep. 2016 Aug 10;6:31291. doi: 10.1038/srep31291 (PMC4978957; doi:10.1038/srep31291)
Supplement: Supplementary Data S7 [file srep31291-s8.xls]

## Sheet: toptag DEGs
genes	GeneSymbol	logFC	PValue	FDR	Comparison
ENSG00000138821	SLC39A8	1.75876	7.64614e-06	0.0245981	EF IvsU-EA IvsU
ENSG00000170866	LILRA3	2.04952	7.9098e-06	0.0245981	EF IvsU-EA IvsU
ENSG00000144848	ATG3	1.6381	1.2522e-05	0.0245981	EF IvsU-EA IvsU
ENSG00000163221	S100A12	1.9108	1.25781e-05	0.0245981	EF IvsU-EA IvsU
ENSG00000213934	HBG1	-2.11209	1.49842e-05	0.0245981	EF IvsU-EA IvsU
ENSG00000086300	SNX10	2.00318	2.11877e-05	0.0257957	EF IvsU-EA IvsU
ENSG00000144290	SLC4A10	-1.96585	2.41361e-05	0.0257957	EF IvsU-EA IvsU
ENSG00000137078	SIT1	-2.07294	2.9464e-05	0.0257957	EF IvsU-EA IvsU
ENSG00000121858	TNFSF10	2.07233	3.17881e-05	0.0257957	EF IvsU-EA IvsU
ENSG00000211459	MT-RNR1	-2.45617	3.19344e-05	0.0257957	EF IvsU-EA IvsU
ENSG00000167261	DPEP2	-1.68617	3.45702e-05	0.0257957	EF IvsU-EA IvsU
ENSG00000204397	CARD16	1.53335	3.85942e-05	0.0263984	EF IvsU-EA IvsU
ENSG00000147202	DIAPH2	1.32967	4.59984e-05	0.0284367	EF IvsU-EA IvsU
ENSG00000244734	HBB	-2.94657	5.09155e-05	0.0284367	EF IvsU-EA IvsU
ENSG00000025039	RRAGD	1.34348	5.51626e-05	0.0284367	EF IvsU-EA IvsU
ENSG00000101916	TLR8	1.65452	5.54321e-05	0.0284367	EF IvsU-EA IvsU
ENSG00000135218	CD36	1.39614	7.36613e-05	0.0355654	EF IvsU-EA IvsU
ENSG00000167106	FAM102A	-1.55249	8.2715e-05	0.037718	EF IvsU-EA IvsU
ENSG00000140749	IGSF6	1.7318	8.95273e-05	0.0386758	EF IvsU-EA IvsU
ENSG00000168056	LTBP3	-1.43663	0.000115747	0.0438839	EF IvsU-EA IvsU
ENSG00000090920	FCGBP	-1.85767	0.000118273	0.0438839	EF IvsU-EA IvsU
ENSG00000121316	PLBD1	1.46744	0.000119335	0.0438839	EF IvsU-EA IvsU
ENSG00000114450	GNB4	1.41438	0.000134971	0.0438839	EF IvsU-EA IvsU
ENSG00000179021	C3orf38	1.37488	0.000136048	0.0438839	EF IvsU-EA IvsU
ENSG00000105202	FBL	-1.46997	0.000141268	0.0438839	EF IvsU-EA IvsU
ENSG00000177600	RPLP2	-2.09298	0.000144714	0.0438839	EF IvsU-EA IvsU
ENSG00000067840	PDZD4	-1.70736	0.000150947	0.0438839	EF IvsU-EA IvsU
ENSG00000135363	LMO2	1.26763	0.000151193	0.0438839	EF IvsU-EA IvsU
ENSG00000233927	RPS28	-1.36896	0.000155154	0.0438839	EF IvsU-EA IvsU
ENSG00000143889	HNRNPLL	1.0685	0.000160394	0.0438839	EF IvsU-EA IvsU
ENSG00000111224	PARP11	1.01612	0.000181078	0.0442822	EF IvsU-EA IvsU
ENSG00000103642	LACTB	1.6012	0.000181658	0.0442822	EF IvsU-EA IvsU
ENSG00000137414	FAM8A1	1.61917	0.000183801	0.0442822	EF IvsU-EA IvsU
ENSG00000122643	NT5C3A	1.38547	0.000188769	0.0442822	EF IvsU-EA IvsU
ENSG00000162496	DHRS3	-2.18541	0.00020023	0.0442822	EF IvsU-EA IvsU
ENSG00000213658	LAT	-1.71567	0.000205627	0.0442822	EF IvsU-EA IvsU
ENSG00000168615	ADAM9	1.07425	0.000212372	0.0442822	EF IvsU-EA IvsU
ENSG00000163346	PBXIP1	-1.3426	0.00021541	0.0442822	EF IvsU-EA IvsU
ENSG00000165272	AQP3	-1.5296	0.000216878	0.0442822	EF IvsU-EA IvsU
ENSG00000104814	MAP4K1	-1.25833	0.000220778	0.0442822	EF IvsU-EA IvsU
ENSG00000147894	C9orf72	1.38912	0.000226837	0.0442822	EF IvsU-EA IvsU
ENSG00000083937	CHMP2B	1.42959	0.000240328	0.0442822	EF IvsU-EA IvsU
ENSG00000165661	QSOX2	-1.22257	0.000241689	0.0442822	EF IvsU-EA IvsU
ENSG00000076555	ACACB	-1.80887	0.000254974	0.0442822	EF IvsU-EA IvsU
ENSG00000102218	RP2	1.32547	0.000255641	0.0442822	EF IvsU-EA IvsU
ENSG00000107742	SPOCK2	-1.4553	0.000257579	0.0442822	EF IvsU-EA IvsU
ENSG00000116991	SIPA1L2	1.59087	0.000264631	0.0442822	EF IvsU-EA IvsU
ENSG00000123609	NMI	1.48855	0.000267763	0.0442822	EF IvsU-EA IvsU
ENSG00000026103	FAS	1.6133	0.000271783	0.0442822	EF IvsU-EA IvsU
ENSG00000085063	CD59	1.37382	0.000275049	0.0442822	EF IvsU-EA IvsU
ENSG00000188822	CNR2	-2.02653	0.000279105	0.0442822	EF IvsU-EA IvsU
ENSG00000198833	UBE2J1	1.37583	0.000283955	0.0442822	EF IvsU-EA IvsU
ENSG00000163220	S100A9	1.59633	0.000285935	0.0442822	EF IvsU-EA IvsU
ENSG00000103319	EEF2K	-1.57185	0.000293099	0.044551	EF IvsU-EA IvsU
ENSG00000082996	RNF13	1.33436	0.000301163	0.0449445	EF IvsU-EA IvsU
ENSG00000184613	NELL2	-1.43078	0.000321	0.0470494	EF IvsU-EA IvsU
ENSG00000068028	RASSF1	-1.36786	0.000333444	0.0480159	EF IvsU-EA IvsU
ENSG00000158411	MITD1	1.36285	0.000353898	0.0491287	EF IvsU-EA IvsU
ENSG00000100060	MFNG	-1.32033	0.000354965	0.0491287	EF IvsU-EA IvsU
ENSG00000115339	GALNT3	1.23158	0.000359128	0.0491287	EF IvsU-EA IvsU
ENSG00000136689	IL1RN	1.47585	0.000384686	0.049628	EF IvsU-EA IvsU
ENSG00000164125	FAM198B	1.28372	0.000390568	0.049628	EF IvsU-EA IvsU
ENSG00000185187	SIGIRR	-1.53911	0.00039674	0.049628	EF IvsU-EA IvsU
ENSG00000101224	CDC25B	-1.36164	0.00040053	0.049628	EF IvsU-EA IvsU
ENSG00000114127	XRN1	1.54135	0.000410023	0.049628	EF IvsU-EA IvsU
ENSG00000235944	ZNF815P	-1.17182	0.000414084	0.049628	EF IvsU-EA IvsU
ENSG00000152766	ANKRD22	3.21067	0.000420904	0.049628	EF IvsU-EA IvsU
ENSG00000213402	PTPRCAP	-1.60016	0.000421901	0.049628	EF IvsU-EA IvsU
ENSG00000109270	LAMTOR3	1.26012	0.00042283	0.049628	EF IvsU-EA IvsU
ENSG00000137309	HMGA1	-1.71517	0.000423241	0.049628	EF IvsU-EA IvsU
ENSG00000211896	IGHG1	-1.48739	0.000435605	0.0503584	EF IvsU-EA IvsU
ENSG00000161905	ALOX15	-4.0751	0.0004654	0.0508366	EF IvsU-EA IvsU
ENSG00000100316	RPL3	-1.27594	0.000469066	0.0508366	EF IvsU-EA IvsU
ENSG00000185947	ZNF267	1.33867	0.000474311	0.0508366	EF IvsU-EA IvsU
ENSG00000105122	RASAL3	-1.5533	0.000479506	0.0508366	EF IvsU-EA IvsU
ENSG00000146425	DYNLT1	1.4239	0.000483707	0.0508366	EF IvsU-EA IvsU
ENSG00000070190	DAPP1	1.30408	0.000492905	0.0508366	EF IvsU-EA IvsU
ENSG00000185920	PTCH1	-1.11365	0.000494585	0.0508366	EF IvsU-EA IvsU
ENSG00000067064	IDI1	1.23434	0.000503072	0.0508366	EF IvsU-EA IvsU
ENSG00000096968	JAK2	1.51139	0.000506748	0.0508366	EF IvsU-EA IvsU
ENSG00000187037	GPR141	1.4057	0.00050926	0.0508366	EF IvsU-EA IvsU
ENSG00000151553	FAM160B1	1.25604	0.00051086	0.0508366	EF IvsU-EA IvsU
ENSG00000163568	AIM2	1.66353	0.000514064	0.0508366	EF IvsU-EA IvsU
ENSG00000198814	GK	1.97696	0.000535733	0.0523488	EF IvsU-EA IvsU
ENSG00000136048	DRAM1	1.41185	0.000545203	0.0523765	EF IvsU-EA IvsU
ENSG00000113119	TMCO6	-1.20573	0.000553295	0.0523765	EF IvsU-EA IvsU
ENSG00000121552	CSTA	2.0248	0.00055516	0.0523765	EF IvsU-EA IvsU
ENSG00000116815	CD58	1.4175	0.000562838	0.0524846	EF IvsU-EA IvsU
ENSG00000102010	BMX	3.09658	0.000569095	0.0524846	EF IvsU-EA IvsU
ENSG00000048342	CC2D2A	1.48772	0.00060811	0.054452	EF IvsU-EA IvsU
ENSG00000204161	C10orf128	-1.39115	0.000609043	0.054452	EF IvsU-EA IvsU
ENSG00000104093	DMXL2	1.28877	0.000614018	0.054452	EF IvsU-EA IvsU
ENSG00000166313	APBB1	-1.37438	0.000623473	0.054452	EF IvsU-EA IvsU
ENSG00000123933	MXD4	-1.20401	0.000623597	0.054452	EF IvsU-EA IvsU
ENSG00000091106	NLRC4	1.22019	0.000640045	0.0548445	EF IvsU-EA IvsU
ENSG00000113583	C5orf15	1.12072	0.000651622	0.0548445	EF IvsU-EA IvsU
ENSG00000115687	PASK	-1.21171	0.000657259	0.0548445	EF IvsU-EA IvsU
ENSG00000237765	FAM200B	1.34843	0.000670197	0.0548445	EF IvsU-EA IvsU
ENSG00000171604	CXXC5	-1.38061	0.000673112	0.0548445	EF IvsU-EA IvsU
ENSG00000169100	SLC25A6	-1.22796	0.00067545	0.0548445	EF IvsU-EA IvsU
ENSG00000087253	LPCAT2	1.5763	0.000675899	0.0548445	EF IvsU-EA IvsU
ENSG00000136869	TLR4	1.30588	0.000681548	0.0548445	EF IvsU-EA IvsU
ENSG00000160271	RALGDS	-1.05652	0.000712068	0.056744	EF IvsU-EA IvsU
ENSG00000188313	PLSCR1	1.67016	0.000725784	0.056744	EF IvsU-EA IvsU
ENSG00000085449	WDFY1	1.25397	0.00073179	0.056744	EF IvsU-EA IvsU
ENSG00000107201	DDX58	1.47684	0.000739653	0.056744	EF IvsU-EA IvsU
ENSG00000131979	GCH1	1.64127	0.00074017	0.056744	EF IvsU-EA IvsU
ENSG00000134970	TMED7	1.36822	0.000746632	0.056744	EF IvsU-EA IvsU
ENSG00000153250	RBMS1	1.17751	0.000755406	0.0568842	EF IvsU-EA IvsU
ENSG00000117602	RCAN3	-1.04221	0.00076615	0.0571687	EF IvsU-EA IvsU
ENSG00000137767	SQRDL	1.03297	0.0007785	0.0572507	EF IvsU-EA IvsU
ENSG00000183625	CCR3	-1.88905	0.000781198	0.0572507	EF IvsU-EA IvsU
ENSG00000064201	TSPAN32	-1.4634	0.000804843	0.0575082	EF IvsU-EA IvsU
ENSG00000175471	MCTP1	1.21938	0.00081308	0.0575082	EF IvsU-EA IvsU
ENSG00000007520	TSR3	-1.42031	0.000816172	0.0575082	EF IvsU-EA IvsU
ENSG00000136699	SMPD4	-1.51905	0.00081875	0.0575082	EF IvsU-EA IvsU
ENSG00000115145	STAM2	1.14041	0.00082163	0.0575082	EF IvsU-EA IvsU
ENSG00000100644	HIF1A	1.03962	0.000826751	0.0575082	EF IvsU-EA IvsU
ENSG00000105967	TFEC	1.61511	0.000853056	0.058195	EF IvsU-EA IvsU
ENSG00000158201	ABHD3	1.39443	0.000859819	0.058195	EF IvsU-EA IvsU
ENSG00000135916	ITM2C	-1.97213	0.000861214	0.058195	EF IvsU-EA IvsU
ENSG00000139687	RB1	1.08443	0.000864984	0.058195	EF IvsU-EA IvsU
ENSG00000122557	HERPUD2	1.06814	0.000898317	0.0598011	EF IvsU-EA IvsU
ENSG00000188906	LRRK2	1.51885	0.000903428	0.0598011	EF IvsU-EA IvsU
ENSG00000196743	GM2A	1.01683	0.000916535	0.0601833	EF IvsU-EA IvsU
ENSG00000058453	CROCC	-1.55737	0.000943483	0.0611152	EF IvsU-EA IvsU
ENSG00000165682	CLEC1B	1.36686	0.00095086	0.0611152	EF IvsU-EA IvsU
ENSG00000112787	FBRSL1	-1.73837	0.000957633	0.0611152	EF IvsU-EA IvsU
ENSG00000138069	RAB1A	1.15744	0.000960509	0.0611152	EF IvsU-EA IvsU
ENSG00000173559	NABP1	1.50248	0.000968165	0.0611285	EF IvsU-EA IvsU
ENSG00000213626	LBH	-1.20748	0.00097913	0.0611314	EF IvsU-EA IvsU
ENSG00000234511	C5orf58	1.55673	0.000983107	0.0611314	EF IvsU-EA IvsU
ENSG00000139505	MTMR6	1.03544	0.00100209	0.0615707	EF IvsU-EA IvsU
ENSG00000009844	VTA1	1.37043	0.00100517	0.0615707	EF IvsU-EA IvsU
ENSG00000114812	VIPR1	-1.61221	0.00101296	0.061574	EF IvsU-EA IvsU
ENSG00000103056	SMPD3	-1.98358	0.00102023	0.061574	EF IvsU-EA IvsU
ENSG00000154589	LY96	1.6197	0.00103707	0.0616912	EF IvsU-EA IvsU
ENSG00000161267	BDH1	-1.54081	0.00104271	0.0616912	EF IvsU-EA IvsU
ENSG00000186918	ZNF395	-1.63216	0.00104472	0.0616912	EF IvsU-EA IvsU
ENSG00000104320	NBN	1.27868	0.00107633	0.0626795	EF IvsU-EA IvsU
ENSG00000214022	REPIN1	-1.58289	0.00109655	0.0626795	EF IvsU-EA IvsU
ENSG00000100883	SRP54	0.993399	0.00110018	0.0626795	EF IvsU-EA IvsU
ENSG00000116977	LGALS8	0.896689	0.00110222	0.0626795	EF IvsU-EA IvsU
ENSG00000174125	TLR1	1.36456	0.0011042	0.0626795	EF IvsU-EA IvsU
ENSG00000127951	FGL2	1.43356	0.00111125	0.0626795	EF IvsU-EA IvsU
ENSG00000196954	CASP4	1.23073	0.00111491	0.0626795	EF IvsU-EA IvsU
ENSG00000091181	IL5RA	-1.9984	0.00115886	0.0647069	EF IvsU-EA IvsU
ENSG00000145416	MARCH1	1.04042	0.00117347	0.0650798	EF IvsU-EA IvsU
ENSG00000112367	FIG4	0.863525	0.00119071	0.0653975	EF IvsU-EA IvsU
ENSG00000186815	TPCN1	-1.1588	0.00120522	0.0653975	EF IvsU-EA IvsU
ENSG00000049245	VAMP3	1.0975	0.00121555	0.0653975	EF IvsU-EA IvsU
ENSG00000145365	TIFA	1.88451	0.00121804	0.0653975	EF IvsU-EA IvsU
ENSG00000143546	S100A8	1.4831	0.00122571	0.0653975	EF IvsU-EA IvsU
ENSG00000177409	SAMD9L	1.75135	0.001227	0.0653975	EF IvsU-EA IvsU
ENSG00000115904	SOS1	1.23741	0.00123923	0.0656232	EF IvsU-EA IvsU
ENSG00000166523	CLEC4E	1.31178	0.00125712	0.0661437	EF IvsU-EA IvsU
ENSG00000166527	CLEC4D	1.76681	0.00128873	0.0671128	EF IvsU-EA IvsU
ENSG00000147123	NDUFB11	-1.57405	0.00129189	0.0671128	EF IvsU-EA IvsU
ENSG00000184271	POU6F1	-1.61548	0.00131765	0.067784	EF IvsU-EA IvsU
ENSG00000109906	ZBTB16	-1.72448	0.00132133	0.067784	EF IvsU-EA IvsU
ENSG00000205336	GPR56	-1.32584	0.00133878	0.0679672	EF IvsU-EA IvsU
ENSG00000188021	UBQLN2	1.11897	0.00134945	0.0679672	EF IvsU-EA IvsU
ENSG00000123700	KCNJ2	1.34287	0.00134974	0.0679672	EF IvsU-EA IvsU
ENSG00000163832	ELP6	-1.52493	0.00136824	0.0684701	EF IvsU-EA IvsU
ENSG00000148450	MSRB2	1.4244	0.00139575	0.0684701	EF IvsU-EA IvsU
ENSG00000173744	AGFG1	1.0202	0.00140315	0.0684701	EF IvsU-EA IvsU
ENSG00000075151	EIF4G3	1.01525	0.001406	0.0684701	EF IvsU-EA IvsU
ENSG00000109062	SLC9A3R1	-1.07582	0.00140963	0.0684701	EF IvsU-EA IvsU
ENSG00000164896	FASTK	-1.14751	0.0014287	0.0684701	EF IvsU-EA IvsU
ENSG00000068831	RASGRP2	-1.15886	0.00143939	0.0684701	EF IvsU-EA IvsU
ENSG00000143772	ITPKB	-1.08491	0.00144557	0.0684701	EF IvsU-EA IvsU
ENSG00000205413	SAMD9	1.54713	0.00144627	0.0684701	EF IvsU-EA IvsU
ENSG00000213366	GSTM2	-1.70951	0.00144748	0.0684701	EF IvsU-EA IvsU
ENSG00000189050	RNFT1	1.33418	0.00145149	0.0684701	EF IvsU-EA IvsU
ENSG00000008517	IL32	-1.47986	0.00147076	0.0685017	EF IvsU-EA IvsU
ENSG00000005020	SKAP2	1.17327	0.0014775	0.0685017	EF IvsU-EA IvsU
ENSG00000136051	KIAA1033	1.18294	0.00148197	0.0685017	EF IvsU-EA IvsU
ENSG00000138246	DNAJC13	0.935481	0.00149687	0.0685017	EF IvsU-EA IvsU
ENSG00000140030	GPR65	1.14383	0.00150195	0.0685017	EF IvsU-EA IvsU
ENSG00000198286	CARD11	-1.17396	0.00150223	0.0685017	EF IvsU-EA IvsU
ENSG00000038427	VCAN	1.15327	0.00154831	0.0701467	EF IvsU-EA IvsU
ENSG00000102897	LYRM1	1.09793	0.00156395	0.0701467	EF IvsU-EA IvsU
ENSG00000119922	IFIT2	1.68011	0.00156481	0.0701467	EF IvsU-EA IvsU
ENSG00000197601	FAR1	1.02666	0.00157249	0.0701467	EF IvsU-EA IvsU
ENSG00000163563	MNDA	1.66735	0.00161315	0.0708529	EF IvsU-EA IvsU
ENSG00000177225	PDDC1	-1.38902	0.00161732	0.0708529	EF IvsU-EA IvsU
ENSG00000140743	CDR2	-1.00808	0.00161782	0.0708529	EF IvsU-EA IvsU
ENSG00000137462	TLR2	1.18238	0.00162285	0.0708529	EF IvsU-EA IvsU
ENSG00000181035	SLC25A42	-1.44333	0.00166416	0.072272	EF IvsU-EA IvsU
ENSG00000089094	KDM2B	-1.00948	0.00168389	0.0727439	EF IvsU-EA IvsU
ENSG00000161847	RAVER1	-1.35751	0.00171723	0.0737696	EF IvsU-EA IvsU
ENSG00000115523	GNLY	-1.31432	0.00172561	0.0737696	EF IvsU-EA IvsU
ENSG00000167483	FAM129C	-1.59374	0.00173807	0.0739176	EF IvsU-EA IvsU
ENSG00000229325	ACAP2-IT1	2.16846	0.0017513	0.0740962	EF IvsU-EA IvsU
ENSG00000084733	RAB10	1.16347	0.00179298	0.0754707	EF IvsU-EA IvsU
ENSG00000101596	SMCHD1	1.56549	0.00180569	0.0756179	EF IvsU-EA IvsU
ENSG00000079385	CEACAM1	2.025	0.00184444	0.0762582	EF IvsU-EA IvsU
ENSG00000236564	YWHAQP5	-1.63412	0.00184535	0.0762582	EF IvsU-EA IvsU
ENSG00000206172	HBA1	-2.41113	0.00184885	0.0762582	EF IvsU-EA IvsU
ENSG00000167526	RPL13	-1.01833	0.00187668	0.0765054	EF IvsU-EA IvsU
ENSG00000168763	CNNM3	-1.40371	0.00189056	0.0765054	EF IvsU-EA IvsU
ENSG00000174944	P2RY14	2.23505	0.00190502	0.0765054	EF IvsU-EA IvsU
ENSG00000117758	STX12	0.890597	0.00192132	0.0765054	EF IvsU-EA IvsU
ENSG00000251215	GOLGA5P1	1.24555	0.00192977	0.0765054	EF IvsU-EA IvsU
ENSG00000109133	TMEM33	1.24562	0.00193197	0.0765054	EF IvsU-EA IvsU
ENSG00000104375	STK3	1.17173	0.00193277	0.0765054	EF IvsU-EA IvsU
ENSG00000073737	DHRS9	1.22589	0.00193646	0.0765054	EF IvsU-EA IvsU
ENSG00000043143	JADE2	-1.02391	0.00194188	0.0765054	EF IvsU-EA IvsU
ENSG00000185088	RPS27L	1.23691	0.00194805	0.0765054	EF IvsU-EA IvsU
ENSG00000039319	ZFYVE16	1.36653	0.00195971	0.0765967	EF IvsU-EA IvsU
ENSG00000133030	MPRIP	-1.00592	0.00198372	0.076642	EF IvsU-EA IvsU
ENSG00000162704	ARPC5	0.986467	0.00199508	0.076642	EF IvsU-EA IvsU
ENSG00000188322	SBK1	-1.39202	0.00200501	0.076642	EF IvsU-EA IvsU
ENSG00000178607	ERN1	-1.00956	0.00200501	0.076642	EF IvsU-EA IvsU
ENSG00000113269	RNF130	0.912925	0.00200756	0.076642	EF IvsU-EA IvsU
ENSG00000119729	RHOQ	0.874223	0.00204587	0.0777431	EF IvsU-EA IvsU
ENSG00000063177	RPL18	-1.03249	0.00209461	0.0789996	EF IvsU-EA IvsU
ENSG00000175727	MLXIP	-1.20618	0.00210814	0.0789996	EF IvsU-EA IvsU
ENSG00000175634	RPS6KB2	-1.00871	0.00211453	0.0789996	EF IvsU-EA IvsU
ENSG00000182162	P2RY8	-0.973841	0.00212614	0.0789996	EF IvsU-EA IvsU
ENSG00000141510	TP53	-1.13454	0.00212706	0.0789996	EF IvsU-EA IvsU
ENSG00000136147	PHF11	1.06819	0.00213955	0.0791057	EF IvsU-EA IvsU
ENSG00000114978	MOB1A	1.10119	0.00216644	0.0797404	EF IvsU-EA IvsU
ENSG00000055483	USP36	-1.26301	0.00220746	0.0806892	EF IvsU-EA IvsU
ENSG00000175463	TBC1D10C	-0.989709	0.00221775	0.0806892	EF IvsU-EA IvsU
ENSG00000104960	PTOV1	-1.42858	0.0022238	0.0806892	EF IvsU-EA IvsU
ENSG00000163348	PYGO2	-1.30085	0.00224128	0.0806892	EF IvsU-EA IvsU
ENSG00000189241	TSPYL1	-0.964233	0.00224352	0.0806892	EF IvsU-EA IvsU
ENSG00000135378	PRRG4	1.35443	0.00226373	0.0806892	EF IvsU-EA IvsU
ENSG00000100242	SUN2	-1.0767	0.00226475	0.0806892	EF IvsU-EA IvsU
ENSG00000142541	RPL13A	-1.11723	0.00227086	0.0806892	EF IvsU-EA IvsU
ENSG00000172005	MAL	-1.35069	0.00228909	0.0809865	EF IvsU-EA IvsU
ENSG00000172543	CTSW	-1.2721	0.00232339	0.0818472	EF IvsU-EA IvsU
ENSG00000153406	NMRAL1	-1.38097	0.00233807	0.0820023	EF IvsU-EA IvsU
ENSG00000196505	GDAP2	0.878265	0.00235046	0.0820023	EF IvsU-EA IvsU
ENSG00000023909	GCLM	1.19226	0.00235777	0.0820023	EF IvsU-EA IvsU
ENSG00000152229	PSTPIP2	1.58377	0.00237707	0.082186	EF IvsU-EA IvsU
ENSG00000189319	FAM53B	-1.01069	0.00238698	0.082186	EF IvsU-EA IvsU
ENSG00000116489	CAPZA1	1.30915	0.00240444	0.082186	EF IvsU-EA IvsU
ENSG00000136560	TANK	1.11502	0.00241187	0.082186	EF IvsU-EA IvsU
ENSG00000167895	TMC8	-1.17061	0.00242486	0.082186	EF IvsU-EA IvsU
ENSG00000124608	AARS2	-1.29697	0.0024442	0.082186	EF IvsU-EA IvsU
ENSG00000112531	QKI	1.12194	0.00245415	0.082186	EF IvsU-EA IvsU
ENSG00000117500	TMED5	1.24085	0.0024551	0.082186	EF IvsU-EA IvsU
ENSG00000227507	LTB	-0.973642	0.00245714	0.082186	EF IvsU-EA IvsU
ENSG00000166927	MS4A7	1.36561	0.00247283	0.082186	EF IvsU-EA IvsU
ENSG00000077044	DGKD	-1.0431	0.00247713	0.082186	EF IvsU-EA IvsU
ENSG00000157978	LDLRAP1	-1.13821	0.0024832	0.082186	EF IvsU-EA IvsU
ENSG00000173762	CD7	-1.72907	0.00252589	0.0832632	EF IvsU-EA IvsU
ENSG00000149091	DGKZ	-1.15618	0.00256825	0.0842484	EF IvsU-EA IvsU
ENSG00000163636	PSMD6	1.07008	0.00257631	0.0842484	EF IvsU-EA IvsU
ENSG00000215908	CROCCP2	-1.4198	0.00258708	0.0842648	EF IvsU-EA IvsU
ENSG00000111817	DSE	0.85276	0.00262308	0.0848357	EF IvsU-EA IvsU
ENSG00000117226	GBP3	1.24005	0.00263453	0.0848357	EF IvsU-EA IvsU
ENSG00000127947	PTPN12	1.11009	0.00263561	0.0848357	EF IvsU-EA IvsU
ENSG00000170638	TRABD	-1.39535	0.00266254	0.0853676	EF IvsU-EA IvsU
ENSG00000161013	MGAT4B	-1.34442	0.00267733	0.0855079	EF IvsU-EA IvsU
ENSG00000196141	SPATS2L	1.60035	0.00269849	0.0856726	EF IvsU-EA IvsU
ENSG00000118564	FBXL5	1.14786	0.00270336	0.0856726	EF IvsU-EA IvsU
ENSG00000122729	ACO1	1.27509	0.00274052	0.086516	EF IvsU-EA IvsU
ENSG00000112297	AIM1	0.858823	0.0028093	0.0881534	EF IvsU-EA IvsU
ENSG00000181381	DDX60L	1.37808	0.00281844	0.0881534	EF IvsU-EA IvsU
ENSG00000122008	POLK	1.14013	0.0028246	0.0881534	EF IvsU-EA IvsU
ENSG00000099910	KLHL22	-1.02383	0.00283841	0.0882487	EF IvsU-EA IvsU
ENSG00000158717	RNF166	-1.09834	0.00285609	0.0884634	EF IvsU-EA IvsU
ENSG00000033178	UBA6	1.02255	0.00288289	0.0889436	EF IvsU-EA IvsU
ENSG00000211893	IGHG2	-1.58873	0.00289327	0.0889436	EF IvsU-EA IvsU
ENSG00000158435	CNOT11	1.16291	0.00291273	0.0892079	EF IvsU-EA IvsU
ENSG00000164880	INTS1	-1.15648	0.00294968	0.0898899	EF IvsU-EA IvsU
ENSG00000135686	KLHL36	-0.886654	0.0029569	0.0898899	EF IvsU-EA IvsU
ENSG00000115919	KYNU	1.13182	0.00299731	0.0898967	EF IvsU-EA IvsU
ENSG00000100324	TAB1	-1.34623	0.0030013	0.0898967	EF IvsU-EA IvsU
ENSG00000181631	P2RY13	1.24385	0.00302296	0.0898967	EF IvsU-EA IvsU
ENSG00000178252	WDR6	-1.23184	0.00302857	0.0898967	EF IvsU-EA IvsU
ENSG00000112299	VNN1	1.52413	0.00302953	0.0898967	EF IvsU-EA IvsU
ENSG00000140400	MAN2C1	-1.19421	0.0030456	0.0898967	EF IvsU-EA IvsU
ENSG00000221978	CCNL2	-0.88451	0.00306339	0.0898967	EF IvsU-EA IvsU
ENSG00000117009	KMO	1.19316	0.00307012	0.0898967	EF IvsU-EA IvsU
ENSG00000148660	CAMK2G	-1.06545	0.00307057	0.0898967	EF IvsU-EA IvsU
ENSG00000104907	TRMT1	-1.14536	0.00307505	0.0898967	EF IvsU-EA IvsU
ENSG00000149182	ARFGAP2	-0.966535	0.00308024	0.0898967	EF IvsU-EA IvsU
ENSG00000168461	RAB31	1.01111	0.00309634	0.0898967	EF IvsU-EA IvsU
ENSG00000145685	LHFPL2	1.25826	0.00309951	0.0898967	EF IvsU-EA IvsU
ENSG00000162894	FAIM3	-1.15288	0.00312961	0.0903465	EF IvsU-EA IvsU
ENSG00000123610	TNFAIP6	1.99014	0.00313703	0.0903465	EF IvsU-EA IvsU
ENSG00000180096	SEPT1	-1.38252	0.00318164	0.0912001	EF IvsU-EA IvsU
ENSG00000115310	RTN4	0.971201	0.00319385	0.0912001	EF IvsU-EA IvsU
ENSG00000082212	ME2	0.868408	0.0032	0.0912001	EF IvsU-EA IvsU
ENSG00000180900	SCRIB	-1.61742	0.00326051	0.092603	EF IvsU-EA IvsU
ENSG00000149499	EML3	-1.4412	0.00328785	0.0930574	EF IvsU-EA IvsU
ENSG00000188536	HBA2	-2.45832	0.00331525	0.0933155	EF IvsU-EA IvsU
ENSG00000105063	PPP6R1	-1.28224	0.0033197	0.0933155	EF IvsU-EA IvsU
ENSG00000111144	LTA4H	0.905151	0.00333312	0.0933728	EF IvsU-EA IvsU
ENSG00000155629	PIK3AP1	1.03381	0.00338046	0.0943769	EF IvsU-EA IvsU
ENSG00000102125	TAZ	-1.11047	0.00340111	0.0946314	EF IvsU-EA IvsU
ENSG00000185862	EVI2B	1.42586	0.00344425	0.0951546	EF IvsU-EA IvsU
ENSG00000241163	LINC00877	1.06326	0.00345069	0.0951546	EF IvsU-EA IvsU
ENSG00000153922	CHD1	1.00772	0.00346351	0.0951546	EF IvsU-EA IvsU
ENSG00000162946	DISC1	0.86273	0.00347751	0.0951546	EF IvsU-EA IvsU
ENSG00000164111	ANXA5	0.930583	0.00348739	0.0951546	EF IvsU-EA IvsU
ENSG00000153310	FAM49B	1.01136	0.00348988	0.0951546	EF IvsU-EA IvsU
ENSG00000141293	SKAP1	-0.900921	0.00350326	0.0951546	EF IvsU-EA IvsU
ENSG00000184381	PLA2G6	-1.15158	0.00351926	0.0951546	EF IvsU-EA IvsU
ENSG00000196456	ZNF775	-1.34949	0.00352424	0.0951546	EF IvsU-EA IvsU
ENSG00000112972	HMGCS1	0.818446	0.00354673	0.0954478	EF IvsU-EA IvsU
ENSG00000160408	ST6GALNAC6	-1.13813	0.0036388	0.0976054	EF IvsU-EA IvsU
ENSG00000173890	GPR160	1.44034	0.00368443	0.0985076	EF IvsU-EA IvsU
ENSG00000211598	IGKV4-1	-1.31783	0.00376034	0.100011	EF IvsU-EA IvsU
ENSG00000102531	FNDC3A	0.873969	0.00377125	0.100011	EF IvsU-EA IvsU
ENSG00000136717	BIN1	-1.00741	0.00378244	0.100011	EF IvsU-EA IvsU
ENSG00000007264	MATK	-1.24511	0.00378941	0.100011	EF IvsU-EA IvsU
ENSG00000175073	VCPIP1	1.0392	0.003835	0.100675	EF IvsU-EA IvsU
ENSG00000099246	RAB18	1.07269	0.00383911	0.100675	EF IvsU-EA IvsU
ENSG00000180884	ZNF792	-0.93307	0.00390537	0.101873	EF IvsU-EA IvsU
ENSG00000168646	AXIN2	-1.48998	0.00392401	0.101873	EF IvsU-EA IvsU
ENSG00000165168	CYBB	1.16428	0.00393015	0.101873	EF IvsU-EA IvsU
ENSG00000139641	ESYT1	-1.13381	0.00394532	0.101873	EF IvsU-EA IvsU
ENSG00000134758	RNF138	0.894244	0.00395529	0.101873	EF IvsU-EA IvsU
ENSG00000155307	SAMSN1	1.09245	0.0039708	0.101873	EF IvsU-EA IvsU
ENSG00000073331	ALPK1	1.21209	0.00397508	0.101873	EF IvsU-EA IvsU
ENSG00000141524	TMC6	-1.11322	0.00398939	0.101873	EF IvsU-EA IvsU
ENSG00000148110	HIATL1	0.980996	0.00400483	0.101873	EF IvsU-EA IvsU
ENSG00000235655	H3F3AP4	1.28141	0.00401967	0.101873	EF IvsU-EA IvsU
ENSG00000130787	HIP1R	-1.04145	0.00402131	0.101873	EF IvsU-EA IvsU
ENSG00000196187	TMEM63A	-0.926328	0.00405537	0.10242	EF IvsU-EA IvsU
ENSG00000137393	RNF144B	0.919623	0.0040943	0.102804	EF IvsU-EA IvsU
ENSG00000002586	CD99	-0.912661	0.00409612	0.102804	EF IvsU-EA IvsU
ENSG00000163050	ADCK3	-1.024	0.00411673	0.102804	EF IvsU-EA IvsU
ENSG00000135047	CTSL	1.73356	0.00412184	0.102804	EF IvsU-EA IvsU
ENSG00000146476	C6orf211	1.05389	0.00415089	0.102804	EF IvsU-EA IvsU
ENSG00000102081	FMR1	1.0399	0.00418164	0.102804	EF IvsU-EA IvsU
ENSG00000082397	EPB41L3	1.18878	0.00418727	0.102804	EF IvsU-EA IvsU
ENSG00000106009	BRAT1	-1.2991	0.00420408	0.102804	EF IvsU-EA IvsU
ENSG00000023892	DEF6	-0.959075	0.00421028	0.102804	EF IvsU-EA IvsU
ENSG00000229164	TRAC	-0.941744	0.00421058	0.102804	EF IvsU-EA IvsU
ENSG00000155313	USP25	0.980791	0.00421285	0.102804	EF IvsU-EA IvsU
ENSG00000164096	C4orf3	1.11072	0.00422088	0.102804	EF IvsU-EA IvsU
ENSG00000006194	ZNF263	-1.01279	0.00424973	0.1032	EF IvsU-EA IvsU
ENSG00000125503	PPP1R12C	-1.19198	0.00430594	0.104257	EF IvsU-EA IvsU
ENSG00000099381	SETD1A	-1.66605	0.00433014	0.104324	EF IvsU-EA IvsU
ENSG00000107404	DVL1	-1.145	0.00433411	0.104324	EF IvsU-EA IvsU
ENSG00000130150	MOSPD2	1.096	0.00436982	0.104827	EF IvsU-EA IvsU
ENSG00000007402	CACNA2D2	-1.49841	0.00438056	0.104827	EF IvsU-EA IvsU
ENSG00000163660	CCNL1	1.09219	0.00440292	0.105056	EF IvsU-EA IvsU
ENSG00000065911	MTHFD2	1.31596	0.00442334	0.105237	EF IvsU-EA IvsU
ENSG00000106003	LFNG	-1.08954	0.00445029	0.105349	EF IvsU-EA IvsU
ENSG00000213341	CHUK	0.901077	0.00446232	0.105349	EF IvsU-EA IvsU
ENSG00000135426	TESPA1	-0.902628	0.00446654	0.105349	EF IvsU-EA IvsU
ENSG00000136573	BLK	-1.34639	0.00449443	0.105455	EF IvsU-EA IvsU
ENSG00000132669	RIN2	0.858748	0.0045022	0.105455	EF IvsU-EA IvsU
ENSG00000182087	TMEM259	-1.25919	0.00450957	0.105455	EF IvsU-EA IvsU
ENSG00000164430	MB21D1	1.07989	0.00457058	0.106523	EF IvsU-EA IvsU
ENSG00000148341	SH3GLB2	-1.2455	0.00460686	0.106523	EF IvsU-EA IvsU
ENSG00000136068	FLNB	-0.919236	0.00462678	0.106523	EF IvsU-EA IvsU
ENSG00000023318	ERP44	0.798552	0.00463184	0.106523	EF IvsU-EA IvsU
ENSG00000073350	LLGL2	-1.5296	0.00464043	0.106523	EF IvsU-EA IvsU
ENSG00000163565	IFI16	1.49278	0.00464556	0.106523	EF IvsU-EA IvsU
ENSG00000137752	CASP1	1.0897	0.00464609	0.106523	EF IvsU-EA IvsU
ENSG00000133056	PIK3C2B	-1.02439	0.00470766	0.107344	EF IvsU-EA IvsU
ENSG00000179364	PACS2	-1.32756	0.00470806	0.107344	EF IvsU-EA IvsU
ENSG00000132963	POMP	0.898727	0.00476256	0.108286	EF IvsU-EA IvsU
ENSG00000161381	PLXDC1	-1.0709	0.00482421	0.109166	EF IvsU-EA IvsU
ENSG00000164715	LMTK2	1.09602	0.00483592	0.109166	EF IvsU-EA IvsU
ENSG00000103495	MAZ	-1.11625	0.00484389	0.109166	EF IvsU-EA IvsU
ENSG00000183784	C9orf66	1.30721	0.00486718	0.109166	EF IvsU-EA IvsU
ENSG00000145817	YIPF5	0.999569	0.00486777	0.109166	EF IvsU-EA IvsU
ENSG00000142166	IFNAR1	1.00637	0.00489332	0.10944	EF IvsU-EA IvsU
ENSG00000210082	MT-RNR2	-1.60596	0.00491327	0.109587	EF IvsU-EA IvsU
ENSG00000220205	VAMP2	-1.24816	0.00495818	0.110289	EF IvsU-EA IvsU
ENSG00000132024	CC2D1A	-1.43755	0.00504087	0.111826	EF IvsU-EA IvsU
ENSG00000115159	GPD2	0.838078	0.0050742	0.112226	EF IvsU-EA IvsU
ENSG00000056558	TRAF1	-0.818677	0.00508627	0.112226	EF IvsU-EA IvsU
ENSG00000216490	IFI30	1.09354	0.00510172	0.112265	EF IvsU-EA IvsU
ENSG00000116044	NFE2L2	1.01577	0.00512846	0.112507	EF IvsU-EA IvsU
ENSG00000177548	RABEP2	-1.31174	0.00514983	0.112507	EF IvsU-EA IvsU
ENSG00000071564	TCF3	-1.04042	0.00515384	0.112507	EF IvsU-EA IvsU
ENSG00000120594	PLXDC2	0.872261	0.00517702	0.112713	EF IvsU-EA IvsU
ENSG00000143753	DEGS1	0.907187	0.00522253	0.113404	EF IvsU-EA IvsU
ENSG00000102858	MGRN1	-1.21617	0.00529242	0.114618	EF IvsU-EA IvsU
ENSG00000115355	CCDC88A	1.00548	0.00532434	0.114658	EF IvsU-EA IvsU
ENSG00000182220	ATP6AP2	0.880065	0.00533194	0.114658	EF IvsU-EA IvsU
ENSG00000147457	CHMP7	-0.799353	0.00534108	0.114658	EF IvsU-EA IvsU
ENSG00000137070	IL11RA	-1.55625	0.00536354	0.114658	EF IvsU-EA IvsU
ENSG00000197771	MCMBP	0.763476	0.00538935	0.114658	EF IvsU-EA IvsU
ENSG00000089154	GCN1L1	-0.933231	0.00539094	0.114658	EF IvsU-EA IvsU
ENSG00000164327	RICTOR	1.11913	0.00540996	0.114658	EF IvsU-EA IvsU
ENSG00000126464	PRR12	-1.50401	0.00544731	0.114658	EF IvsU-EA IvsU
ENSG00000115421	PAPOLG	0.937101	0.00546587	0.114658	EF IvsU-EA IvsU
ENSG00000147324	MFHAS1	-0.840798	0.0054683	0.114658	EF IvsU-EA IvsU
ENSG00000126858	RHOT1	0.983089	0.00547185	0.114658	EF IvsU-EA IvsU
ENSG00000177728	KIAA0195	-1.32605	0.00547919	0.114658	EF IvsU-EA IvsU
ENSG00000034053	APBA2	-1.10364	0.00548535	0.114658	EF IvsU-EA IvsU
ENSG00000126456	IRF3	-1.226	0.00549368	0.114658	EF IvsU-EA IvsU
ENSG00000166949	SMAD3	-0.837381	0.0055046	0.114658	EF IvsU-EA IvsU
ENSG00000127054	CPSF3L	-1.02691	0.00551776	0.114658	EF IvsU-EA IvsU
ENSG00000124203	ZNF831	-1.11556	0.00554436	0.114919	EF IvsU-EA IvsU
ENSG00000138081	FBXO11	1.0565	0.00557289	0.11522	EF IvsU-EA IvsU
ENSG00000196642	RABL6	-1.08304	0.00561979	0.115776	EF IvsU-EA IvsU
ENSG00000068793	CYFIP1	0.770042	0.00563905	0.115776	EF IvsU-EA IvsU
ENSG00000140474	ULK3	-1.36232	0.00564209	0.115776	EF IvsU-EA IvsU
ENSG00000027869	SH2D2A	-1.44363	0.0057089	0.116701	EF IvsU-EA IvsU
ENSG00000165181	C9orf84	2.13384	0.00572533	0.116701	EF IvsU-EA IvsU
ENSG00000188641	DPYD	0.829894	0.00572982	0.116701	EF IvsU-EA IvsU
ENSG00000104312	RIPK2	1.43664	0.00575035	0.116753	EF IvsU-EA IvsU
ENSG00000041357	PSMA4	1.29295	0.00576897	0.116753	EF IvsU-EA IvsU
ENSG00000183474	GTF2H2C	1.16931	0.00577509	0.116753	EF IvsU-EA IvsU
ENSG00000197471	SPN	-0.970127	0.00581205	0.117212	EF IvsU-EA IvsU
ENSG00000148737	TCF7L2	1.14641	0.00587876	0.118069	EF IvsU-EA IvsU
ENSG00000102901	CENPT	-1.06476	0.0058833	0.118069	EF IvsU-EA IvsU
ENSG00000102393	GLA	0.946714	0.00594021	0.118591	EF IvsU-EA IvsU
ENSG00000124181	PLCG1	-1.03996	0.00595885	0.118591	EF IvsU-EA IvsU
ENSG00000090061	CCNK	0.839806	0.00597353	0.118591	EF IvsU-EA IvsU
ENSG00000187838	TMEM256-PLSCR3	-1.40879	0.00597488	0.118591	EF IvsU-EA IvsU
ENSG00000244482	LILRA6	0.908702	0.00598661	0.118591	EF IvsU-EA IvsU
ENSG00000135315	KIAA1009	0.987195	0.00599603	0.118591	EF IvsU-EA IvsU
ENSG00000156273	BACH1	0.976375	0.00602263	0.118606	EF IvsU-EA IvsU
ENSG00000123983	ACSL3	0.730192	0.00602566	0.118606	EF IvsU-EA IvsU
ENSG00000176715	ACSF3	-1.19058	0.00608957	0.119577	EF IvsU-EA IvsU
ENSG00000182117	NOP10	0.937158	0.00611792	0.119847	EF IvsU-EA IvsU
ENSG00000161791	FMNL3	-0.975014	0.00614278	0.120048	EF IvsU-EA IvsU
ENSG00000131143	COX4I1	-0.883575	0.00617865	0.120462	EF IvsU-EA IvsU
ENSG00000090376	IRAK3	0.942807	0.00628808	0.122019	EF IvsU-EA IvsU
ENSG00000204577	LILRB3	1.10494	0.00632155	0.122019	EF IvsU-EA IvsU
ENSG00000183864	TOB2	-1.05308	0.00632215	0.122019	EF IvsU-EA IvsU
ENSG00000168395	ING5	-1.2448	0.00634664	0.122019	EF IvsU-EA IvsU
ENSG00000135439	AGAP2	-0.959644	0.00636189	0.122019	EF IvsU-EA IvsU
ENSG00000138772	ANXA3	1.78026	0.00637336	0.122019	EF IvsU-EA IvsU
ENSG00000196535	MYO18A	-0.995984	0.00638327	0.122019	EF IvsU-EA IvsU
ENSG00000172322	CLEC12A	1.15722	0.00638874	0.122019	EF IvsU-EA IvsU
ENSG00000105205	CLC	-2.56532	0.00639231	0.122019	EF IvsU-EA IvsU
ENSG00000144802	NFKBIZ	0.861553	0.00642738	0.122333	EF IvsU-EA IvsU
ENSG00000067066	SP100	0.923443	0.00643858	0.122333	EF IvsU-EA IvsU
ENSG00000151151	IPMK	1.12976	0.00647011	0.122648	EF IvsU-EA IvsU
ENSG00000119943	PYROXD2	-1.25195	0.00650793	0.12283	EF IvsU-EA IvsU
ENSG00000167658	EEF2	-0.987464	0.00650964	0.12283	EF IvsU-EA IvsU
ENSG00000105374	NKG7	-1.54784	0.00655745	0.123219	EF IvsU-EA IvsU
ENSG00000054983	GALC	0.778625	0.00656423	0.123219	EF IvsU-EA IvsU
ENSG00000170385	SLC30A1	0.919209	0.0065753	0.123219	EF IvsU-EA IvsU
ENSG00000140983	RHOT2	-1.19798	0.00662999	0.123539	EF IvsU-EA IvsU
ENSG00000147050	KDM6A	0.828198	0.00663817	0.123539	EF IvsU-EA IvsU
ENSG00000071189	SNX13	0.914868	0.00663853	0.123539	EF IvsU-EA IvsU
ENSG00000152778	IFIT5	1.23699	0.00665842	0.123539	EF IvsU-EA IvsU
ENSG00000123064	DDX54	-1.13493	0.00666843	0.123539	EF IvsU-EA IvsU
ENSG00000109046	WSB1	0.90979	0.00668267	0.123539	EF IvsU-EA IvsU
ENSG00000178188	SH2B1	-1.35271	0.00675908	0.124448	EF IvsU-EA IvsU
ENSG00000114779	ABHD14B	-1.1923	0.00676214	0.124448	EF IvsU-EA IvsU
ENSG00000120915	EPHX2	-1.22088	0.006783	0.124541	EF IvsU-EA IvsU
ENSG00000139496	NUPL1	0.845994	0.00679757	0.124541	EF IvsU-EA IvsU
ENSG00000205356	TECPR1	-1.02331	0.00684298	0.124722	EF IvsU-EA IvsU
ENSG00000175105	ZNF654	0.873694	0.00687389	0.124722	EF IvsU-EA IvsU
ENSG00000054523	KIF1B	0.890521	0.00689818	0.124722	EF IvsU-EA IvsU
ENSG00000171204	TMEM126B	0.987842	0.00690952	0.124722	EF IvsU-EA IvsU
ENSG00000111716	LDHB	-0.909084	0.00691474	0.124722	EF IvsU-EA IvsU
ENSG00000092020	PPP2R3C	1.08836	0.00692069	0.124722	EF IvsU-EA IvsU
ENSG00000115109	EPB41L5	1.03999	0.00692929	0.124722	EF IvsU-EA IvsU
ENSG00000144567	FAM134A	-0.853407	0.00694833	0.124722	EF IvsU-EA IvsU
ENSG00000074370	ATP2A3	-1.4743	0.00695559	0.124722	EF IvsU-EA IvsU
ENSG00000089820	ARHGAP4	-1.04308	0.00695939	0.124722	EF IvsU-EA IvsU
ENSG00000148296	SURF6	-1.13215	0.00701676	0.125331	EF IvsU-EA IvsU
ENSG00000136603	SKIL	0.821853	0.00703406	0.125331	EF IvsU-EA IvsU
ENSG00000114650	SCAP	-1.05022	0.00703918	0.125331	EF IvsU-EA IvsU
ENSG00000023287	RB1CC1	0.998768	0.00705555	0.125351	EF IvsU-EA IvsU
ENSG00000111615	KRR1	0.938798	0.00709833	0.125838	EF IvsU-EA IvsU
ENSG00000151694	ADAM17	0.79235	0.00715038	0.125839	EF IvsU-EA IvsU
ENSG00000182957	SPATA13	0.803908	0.00717159	0.125839	EF IvsU-EA IvsU
ENSG00000136021	SCYL2	0.943811	0.00719181	0.125839	EF IvsU-EA IvsU
ENSG00000160613	PCSK7	-0.801382	0.00721101	0.125839	EF IvsU-EA IvsU
ENSG00000067606	PRKCZ	-1.32982	0.00723046	0.125839	EF IvsU-EA IvsU
ENSG00000154222	CC2D1B	-1.09303	0.00723355	0.125839	EF IvsU-EA IvsU
ENSG00000174718	KIAA1551	1.55379	0.00723727	0.125839	EF IvsU-EA IvsU
ENSG00000115607	IL18RAP	1.09701	0.00725863	0.125839	EF IvsU-EA IvsU
ENSG00000105738	SIPA1L3	-1.06616	0.00726518	0.125839	EF IvsU-EA IvsU
ENSG00000175061	FAM211A-AS1	-0.942163	0.00726566	0.125839	EF IvsU-EA IvsU
ENSG00000159348	CYB5R1	-0.89291	0.00728587	0.125839	EF IvsU-EA IvsU
ENSG00000127152	BCL11B	-0.9155	0.00728816	0.125839	EF IvsU-EA IvsU
ENSG00000179152	TCAIM	0.960438	0.0073307	0.125839	EF IvsU-EA IvsU
ENSG00000121716	PILRB	-0.823831	0.00734026	0.125839	EF IvsU-EA IvsU
ENSG00000131797	CLUHP3	-1.08759	0.00735202	0.125839	EF IvsU-EA IvsU
ENSG00000122223	CD244	-0.821369	0.00735872	0.125839	EF IvsU-EA IvsU
ENSG00000154370	TRIM11	-1.07773	0.00735902	0.125839	EF IvsU-EA IvsU
ENSG00000100359	SGSM3	-1.14113	0.00740043	0.126284	EF IvsU-EA IvsU
ENSG00000159128	IFNGR2	0.901974	0.00742506	0.126319	EF IvsU-EA IvsU
ENSG00000158526	TSR2	-1.03389	0.00743324	0.126319	EF IvsU-EA IvsU
ENSG00000137757	CASP5	1.36738	0.00750397	0.127257	EF IvsU-EA IvsU
ENSG00000128594	LRRC4	0.952302	0.0075772	0.127853	EF IvsU-EA IvsU
ENSG00000050130	JKAMP	0.88938	0.00758393	0.127853	EF IvsU-EA IvsU
ENSG00000108819	PPP1R9B	-1.09327	0.00759114	0.127853	EF IvsU-EA IvsU
ENSG00000138119	MYOF	1.5275	0.00760139	0.127853	EF IvsU-EA IvsU
ENSG00000137496	IL18BP	-1.11056	0.00764009	0.128135	EF IvsU-EA IvsU
ENSG00000167625	ZNF526	-1.1264	0.00764937	0.128135	EF IvsU-EA IvsU
ENSG00000134294	SLC38A2	0.92146	0.00769843	0.128679	EF IvsU-EA IvsU
ENSG00000104973	MED25	-1.3366	0.0077132	0.128679	EF IvsU-EA IvsU
ENSG00000186174	BCL9L	-1.19107	0.00773271	0.128736	EF IvsU-EA IvsU
ENSG00000156875	HIAT1	0.774705	0.00774802	0.128736	EF IvsU-EA IvsU
ENSG00000115275	MOGS	-1.03938	0.00778562	0.1291	EF IvsU-EA IvsU
ENSG00000141560	FN3KRP	-1.15526	0.00783412	0.129442	EF IvsU-EA IvsU
ENSG00000126254	RBM42	-1.22515	0.00784375	0.129442	EF IvsU-EA IvsU
ENSG00000138459	SLC35A5	0.867039	0.00785358	0.129442	EF IvsU-EA IvsU
ENSG00000006555	TTC22	-1.23071	0.00794184	0.130635	EF IvsU-EA IvsU
ENSG00000137628	DDX60	1.20678	0.00797101	0.130852	EF IvsU-EA IvsU
ENSG00000072401	UBE2D1	1.33463	0.0080128	0.131276	EF IvsU-EA IvsU
ENSG00000138434	SSFA2	0.841833	0.0080381	0.131312	EF IvsU-EA IvsU
ENSG00000156587	UBE2L6	1.13325	0.00804699	0.131312	EF IvsU-EA IvsU
ENSG00000134851	TMEM165	0.786834	0.00812207	0.132067	EF IvsU-EA IvsU
ENSG00000184992	BRI3BP	-0.756488	0.00812996	0.132067	EF IvsU-EA IvsU
ENSG00000243055	GK-AS1	1.66776	0.0081557	0.132067	EF IvsU-EA IvsU
ENSG00000204217	BMPR2	0.776468	0.00815764	0.132067	EF IvsU-EA IvsU
ENSG00000114354	TFG	0.830311	0.00820193	0.132148	EF IvsU-EA IvsU
ENSG00000100918	REC8	-1.24939	0.00822404	0.132148	EF IvsU-EA IvsU
ENSG00000215114	UBXN2B	1.21846	0.0082455	0.132148	EF IvsU-EA IvsU
ENSG00000099991	CABIN1	-1.04906	0.00830366	0.132148	EF IvsU-EA IvsU
ENSG00000124496	TRERF1	-0.825319	0.00830454	0.132148	EF IvsU-EA IvsU
ENSG00000065615	CYB5R4	0.916106	0.00832586	0.132148	EF IvsU-EA IvsU
ENSG00000116337	AMPD2	-1.02324	0.00832719	0.132148	EF IvsU-EA IvsU
ENSG00000100241	SBF1	-1.22008	0.00833043	0.132148	EF IvsU-EA IvsU
ENSG00000166508	MCM7	-0.841155	0.00833486	0.132148	EF IvsU-EA IvsU
ENSG00000178789	CD300LB	-1.04026	0.00834185	0.132148	EF IvsU-EA IvsU
ENSG00000145088	EAF2	1.35319	0.00835433	0.132148	EF IvsU-EA IvsU
ENSG00000133812	SBF2	0.879231	0.00835689	0.132148	EF IvsU-EA IvsU
ENSG00000166928	MS4A14	1.31977	0.00839569	0.132148	EF IvsU-EA IvsU
ENSG00000168288	MMADHC	0.959644	0.0084077	0.132148	EF IvsU-EA IvsU
ENSG00000211898	IGHD	-1.74425	0.00841071	0.132148	EF IvsU-EA IvsU
ENSG00000120306	CYSTM1	1.03938	0.00844536	0.132148	EF IvsU-EA IvsU
ENSG00000013725	CD6	-1.19374	0.00846547	0.132148	EF IvsU-EA IvsU
ENSG00000132635	PCED1A	-0.964268	0.00846673	0.132148	EF IvsU-EA IvsU
ENSG00000165801	ARHGEF40	-1.07821	0.00847823	0.132148	EF IvsU-EA IvsU
ENSG00000183023	SLC8A1	0.854221	0.00850101	0.132148	EF IvsU-EA IvsU
ENSG00000136536	MARCH7	0.919423	0.00851147	0.132148	EF IvsU-EA IvsU
ENSG00000134318	ROCK2	1.05813	0.00852592	0.132148	EF IvsU-EA IvsU
ENSG00000198133	TMEM229B	-1.04745	0.00854547	0.132148	EF IvsU-EA IvsU
ENSG00000154642	C21orf91	0.888647	0.00855646	0.132148	EF IvsU-EA IvsU
ENSG00000149806	FAU	-1.04509	0.00856513	0.132148	EF IvsU-EA IvsU
ENSG00000185436	IFNLR1	-1.18926	0.00858439	0.132196	EF IvsU-EA IvsU
ENSG00000125910	S1PR4	-1.33538	0.00865338	0.132719	EF IvsU-EA IvsU
ENSG00000115267	IFIH1	1.13663	0.00868632	0.132719	EF IvsU-EA IvsU
ENSG00000149131	SERPING1	1.86742	0.00872031	0.132719	EF IvsU-EA IvsU
ENSG00000172508	CARNS1	-1.56775	0.00872184	0.132719	EF IvsU-EA IvsU
ENSG00000139132	FGD4	0.895617	0.00872237	0.132719	EF IvsU-EA IvsU
ENSG00000075568	TMEM131	0.805186	0.00874684	0.132719	EF IvsU-EA IvsU
ENSG00000104880	ARHGEF18	-0.786225	0.00874739	0.132719	EF IvsU-EA IvsU
ENSG00000083223	ZCCHC6	0.991884	0.00874769	0.132719	EF IvsU-EA IvsU
ENSG00000106479	ZNF862	-0.897544	0.00881498	0.133273	EF IvsU-EA IvsU
ENSG00000111647	UHRF1BP1L	0.962068	0.00885428	0.133273	EF IvsU-EA IvsU
ENSG00000131584	ACAP3	-1.15984	0.00886285	0.133273	EF IvsU-EA IvsU
ENSG00000197170	PSMD12	0.769745	0.00887129	0.133273	EF IvsU-EA IvsU
ENSG00000073756	PTGS2	1.18617	0.00889609	0.133273	EF IvsU-EA IvsU
ENSG00000124256	ZBP1	0.956991	0.00891189	0.133273	EF IvsU-EA IvsU
ENSG00000129226	CD68	0.907069	0.00891993	0.133273	EF IvsU-EA IvsU
ENSG00000109381	ELF2	0.902514	0.0089267	0.133273	EF IvsU-EA IvsU
ENSG00000180596	HIST1H2BC	1.35984	0.00893455	0.133273	EF IvsU-EA IvsU
ENSG00000104343	UBE2W	0.99356	0.00894655	0.133273	EF IvsU-EA IvsU
ENSG00000197045	GMFB	0.942902	0.00898096	0.133475	EF IvsU-EA IvsU
ENSG00000139826	ABHD13	0.970076	0.00899264	0.133475	EF IvsU-EA IvsU
ENSG00000163512	AZI2	0.868368	0.0090112	0.133509	EF IvsU-EA IvsU
ENSG00000104679	R3HCC1	-1.09052	0.00904565	0.133778	EF IvsU-EA IvsU
ENSG00000165806	CASP7	1.08339	0.00907198	0.133788	EF IvsU-EA IvsU
ENSG00000079616	KIF22	-1.00846	0.00910171	0.133788	EF IvsU-EA IvsU
ENSG00000133104	SPG20	0.794035	0.00910577	0.133788	EF IvsU-EA IvsU
ENSG00000196565	HBG2	-1.22861	0.00911916	0.133788	EF IvsU-EA IvsU
ENSG00000184588	PDE4B	0.901929	0.00912782	0.133788	EF IvsU-EA IvsU
ENSG00000076928	ARHGEF1	-1.33215	0.0091443	0.13379	EF IvsU-EA IvsU
ENSG00000112511	PHF1	-0.991383	0.00924782	0.134741	EF IvsU-EA IvsU
ENSG00000171155	C1GALT1C1	0.941922	0.00924822	0.134741	EF IvsU-EA IvsU
ENSG00000121691	CAT	-1.01501	0.00925853	0.134741	EF IvsU-EA IvsU
ENSG00000158006	PAFAH2	-1.10651	0.00927528	0.134746	EF IvsU-EA IvsU
ENSG00000169139	UBE2V2	0.895979	0.00935518	0.135645	EF IvsU-EA IvsU
ENSG00000183621	ZNF438	1.03832	0.00938976	0.135645	EF IvsU-EA IvsU
ENSG00000120539	MASTL	1.21187	0.00939692	0.135645	EF IvsU-EA IvsU
ENSG00000129515	SNX6	0.863692	0.00940324	0.135645	EF IvsU-EA IvsU
ENSG00000167702	KIFC2	-1.56681	0.00944664	0.135705	EF IvsU-EA IvsU
ENSG00000163606	CD200R1	-0.94952	0.00946502	0.135705	EF IvsU-EA IvsU
ENSG00000211584	SLC48A1	-0.946333	0.00947489	0.135705	EF IvsU-EA IvsU
ENSG00000154016	GRAP	-1.12539	0.00947641	0.135705	EF IvsU-EA IvsU
ENSG00000167615	LENG8	-1.17842	0.00949011	0.135705	EF IvsU-EA IvsU
ENSG00000136840	ST6GALNAC4	-1.82275	0.00955726	0.136428	EF IvsU-EA IvsU
ENSG00000140263	SORD	-1.35621	0.00958224	0.136547	EF IvsU-EA IvsU
ENSG00000128191	DGCR8	-0.857923	0.00961564	0.136785	EF IvsU-EA IvsU
ENSG00000149657	LSM14B	-0.98573	0.00965547	0.136984	EF IvsU-EA IvsU
ENSG00000172794	RAB37	-0.808993	0.00967091	0.136984	EF IvsU-EA IvsU
ENSG00000148572	NRBF2	1.18078	0.00968058	0.136984	EF IvsU-EA IvsU
ENSG00000165271	NOL6	-1.12846	0.00969632	0.136984	EF IvsU-EA IvsU
ENSG00000111237	VPS29	0.904081	0.0097835	0.137835	EF IvsU-EA IvsU
ENSG00000010322	NISCH	-0.954596	0.00979021	0.137835	EF IvsU-EA IvsU
ENSG00000184678	HIST2H2BE	0.952691	0.0098233	0.138064	EF IvsU-EA IvsU
ENSG00000112062	MAPK14	0.992235	0.00989858	0.138885	EF IvsU-EA IvsU
ENSG00000141564	RPTOR	-1.03553	0.00992402	0.139004	EF IvsU-EA IvsU
ENSG00000154359	LONRF1	0.820337	0.00996281	0.13931	EF IvsU-EA IvsU
ENSG00000162032	SPSB3	-0.944051	0.0099863	0.139401	EF IvsU-EA IvsU
ENSG00000178467	P4HTM	-1.07325	0.010024	0.139656	EF IvsU-EA IvsU
ENSG00000109743	BST1	1.15224	0.0100544	0.139656	EF IvsU-EA IvsU
ENSG00000175354	PTPN2	0.695603	0.0100576	0.139656	EF IvsU-EA IvsU
ENSG00000173221	GLRX	0.954577	0.0100727	0.139656	EF IvsU-EA IvsU
ENSG00000112031	MTRF1L	0.82168	0.0101024	0.139833	EF IvsU-EA IvsU
ENSG00000108292	MLLT6	-0.960544	0.0101558	0.140038	EF IvsU-EA IvsU
ENSG00000165476	REEP3	0.832215	0.010166	0.140038	EF IvsU-EA IvsU
ENSG00000139193	CD27	-1.30155	0.0101685	0.140038	EF IvsU-EA IvsU
ENSG00000123728	RAP2C	0.825608	0.0101964	0.140064	EF IvsU-EA IvsU
ENSG00000159618	GPR114	-1.27876	0.0102045	0.140064	EF IvsU-EA IvsU
ENSG00000186088	GSAP	0.744955	0.0102716	0.140391	EF IvsU-EA IvsU
ENSG00000061938	TNK2	-1.16676	0.0102989	0.140391	EF IvsU-EA IvsU
ENSG00000178971	CTC1	-0.803527	0.0103094	0.140391	EF IvsU-EA IvsU
ENSG00000123143	PKN1	-1.00219	0.0103164	0.140391	EF IvsU-EA IvsU
ENSG00000165490	C11orf82	1.02359	0.0103272	0.140391	EF IvsU-EA IvsU
ENSG00000144566	RAB5A	1.0273	0.0103309	0.140391	EF IvsU-EA IvsU
ENSG00000085733	CTTN	-0.963513	0.0103791	0.14058	EF IvsU-EA IvsU
ENSG00000117505	DR1	0.955364	0.0103877	0.14058	EF IvsU-EA IvsU
ENSG00000078808	SDF4	-1.1623	0.0103962	0.14058	EF IvsU-EA IvsU
ENSG00000130723	PRRC2B	-0.87792	0.0104879	0.141517	EF IvsU-EA IvsU
ENSG00000111676	ATN1	-1.37765	0.0105	0.141517	EF IvsU-EA IvsU
ENSG00000163694	RBM47	1.15127	0.0105334	0.141552	EF IvsU-EA IvsU
ENSG00000174083	PIK3R6	-1.5963	0.0105425	0.141552	EF IvsU-EA IvsU
ENSG00000164823	OSGIN2	0.972639	0.0105543	0.141552	EF IvsU-EA IvsU
ENSG00000010295	IFFO1	-0.940708	0.0106	0.141933	EF IvsU-EA IvsU
ENSG00000085662	AKR1B1	-0.861551	0.0106509	0.142358	EF IvsU-EA IvsU
ENSG00000125124	BBS2	-0.870182	0.0106664	0.142358	EF IvsU-EA IvsU
ENSG00000245105	A2M-AS1	-1.03336	0.0107064	0.142659	EF IvsU-EA IvsU
ENSG00000168067	MAP4K2	-1.03826	0.0107521	0.142893	EF IvsU-EA IvsU
ENSG00000198026	ZNF335	-0.897227	0.0107588	0.142893	EF IvsU-EA IvsU
ENSG00000150961	SEC24D	0.738211	0.0108475	0.143703	EF IvsU-EA IvsU
ENSG00000118046	STK11	-1.11907	0.0108799	0.143703	EF IvsU-EA IvsU
ENSG00000174130	TLR6	1.13576	0.010888	0.143703	EF IvsU-EA IvsU
ENSG00000177879	AP3S1	0.811241	0.0108898	0.143703	EF IvsU-EA IvsU
ENSG00000162591	MEGF6	-1.58261	0.0109764	0.144613	EF IvsU-EA IvsU
ENSG00000139163	ETNK1	0.748856	0.0110127	0.144833	EF IvsU-EA IvsU
ENSG00000163041	H3F3A	1.13591	0.0110514	0.144833	EF IvsU-EA IvsU
ENSG00000144749	LRIG1	-0.861439	0.0110577	0.144833	EF IvsU-EA IvsU
ENSG00000178199	ZC3H12D	-0.925697	0.0110637	0.144833	EF IvsU-EA IvsU
ENSG00000175970	UNC119B	-1.1861	0.0111376	0.145363	EF IvsU-EA IvsU
ENSG00000133065	SLC41A1	-1.18646	0.0111396	0.145363	EF IvsU-EA IvsU
ENSG00000106392	C1GALT1	0.808277	0.0111967	0.145364	EF IvsU-EA IvsU
ENSG00000126088	UROD	-0.963745	0.0111991	0.145364	EF IvsU-EA IvsU
ENSG00000187650	VMAC	-1.22569	0.0112079	0.145364	EF IvsU-EA IvsU
ENSG00000113615	SEC24A	0.800568	0.0112105	0.145364	EF IvsU-EA IvsU
ENSG00000244462	RBM12	0.859024	0.0112509	0.145446	EF IvsU-EA IvsU
ENSG00000198933	TBKBP1	-1.25239	0.0112694	0.145446	EF IvsU-EA IvsU
ENSG00000154358	OBSCN	-1.29672	0.0112903	0.145446	EF IvsU-EA IvsU
ENSG00000180530	NRIP1	0.840004	0.0112936	0.145446	EF IvsU-EA IvsU
ENSG00000010278	CD9	-1.23976	0.0113298	0.145446	EF IvsU-EA IvsU
ENSG00000176438	SYNE3	-0.787531	0.0113502	0.145446	EF IvsU-EA IvsU
ENSG00000197956	S100A6	0.774558	0.0113575	0.145446	EF IvsU-EA IvsU
ENSG00000169504	CLIC4	0.90171	0.0113586	0.145446	EF IvsU-EA IvsU
ENSG00000128383	APOBEC3A	0.966036	0.0113857	0.145567	EF IvsU-EA IvsU
ENSG00000105835	NAMPT	1.60124	0.011418	0.145752	EF IvsU-EA IvsU
ENSG00000173113	TRMT112	-0.984757	0.0114381	0.145783	EF IvsU-EA IvsU
ENSG00000196497	IPO4	-0.938925	0.0114672	0.145927	EF IvsU-EA IvsU
ENSG00000178695	KCTD12	0.87614	0.011498	0.146092	EF IvsU-EA IvsU
ENSG00000171988	JMJD1C	1.03191	0.0115738	0.146828	EF IvsU-EA IvsU
ENSG00000140379	BCL2A1	1.43122	0.0116111	0.146971	EF IvsU-EA IvsU
ENSG00000145780	FEM1C	0.764464	0.0116209	0.146971	EF IvsU-EA IvsU
ENSG00000183735	TBK1	0.861924	0.0116612	0.147254	EF IvsU-EA IvsU
ENSG00000159069	FBXW5	-1.07969	0.0118013	0.148795	EF IvsU-EA IvsU
ENSG00000225492	GBP1P1	2.85607	0.0118236	0.148847	EF IvsU-EA IvsU
ENSG00000010270	STARD3NL	0.81393	0.0118778	0.148961	EF IvsU-EA IvsU
ENSG00000150681	RGS18	1.34664	0.011886	0.148961	EF IvsU-EA IvsU
ENSG00000172243	CLEC7A	0.948543	0.0118894	0.148961	EF IvsU-EA IvsU
ENSG00000174021	GNG5	1.20341	0.0119339	0.148961	EF IvsU-EA IvsU
ENSG00000165282	PIGO	-1.0206	0.0119464	0.148961	EF IvsU-EA IvsU
ENSG00000026652	AGPAT4	-0.757976	0.0119583	0.148961	EF IvsU-EA IvsU
ENSG00000184887	BTBD6	-1.01315	0.0119639	0.148961	EF IvsU-EA IvsU
ENSG00000090857	PDPR	-0.811207	0.0119941	0.148961	EF IvsU-EA IvsU
ENSG00000198961	PJA2	0.806624	0.011996	0.148961	EF IvsU-EA IvsU
ENSG00000135677	GNS	0.802865	0.0120475	0.149374	EF IvsU-EA IvsU
ENSG00000160305	DIP2A	-0.691107	0.0120731	0.149466	EF IvsU-EA IvsU
ENSG00000169554	ZEB2	0.766884	0.0121716	0.149981	EF IvsU-EA IvsU
ENSG00000221914	PPP2R2A	0.974911	0.0122024	0.149981	EF IvsU-EA IvsU
ENSG00000121310	ECHDC2	-0.713683	0.0122187	0.149981	EF IvsU-EA IvsU
ENSG00000102245	CD40LG	-0.911736	0.0122199	0.149981	EF IvsU-EA IvsU
ENSG00000129636	ITFG1	0.839397	0.0122205	0.149981	EF IvsU-EA IvsU
ENSG00000160783	PMF1	-0.838817	0.0122243	0.149981	EF IvsU-EA IvsU
ENSG00000204977	TRIM13	0.776998	0.0122656	0.150061	EF IvsU-EA IvsU
ENSG00000179715	PCED1B	-0.907185	0.0122832	0.150061	EF IvsU-EA IvsU
ENSG00000108312	UBTF	-0.841944	0.0123151	0.150061	EF IvsU-EA IvsU
ENSG00000106144	CASP2	-0.644847	0.0123252	0.150061	EF IvsU-EA IvsU
ENSG00000197329	PELI1	0.984448	0.0123681	0.150061	EF IvsU-EA IvsU
ENSG00000104081	BMF	-0.880774	0.0123733	0.150061	EF IvsU-EA IvsU
ENSG00000100485	SOS2	0.947583	0.0123937	0.150061	EF IvsU-EA IvsU
ENSG00000182484	WASH6P	-1.17999	0.0124055	0.150061	EF IvsU-EA IvsU
ENSG00000218226	TATDN2P2	-1.43663	0.012406	0.150061	EF IvsU-EA IvsU
ENSG00000116266	STXBP3	0.88178	0.0124189	0.150061	EF IvsU-EA IvsU
ENSG00000197150	ABCB8	-0.964289	0.012432	0.150061	EF IvsU-EA IvsU
ENSG00000130066	SAT1	0.976926	0.0124634	0.15022	EF IvsU-EA IvsU
ENSG00000134243	SORT1	1.04064	0.0125322	0.150827	EF IvsU-EA IvsU
ENSG00000162430	SEPN1	-1.36548	0.0125571	0.150905	EF IvsU-EA IvsU
ENSG00000089248	ERP29	-1.00493	0.012583	0.150996	EF IvsU-EA IvsU
ENSG00000197694	SPTAN1	-0.846678	0.0126679	0.151792	EF IvsU-EA IvsU
ENSG00000142765	SYTL1	-0.889014	0.0127183	0.151947	EF IvsU-EA IvsU
ENSG00000138190	EXOC6	0.823195	0.0127451	0.151947	EF IvsU-EA IvsU
ENSG00000002549	LAP3	1.59113	0.0127453	0.151947	EF IvsU-EA IvsU
ENSG00000141034	GID4	-0.807006	0.0127548	0.151947	EF IvsU-EA IvsU
ENSG00000203666	EFCAB2	1.09378	0.0128045	0.152318	EF IvsU-EA IvsU
ENSG00000117151	CTBS	1.27547	0.0128868	0.153076	EF IvsU-EA IvsU
ENSG00000163113	OTUD7B	-0.940807	0.0129309	0.153377	EF IvsU-EA IvsU
ENSG00000136271	DDX56	-0.744748	0.0130088	0.154078	EF IvsU-EA IvsU
ENSG00000167302	ENTHD2	-1.07425	0.0131376	0.155379	EF IvsU-EA IvsU
ENSG00000168159	RNF187	-1.05568	0.0131807	0.155545	EF IvsU-EA IvsU
ENSG00000249835	VCAN-AS1	1.17665	0.0132004	0.155545	EF IvsU-EA IvsU
ENSG00000198851	CD3E	-0.795306	0.0132186	0.155545	EF IvsU-EA IvsU
ENSG00000139718	SETD1B	-1.11177	0.0132483	0.155545	EF IvsU-EA IvsU
ENSG00000158941	CCAR2	-0.989566	0.0133113	0.155545	EF IvsU-EA IvsU
ENSG00000200312	RN7SKP255	-1.36881	0.0133189	0.155545	EF IvsU-EA IvsU
ENSG00000100077	ADRBK2	0.655017	0.0133278	0.155545	EF IvsU-EA IvsU
ENSG00000234616	JRK	-0.828112	0.0133346	0.155545	EF IvsU-EA IvsU
ENSG00000092108	SCFD1	0.929454	0.0133392	0.155545	EF IvsU-EA IvsU
ENSG00000112659	CUL9	-1.02331	0.0133411	0.155545	EF IvsU-EA IvsU
ENSG00000154451	GBP5	1.82423	0.0133981	0.155857	EF IvsU-EA IvsU
ENSG00000141503	MINK1	-1.01265	0.0134058	0.155857	EF IvsU-EA IvsU
ENSG00000184640	SEPT9	-0.911941	0.0135998	0.157584	EF IvsU-EA IvsU
ENSG00000107290	SETX	0.838847	0.0136101	0.157584	EF IvsU-EA IvsU
ENSG00000065802	ASB1	-0.834946	0.013612	0.157584	EF IvsU-EA IvsU
ENSG00000168397	ATG4B	-0.857487	0.0137441	0.158889	EF IvsU-EA IvsU
ENSG00000063046	EIF4B	-0.837622	0.0138064	0.159358	EF IvsU-EA IvsU
ENSG00000070501	POLB	0.907761	0.0138342	0.159358	EF IvsU-EA IvsU
ENSG00000030419	IKZF2	-0.808217	0.0138429	0.159358	EF IvsU-EA IvsU
ENSG00000111642	CHD4	-0.782601	0.0138776	0.159534	EF IvsU-EA IvsU
ENSG00000220008	LINGO3	-1.29612	0.0139151	0.159693	EF IvsU-EA IvsU
ENSG00000144744	UBA3	0.779015	0.0139465	0.159693	EF IvsU-EA IvsU
ENSG00000115085	ZAP70	-1.02506	0.0139498	0.159693	EF IvsU-EA IvsU
ENSG00000148343	FAM73B	-1.05512	0.013976	0.159711	EF IvsU-EA IvsU
ENSG00000197265	GTF2E2	0.695909	0.0139902	0.159711	EF IvsU-EA IvsU
ENSG00000176953	NFATC2IP	-0.835549	0.0140605	0.16029	EF IvsU-EA IvsU
ENSG00000130714	POMT1	-0.952805	0.0141005	0.160522	EF IvsU-EA IvsU
ENSG00000083828	ZNF586	0.842704	0.0142253	0.161671	EF IvsU-EA IvsU
ENSG00000163840	DTX3L	0.924173	0.0142407	0.161671	EF IvsU-EA IvsU
ENSG00000179222	MAGED1	-0.897781	0.0143058	0.162185	EF IvsU-EA IvsU
ENSG00000251706	RNU7-61P	-1.10827	0.0143886	0.162899	EF IvsU-EA IvsU
ENSG00000102908	NFAT5	0.9194	0.0145199	0.164042	EF IvsU-EA IvsU
ENSG00000146067	FAM193B	-0.889927	0.0145295	0.164042	EF IvsU-EA IvsU
ENSG00000242802	AP5Z1	-1.03978	0.0146822	0.165538	EF IvsU-EA IvsU
ENSG00000126870	WDR60	-0.768929	0.0147564	0.165968	EF IvsU-EA IvsU
ENSG00000165115	KIF27	1.1495	0.0147608	0.165968	EF IvsU-EA IvsU
ENSG00000140455	USP3	0.780545	0.0148388	0.166617	EF IvsU-EA IvsU
ENSG00000116809	ZBTB17	-0.886844	0.0149273	0.167128	EF IvsU-EA IvsU
ENSG00000157216	SSBP3	-0.754232	0.0149434	0.167128	EF IvsU-EA IvsU
ENSG00000108861	DUSP3	0.826087	0.0150213	0.167128	EF IvsU-EA IvsU
ENSG00000182183	FAM159A	-1.09823	0.0150218	0.167128	EF IvsU-EA IvsU
ENSG00000113712	CSNK1A1	0.733506	0.0150274	0.167128	EF IvsU-EA IvsU
ENSG00000013374	NUB1	0.784964	0.0150661	0.167128	EF IvsU-EA IvsU
ENSG00000014216	CAPN1	-0.830071	0.0150806	0.167128	EF IvsU-EA IvsU
ENSG00000108932	SLC16A6	0.79496	0.0150977	0.167128	EF IvsU-EA IvsU
ENSG00000254685	FPGT	0.852498	0.0151149	0.167128	EF IvsU-EA IvsU
ENSG00000186854	TRABD2A	-0.728935	0.0151386	0.167128	EF IvsU-EA IvsU
ENSG00000198898	CAPZA2	1.04677	0.0151679	0.167128	EF IvsU-EA IvsU
ENSG00000131100	ATP6V1E1	0.637361	0.0151831	0.167128	EF IvsU-EA IvsU
ENSG00000015133	CCDC88C	-0.765801	0.0151964	0.167128	EF IvsU-EA IvsU
ENSG00000044090	CUL7	-0.996568	0.0152028	0.167128	EF IvsU-EA IvsU
ENSG00000008513	ST3GAL1	-0.799427	0.0152082	0.167128	EF IvsU-EA IvsU
ENSG00000107854	TNKS2	0.771449	0.0152101	0.167128	EF IvsU-EA IvsU
ENSG00000015676	NUDCD3	-0.741779	0.0152833	0.167513	EF IvsU-EA IvsU
ENSG00000068305	MEF2A	0.768893	0.0153176	0.167513	EF IvsU-EA IvsU
ENSG00000162747	FCGR3B	1.32739	0.0153521	0.167513	EF IvsU-EA IvsU
ENSG00000173992	CCS	-1.0993	0.015362	0.167513	EF IvsU-EA IvsU
ENSG00000108825	PTGES3L-AARSD1	-0.965598	0.0153662	0.167513	EF IvsU-EA IvsU
ENSG00000125912	NCLN	-1.14116	0.0154006	0.167513	EF IvsU-EA IvsU
ENSG00000164916	FOXK1	-0.741506	0.0154064	0.167513	EF IvsU-EA IvsU
ENSG00000167004	PDIA3	0.765791	0.0154284	0.167513	EF IvsU-EA IvsU
ENSG00000211865	TRAJ24	-1.48573	0.0154288	0.167513	EF IvsU-EA IvsU
ENSG00000105369	CD79A	-1.29727	0.0154693	0.16755	EF IvsU-EA IvsU
ENSG00000128928	IVD	-1.04535	0.0155056	0.16755	EF IvsU-EA IvsU
ENSG00000178802	MPI	-0.982047	0.0155261	0.16755	EF IvsU-EA IvsU
ENSG00000167851	CD300A	0.676224	0.0155403	0.16755	EF IvsU-EA IvsU
ENSG00000128596	CCDC136	-1.05517	0.0155573	0.16755	EF IvsU-EA IvsU
ENSG00000107566	ERLIN1	0.9896	0.0155694	0.16755	EF IvsU-EA IvsU
ENSG00000075240	GRAMD4	-0.911302	0.0155854	0.16755	EF IvsU-EA IvsU
ENSG00000171503	ETFDH	0.703918	0.0156146	0.16755	EF IvsU-EA IvsU
ENSG00000112245	PTP4A1	0.887473	0.0156216	0.16755	EF IvsU-EA IvsU
ENSG00000084774	CAD	-0.983723	0.0156363	0.16755	EF IvsU-EA IvsU
ENSG00000113161	HMGCR	0.715724	0.0156663	0.167564	EF IvsU-EA IvsU
ENSG00000121671	CRY2	-0.769611	0.0157592	0.167564	EF IvsU-EA IvsU
ENSG00000182487	NCF1B	0.978903	0.0157821	0.167564	EF IvsU-EA IvsU
ENSG00000197860	SGTB	0.645419	0.0157893	0.167564	EF IvsU-EA IvsU
ENSG00000135655	USP15	0.987238	0.0157948	0.167564	EF IvsU-EA IvsU
ENSG00000164961	KIAA0196	0.69783	0.0158088	0.167564	EF IvsU-EA IvsU
ENSG00000227518	MIR1302-11	0.936351	0.0158532	0.167564	EF IvsU-EA IvsU
ENSG00000103426	CORO7-PAM16	-1.1003	0.0158608	0.167564	EF IvsU-EA IvsU
ENSG00000162804	SNED1	-0.911222	0.0158776	0.167564	EF IvsU-EA IvsU
ENSG00000138768	USO1	0.834528	0.0158834	0.167564	EF IvsU-EA IvsU
ENSG00000145916	RMND5B	-0.778963	0.0158979	0.167564	EF IvsU-EA IvsU
ENSG00000142102	ATHL1	-0.880817	0.0159192	0.167564	EF IvsU-EA IvsU
ENSG00000182866	LCK	-1.00421	0.0159555	0.167564	EF IvsU-EA IvsU
ENSG00000157570	TSPAN18	-1.06769	0.0159615	0.167564	EF IvsU-EA IvsU
ENSG00000158470	B4GALT5	1.03141	0.0160083	0.167564	EF IvsU-EA IvsU
ENSG00000113532	ST8SIA4	0.955094	0.0160106	0.167564	EF IvsU-EA IvsU
ENSG00000110852	CLEC2B	0.865406	0.0160162	0.167564	EF IvsU-EA IvsU
ENSG00000181754	AMIGO1	-0.832504	0.0160188	0.167564	EF IvsU-EA IvsU
ENSG00000103126	AXIN1	-0.920441	0.0160255	0.167564	EF IvsU-EA IvsU
ENSG00000100105	PATZ1	-0.990472	0.016069	0.167805	EF IvsU-EA IvsU
ENSG00000151458	ANKRD50	0.7888	0.0161141	0.168047	EF IvsU-EA IvsU
ENSG00000166128	RAB8B	0.781652	0.0161503	0.168047	EF IvsU-EA IvsU
ENSG00000008710	PKD1	-1.16418	0.0161608	0.168047	EF IvsU-EA IvsU
ENSG00000249437	NAIP	0.86497	0.0161741	0.168047	EF IvsU-EA IvsU
ENSG00000148334	PTGES2	-1.31801	0.0162341	0.168259	EF IvsU-EA IvsU
ENSG00000065613	SLK	0.794725	0.0162356	0.168259	EF IvsU-EA IvsU
ENSG00000170037	CNTROB	-1.06524	0.0162674	0.168376	EF IvsU-EA IvsU
ENSG00000099622	CIRBP	-0.827601	0.0163393	0.168908	EF IvsU-EA IvsU
ENSG00000196352	CD55	1.01275	0.0163996	0.169318	EF IvsU-EA IvsU
ENSG00000162413	KLHL21	-0.993979	0.0164853	0.169832	EF IvsU-EA IvsU
ENSG00000143811	PYCR2	-1.19154	0.0165043	0.169832	EF IvsU-EA IvsU
ENSG00000247982	LINC00926	-0.914326	0.0165115	0.169832	EF IvsU-EA IvsU
ENSG00000104731	KLHDC4	-0.897039	0.0166432	0.170973	EF IvsU-EA IvsU
ENSG00000122432	SPATA1	1.3042	0.0166807	0.171144	EF IvsU-EA IvsU
ENSG00000103365	GGA2	-0.780046	0.0167486	0.171626	EF IvsU-EA IvsU
ENSG00000167792	NDUFV1	-0.951392	0.0167937	0.171703	EF IvsU-EA IvsU
ENSG00000107021	TBC1D13	-1.30634	0.016798	0.171703	EF IvsU-EA IvsU
ENSG00000164300	SERINC5	-0.798652	0.0168269	0.171785	EF IvsU-EA IvsU
ENSG00000166801	FAM111A	0.793734	0.0168555	0.171864	EF IvsU-EA IvsU
ENSG00000027697	IFNGR1	0.9188	0.0169114	0.171925	EF IvsU-EA IvsU
ENSG00000126860	EVI2A	1.40948	0.0169141	0.171925	EF IvsU-EA IvsU
ENSG00000164330	EBF1	-1.04876	0.0169359	0.171925	EF IvsU-EA IvsU
ENSG00000182841	RRP7B	-0.915229	0.0169453	0.171925	EF IvsU-EA IvsU
ENSG00000141699	FAM134C	-0.749431	0.0169849	0.172114	EF IvsU-EA IvsU
ENSG00000117475	BLZF1	0.81446	0.0170196	0.172253	EF IvsU-EA IvsU
ENSG00000241945	PWP2	-0.843335	0.0170583	0.172432	EF IvsU-EA IvsU
ENSG00000161929	SCIMP	0.798366	0.0171951	0.173194	EF IvsU-EA IvsU
ENSG00000148154	UGCG	0.885353	0.0172053	0.173194	EF IvsU-EA IvsU
ENSG00000165097	KDM1B	0.828063	0.0172156	0.173194	EF IvsU-EA IvsU
ENSG00000115053	NCL	-0.866818	0.0172371	0.173194	EF IvsU-EA IvsU
ENSG00000102524	TNFSF13B	0.852198	0.0172518	0.173194	EF IvsU-EA IvsU
ENSG00000149573	MPZL2	1.00598	0.0172603	0.173194	EF IvsU-EA IvsU
ENSG00000141569	TRIM65	-1.12706	0.0172967	0.173227	EF IvsU-EA IvsU
ENSG00000154930	ACSS1	-1.05129	0.0173151	0.173227	EF IvsU-EA IvsU
ENSG00000153339	TRAPPC8	0.740115	0.0173269	0.173227	EF IvsU-EA IvsU
ENSG00000168286	THAP11	-1.05651	0.0173829	0.173531	EF IvsU-EA IvsU
ENSG00000134954	ETS1	-0.768911	0.0173996	0.173531	EF IvsU-EA IvsU
ENSG00000179526	SHARPIN	-1.4497	0.0174221	0.173544	EF IvsU-EA IvsU
ENSG00000137965	IFI44	1.55988	0.0174558	0.173595	EF IvsU-EA IvsU
ENSG00000119900	OGFRL1	0.990637	0.017514	0.173595	EF IvsU-EA IvsU
ENSG00000121104	FAM117A	-0.754205	0.0175248	0.173595	EF IvsU-EA IvsU
ENSG00000204084	INPP5B	-0.757239	0.0175328	0.173595	EF IvsU-EA IvsU
ENSG00000107798	LIPA	0.755128	0.0175494	0.173595	EF IvsU-EA IvsU
ENSG00000144589	STK11IP	-1.12883	0.0175541	0.173595	EF IvsU-EA IvsU
ENSG00000156521	TYSND1	-1.07134	0.0176633	0.174011	EF IvsU-EA IvsU
ENSG00000087502	ERGIC2	0.888183	0.0176802	0.174011	EF IvsU-EA IvsU
ENSG00000136381	IREB2	0.694327	0.0177108	0.174011	EF IvsU-EA IvsU
ENSG00000183624	HMCES	-0.759639	0.0177313	0.174011	EF IvsU-EA IvsU
ENSG00000172007	RAB33B	0.767679	0.0178083	0.174011	EF IvsU-EA IvsU
ENSG00000170759	KIF5B	0.76521	0.0178136	0.174011	EF IvsU-EA IvsU
ENSG00000138834	MAPK8IP3	-0.787482	0.0178296	0.174011	EF IvsU-EA IvsU
ENSG00000103932	RPAP1	-1.18184	0.0178326	0.174011	EF IvsU-EA IvsU
ENSG00000173681	CXorf23	0.782229	0.0178484	0.174011	EF IvsU-EA IvsU
ENSG00000121350	PYROXD1	0.896148	0.0178837	0.174011	EF IvsU-EA IvsU
ENSG00000108262	GIT1	-0.930332	0.0178916	0.174011	EF IvsU-EA IvsU
ENSG00000164587	RPS14	-0.825592	0.0178923	0.174011	EF IvsU-EA IvsU
ENSG00000162825	NBPF8	-1.1479	0.0179117	0.174011	EF IvsU-EA IvsU
ENSG00000090054	SPTLC1	0.743785	0.017921	0.174011	EF IvsU-EA IvsU
ENSG00000081320	STK17B	0.894422	0.0179489	0.174011	EF IvsU-EA IvsU
ENSG00000158555	GDPD5	-1.11751	0.0179584	0.174011	EF IvsU-EA IvsU
ENSG00000150337	FCGR1A	1.54427	0.0179985	0.174011	EF IvsU-EA IvsU
ENSG00000172216	CEBPB	0.826335	0.0179987	0.174011	EF IvsU-EA IvsU
ENSG00000144228	SPOPL	1.05224	0.017999	0.174011	EF IvsU-EA IvsU
ENSG00000071462	WBSCR22	-0.861554	0.018057	0.174367	EF IvsU-EA IvsU
ENSG00000126351	THRA	-1.01885	0.0180944	0.174389	EF IvsU-EA IvsU
ENSG00000198089	SFI1	-0.846845	0.0181017	0.174389	EF IvsU-EA IvsU
ENSG00000103197	TSC2	-0.84668	0.0181343	0.174497	EF IvsU-EA IvsU
ENSG00000139318	DUSP6	0.715591	0.0181581	0.174522	EF IvsU-EA IvsU
ENSG00000227028	SLC8A1-AS1	1.07736	0.0182005	0.174725	EF IvsU-EA IvsU
ENSG00000107829	FBXW4	-0.819005	0.0182387	0.174843	EF IvsU-EA IvsU
ENSG00000038358	EDC4	-1.0504	0.0182554	0.174843	EF IvsU-EA IvsU
ENSG00000142546	NOSIP	-0.862379	0.0182866	0.174937	EF IvsU-EA IvsU
ENSG00000125966	MMP24	-1.34092	0.0183589	0.17535	EF IvsU-EA IvsU
ENSG00000086598	TMED2	0.809897	0.0183724	0.17535	EF IvsU-EA IvsU
ENSG00000196371	FUT4	0.87955	0.0186021	0.17728	EF IvsU-EA IvsU
ENSG00000155256	ZFYVE27	-0.725215	0.0186448	0.17728	EF IvsU-EA IvsU
ENSG00000184465	WDR27	-0.707201	0.0186526	0.17728	EF IvsU-EA IvsU
ENSG00000105568	PPP2R1A	-0.806821	0.0186611	0.17728	EF IvsU-EA IvsU
ENSG00000146830	GIGYF1	-0.939416	0.0186883	0.177333	EF IvsU-EA IvsU
ENSG00000105617	LENG1	-0.995155	0.0187874	0.177981	EF IvsU-EA IvsU
ENSG00000133703	KRAS	0.736754	0.0188174	0.177981	EF IvsU-EA IvsU
ENSG00000026751	SLAMF7	1.13121	0.0188216	0.177981	EF IvsU-EA IvsU
ENSG00000180104	EXOC3	-0.743022	0.0189325	0.178824	EF IvsU-EA IvsU
ENSG00000188921	PTPLAD2	0.823342	0.018975	0.178871	EF IvsU-EA IvsU
ENSG00000180008	SOCS4	0.783282	0.0189811	0.178871	EF IvsU-EA IvsU
ENSG00000239306	RBM14	-0.696087	0.0190174	0.178923	EF IvsU-EA IvsU
ENSG00000001167	NFYA	0.748818	0.0190302	0.178923	EF IvsU-EA IvsU
ENSG00000196504	PRPF40A	0.773336	0.0191072	0.179272	EF IvsU-EA IvsU
ENSG00000125534	PPDPF	-1.16111	0.019111	0.179272	EF IvsU-EA IvsU
ENSG00000095951	HIVEP1	0.683063	0.0191767	0.179419	EF IvsU-EA IvsU
ENSG00000144579	CTDSP1	-0.858698	0.0192078	0.179419	EF IvsU-EA IvsU
ENSG00000089486	CDIP1	-0.949534	0.0192295	0.179419	EF IvsU-EA IvsU
ENSG00000161057	PSMC2	0.816963	0.0192351	0.179419	EF IvsU-EA IvsU
ENSG00000174943	KCTD13	-1.24476	0.0192785	0.179419	EF IvsU-EA IvsU
ENSG00000134996	OSTF1	0.852454	0.0192954	0.179419	EF IvsU-EA IvsU
ENSG00000165169	DYNLT3	0.915723	0.0193027	0.179419	EF IvsU-EA IvsU
ENSG00000122257	RBBP6	0.789993	0.0193168	0.179419	EF IvsU-EA IvsU
ENSG00000175220	ARHGAP1	-0.825702	0.0193282	0.179419	EF IvsU-EA IvsU
ENSG00000124786	SLC35B3	0.94678	0.0193452	0.179419	EF IvsU-EA IvsU
ENSG00000033800	PIAS1	0.780087	0.0193672	0.17942	EF IvsU-EA IvsU
ENSG00000148843	PDCD11	-0.819712	0.0194726	0.179456	EF IvsU-EA IvsU
ENSG00000181804	SLC9A9	0.734913	0.0194789	0.179456	EF IvsU-EA IvsU
ENSG00000107521	HPS1	-0.959915	0.0194791	0.179456	EF IvsU-EA IvsU
ENSG00000099821	POLRMT	-1.05111	0.019492	0.179456	EF IvsU-EA IvsU
ENSG00000157551	KCNJ15	1.26707	0.0195578	0.179456	EF IvsU-EA IvsU
ENSG00000162924	REL	0.66364	0.0195732	0.179456	EF IvsU-EA IvsU
ENSG00000039650	PNKP	-1.01528	0.0195766	0.179456	EF IvsU-EA IvsU
ENSG00000100453	GZMB	0.729132	0.0196	0.179456	EF IvsU-EA IvsU
ENSG00000174749	C4orf32	1.23591	0.0196057	0.179456	EF IvsU-EA IvsU
ENSG00000258289	CHURC1	0.773796	0.0196591	0.179456	EF IvsU-EA IvsU
ENSG00000253193	FCGR1C	1.98256	0.0196594	0.179456	EF IvsU-EA IvsU
ENSG00000137575	SDCBP	1.0154	0.0196738	0.179456	EF IvsU-EA IvsU
ENSG00000101574	METTL4	0.80782	0.0197022	0.179456	EF IvsU-EA IvsU
ENSG00000021355	SERPINB1	0.743392	0.019705	0.179456	EF IvsU-EA IvsU
ENSG00000139679	LPAR6	0.789491	0.01971	0.179456	EF IvsU-EA IvsU
ENSG00000171189	GRIK1	0.997741	0.0197209	0.179456	EF IvsU-EA IvsU
ENSG00000161011	SQSTM1	-0.876856	0.0197772	0.179489	EF IvsU-EA IvsU
ENSG00000125991	ERGIC3	-0.785798	0.0197801	0.179489	EF IvsU-EA IvsU
ENSG00000136161	RCBTB2	0.809314	0.0197902	0.179489	EF IvsU-EA IvsU
ENSG00000159753	RLTPR	-1.06399	0.0198907	0.180202	EF IvsU-EA IvsU
ENSG00000128512	DOCK4	1.30093	0.0199517	0.180419	EF IvsU-EA IvsU
ENSG00000159461	AMFR	-0.720905	0.0199586	0.180419	EF IvsU-EA IvsU
ENSG00000116871	MAP7D1	-0.81173	0.0199816	0.180428	EF IvsU-EA IvsU
ENSG00000161204	ABCF3	-0.838435	0.0200245	0.180562	EF IvsU-EA IvsU
ENSG00000079263	SP140	0.826426	0.0200662	0.180562	EF IvsU-EA IvsU
ENSG00000138594	TMOD3	0.720761	0.0200704	0.180562	EF IvsU-EA IvsU
ENSG00000204267	TAP2	0.728798	0.0201304	0.180562	EF IvsU-EA IvsU
ENSG00000238025	ZDHHC4P1	1.74528	0.0201349	0.180562	EF IvsU-EA IvsU
ENSG00000133624	ZNF767	-0.638797	0.0201625	0.180562	EF IvsU-EA IvsU
ENSG00000116793	PHTF1	0.740284	0.0201896	0.180562	EF IvsU-EA IvsU
ENSG00000010030	ETV7	1.82377	0.0202123	0.180562	EF IvsU-EA IvsU
ENSG00000205269	TMEM170B	0.913605	0.0202129	0.180562	EF IvsU-EA IvsU
ENSG00000167778	SPRYD3	-1.15231	0.0202164	0.180562	EF IvsU-EA IvsU
ENSG00000156671	SAMD8	0.731864	0.0202633	0.180784	EF IvsU-EA IvsU
ENSG00000138413	IDH1	0.74527	0.0203402	0.181273	EF IvsU-EA IvsU
ENSG00000155130	MARCKS	0.983991	0.0205194	0.182576	EF IvsU-EA IvsU
ENSG00000242485	MRPL20	-1.07651	0.020536	0.182576	EF IvsU-EA IvsU
ENSG00000068724	TTC7A	-0.742117	0.0205532	0.182576	EF IvsU-EA IvsU
ENSG00000168675	LDLRAD4	-0.798934	0.0205915	0.182719	EF IvsU-EA IvsU
ENSG00000198604	BAZ1A	0.925413	0.0206466	0.182849	EF IvsU-EA IvsU
ENSG00000172493	AFF1	0.812908	0.0206643	0.182849	EF IvsU-EA IvsU
ENSG00000111335	OAS2	1.02724	0.020673	0.182849	EF IvsU-EA IvsU
ENSG00000163145	C1QTNF7	1.33973	0.020736	0.183066	EF IvsU-EA IvsU
ENSG00000179820	MYADM	-1.1687	0.0207421	0.183066	EF IvsU-EA IvsU
ENSG00000197121	PGAP1	0.806837	0.0207786	0.183191	EF IvsU-EA IvsU
ENSG00000105576	TNPO2	-1.00341	0.0208227	0.183383	EF IvsU-EA IvsU
ENSG00000108840	HDAC5	-0.898516	0.0208563	0.183481	EF IvsU-EA IvsU
ENSG00000197457	STMN3	-1.11854	0.0209217	0.18386	EF IvsU-EA IvsU
ENSG00000122986	HVCN1	-0.786056	0.020946	0.183877	EF IvsU-EA IvsU
ENSG00000065357	DGKA	-0.799791	0.0209858	0.184029	EF IvsU-EA IvsU
ENSG00000197930	ERO1L	0.862486	0.0210211	0.184142	EF IvsU-EA IvsU
ENSG00000096433	ITPR3	-0.820449	0.0210911	0.184499	EF IvsU-EA IvsU
ENSG00000187554	TLR5	1.19999	0.0211465	0.184499	EF IvsU-EA IvsU
ENSG00000152558	TMEM123	1.04823	0.0211644	0.184499	EF IvsU-EA IvsU
ENSG00000254996	ANKHD1-EIF4EBP3	0.897149	0.0211926	0.184499	EF IvsU-EA IvsU
ENSG00000143515	ATP8B2	-0.894667	0.0212249	0.184499	EF IvsU-EA IvsU
ENSG00000071242	RPS6KA2	-1.27921	0.0212451	0.184499	EF IvsU-EA IvsU
ENSG00000134046	MBD2	0.716212	0.0212635	0.184499	EF IvsU-EA IvsU
ENSG00000243335	KCTD7	-0.733029	0.0212747	0.184499	EF IvsU-EA IvsU
ENSG00000198818	SFT2D1	0.701395	0.0212962	0.184499	EF IvsU-EA IvsU
ENSG00000010165	METTL13	-0.854691	0.0213416	0.184499	EF IvsU-EA IvsU
ENSG00000136878	USP20	-1.04268	0.0213708	0.184499	EF IvsU-EA IvsU
ENSG00000129534	MIS18BP1	0.990802	0.0213735	0.184499	EF IvsU-EA IvsU
ENSG00000204020	LIPN	0.940309	0.0213796	0.184499	EF IvsU-EA IvsU
ENSG00000048392	RRM2B	0.791727	0.0213859	0.184499	EF IvsU-EA IvsU
ENSG00000186329	TMEM212	-0.867915	0.0214182	0.184499	EF IvsU-EA IvsU
ENSG00000063245	EPN1	-0.878588	0.0214214	0.184499	EF IvsU-EA IvsU
ENSG00000127511	SIN3B	-0.993164	0.0214709	0.184731	EF IvsU-EA IvsU
ENSG00000126945	HNRNPH2	0.796888	0.0216145	0.185561	EF IvsU-EA IvsU
ENSG00000043462	LCP2	0.780828	0.0216483	0.185561	EF IvsU-EA IvsU
ENSG00000134480	CCNH	0.774094	0.0216487	0.185561	EF IvsU-EA IvsU
ENSG00000110697	PITPNM1	-1.1255	0.0217092	0.185561	EF IvsU-EA IvsU
ENSG00000135148	TRAFD1	0.992624	0.0217113	0.185561	EF IvsU-EA IvsU
ENSG00000138688	KIAA1109	0.79379	0.0217245	0.185561	EF IvsU-EA IvsU
ENSG00000172292	CERS6	0.80858	0.0217579	0.185561	EF IvsU-EA IvsU
ENSG00000162144	CYB561A3	-0.760682	0.0217702	0.185561	EF IvsU-EA IvsU
ENSG00000145214	DGKQ	-1.13536	0.0217894	0.185561	EF IvsU-EA IvsU
ENSG00000197912	SPG7	-0.782549	0.0218103	0.185561	EF IvsU-EA IvsU
ENSG00000047365	ARAP2	0.942642	0.0218161	0.185561	EF IvsU-EA IvsU
ENSG00000076924	XAB2	-0.940782	0.0218819	0.185665	EF IvsU-EA IvsU
ENSG00000065243	PKN2	0.931577	0.0219056	0.185665	EF IvsU-EA IvsU
ENSG00000154814	OXNAD1	-0.684256	0.021909	0.185665	EF IvsU-EA IvsU
ENSG00000135604	STX11	1.13643	0.0219405	0.185665	EF IvsU-EA IvsU
ENSG00000145428	RNF175	0.988166	0.0219414	0.185665	EF IvsU-EA IvsU
ENSG00000204231	RXRB	-0.728473	0.0220235	0.186112	EF IvsU-EA IvsU
ENSG00000106546	AHR	0.736558	0.0220396	0.186112	EF IvsU-EA IvsU
ENSG00000168936	TMEM129	-1.11558	0.0221886	0.187155	EF IvsU-EA IvsU
ENSG00000149823	VPS51	-0.904399	0.022248	0.187155	EF IvsU-EA IvsU
ENSG00000115306	SPTBN1	-0.766149	0.022255	0.187155	EF IvsU-EA IvsU
ENSG00000134061	CD180	0.771141	0.0222622	0.187155	EF IvsU-EA IvsU
ENSG00000135241	PNPLA8	0.680785	0.022286	0.187155	EF IvsU-EA IvsU
ENSG00000104064	GABPB1	0.836643	0.0223086	0.187155	EF IvsU-EA IvsU
ENSG00000254901	MEF2BNB	-1.4293	0.0223369	0.187155	EF IvsU-EA IvsU
ENSG00000151692	RNF144A	-0.694438	0.0223455	0.187155	EF IvsU-EA IvsU
ENSG00000126934	MAP2K2	-0.999205	0.0224518	0.187854	EF IvsU-EA IvsU
ENSG00000196092	PAX5	-1.03286	0.0225101	0.18797	EF IvsU-EA IvsU
ENSG00000154027	AK5	-1.02212	0.0225143	0.18797	EF IvsU-EA IvsU
ENSG00000160294	MCM3AP	-0.763269	0.022548	0.18797	EF IvsU-EA IvsU
ENSG00000104812	GYS1	-0.870313	0.0225712	0.18797	EF IvsU-EA IvsU
ENSG00000104228	TRIM35	-0.792543	0.0225802	0.18797	EF IvsU-EA IvsU
ENSG00000163625	WDFY3	1.26747	0.0226548	0.188237	EF IvsU-EA IvsU
ENSG00000119314	PTBP3	0.816551	0.0226582	0.188237	EF IvsU-EA IvsU
ENSG00000140307	GTF2A2	0.728417	0.0227093	0.18847	EF IvsU-EA IvsU
ENSG00000082258	CCNT2	0.69184	0.0227606	0.18847	EF IvsU-EA IvsU
ENSG00000170915	PAQR8	-0.797999	0.022769	0.18847	EF IvsU-EA IvsU
ENSG00000130449	ZSWIM6	0.790404	0.022778	0.18847	EF IvsU-EA IvsU
ENSG00000143669	LYST	0.936386	0.0228078	0.188519	EF IvsU-EA IvsU
ENSG00000110583	NAA40	-0.936738	0.0228304	0.188519	EF IvsU-EA IvsU
ENSG00000157107	FCHO2	1.06544	0.0228584	0.188519	EF IvsU-EA IvsU
ENSG00000141002	TCF25	-0.649135	0.0228758	0.188519	EF IvsU-EA IvsU
ENSG00000148399	DPH7	-0.999592	0.0229366	0.188699	EF IvsU-EA IvsU
ENSG00000163635	ATXN7	0.746414	0.0229652	0.188699	EF IvsU-EA IvsU
ENSG00000203814	HIST2H2BF	0.801874	0.0229677	0.188699	EF IvsU-EA IvsU
ENSG00000085265	FCN1	0.74081	0.0229897	0.188699	EF IvsU-EA IvsU
ENSG00000103222	ABCC1	-0.709878	0.0230241	0.188793	EF IvsU-EA IvsU
ENSG00000172466	ZNF24	0.721737	0.0231247	0.189429	EF IvsU-EA IvsU
ENSG00000147592	LACTB2	1.1027	0.023211	0.189861	EF IvsU-EA IvsU
ENSG00000239653	PSMD6-AS2	0.803585	0.0232237	0.189861	EF IvsU-EA IvsU
ENSG00000119541	VPS4B	0.663964	0.0233368	0.190293	EF IvsU-EA IvsU
ENSG00000142327	RNPEPL1	-1.17899	0.0233531	0.190293	EF IvsU-EA IvsU
ENSG00000145332	KLHL8	0.695978	0.0233607	0.190293	EF IvsU-EA IvsU
ENSG00000065135	GNAI3	0.701003	0.023415	0.190293	EF IvsU-EA IvsU
ENSG00000101216	GMEB2	-1.07755	0.0234274	0.190293	EF IvsU-EA IvsU
ENSG00000072818	ACAP1	-0.870857	0.0234383	0.190293	EF IvsU-EA IvsU
ENSG00000012048	BRCA1	0.874655	0.0234389	0.190293	EF IvsU-EA IvsU
ENSG00000103569	AQP9	1.15293	0.0235103	0.190344	EF IvsU-EA IvsU
ENSG00000196405	EVL	-0.852823	0.0235248	0.190344	EF IvsU-EA IvsU
ENSG00000082074	FYB	0.96445	0.0235448	0.190344	EF IvsU-EA IvsU
ENSG00000151239	TWF1	0.887943	0.0236019	0.190344	EF IvsU-EA IvsU
ENSG00000133895	MEN1	-1.10666	0.0236038	0.190344	EF IvsU-EA IvsU
ENSG00000197976	AKAP17A	-0.656154	0.0236362	0.190344	EF IvsU-EA IvsU
ENSG00000126001	CEP250	-0.764145	0.023647	0.190344	EF IvsU-EA IvsU
ENSG00000170542	SERPINB9	0.731544	0.0237009	0.190344	EF IvsU-EA IvsU
ENSG00000125637	PSD4	-0.906717	0.023712	0.190344	EF IvsU-EA IvsU
ENSG00000132294	EFR3A	0.645832	0.0237418	0.190344	EF IvsU-EA IvsU
ENSG00000148362	C9orf142	-1.1017	0.0237527	0.190344	EF IvsU-EA IvsU
ENSG00000175567	UCP2	-0.933084	0.023753	0.190344	EF IvsU-EA IvsU
ENSG00000172086	KRCC1	0.94365	0.0237567	0.190344	EF IvsU-EA IvsU
ENSG00000122678	POLM	-1.06438	0.023791	0.190344	EF IvsU-EA IvsU
ENSG00000126391	FRMD8	-0.796891	0.0238058	0.190344	EF IvsU-EA IvsU
ENSG00000164308	ERAP2	0.806771	0.023844	0.190344	EF IvsU-EA IvsU
ENSG00000211877	TRAJ12	-0.845211	0.0238603	0.190344	EF IvsU-EA IvsU
ENSG00000055130	CUL1	0.772587	0.0238626	0.190344	EF IvsU-EA IvsU
ENSG00000144895	EIF2A	0.961995	0.0239249	0.190656	EF IvsU-EA IvsU
ENSG00000023041	ZDHHC6	0.635724	0.0239586	0.190739	EF IvsU-EA IvsU
ENSG00000065518	NDUFB4	0.881027	0.0240062	0.190851	EF IvsU-EA IvsU
ENSG00000160193	WDR4	-1.26503	0.0240191	0.190851	EF IvsU-EA IvsU
ENSG00000165029	ABCA1	0.811595	0.0241278	0.191232	EF IvsU-EA IvsU
ENSG00000139626	ITGB7	-0.864301	0.0241487	0.191232	EF IvsU-EA IvsU
ENSG00000135114	OASL	1.03725	0.0241528	0.191232	EF IvsU-EA IvsU
ENSG00000107864	CPEB3	0.719419	0.0241603	0.191232	EF IvsU-EA IvsU
ENSG00000197226	TBC1D9B	-0.794695	0.0242207	0.191442	EF IvsU-EA IvsU
ENSG00000204305	AGER	-1.04532	0.0242334	0.191442	EF IvsU-EA IvsU
ENSG00000106991	ENG	-1.09228	0.0242612	0.191477	EF IvsU-EA IvsU
ENSG00000102172	SMS	-0.61043	0.0243575	0.191509	EF IvsU-EA IvsU
ENSG00000134313	KIDINS220	0.676393	0.0243742	0.191509	EF IvsU-EA IvsU
ENSG00000119401	TRIM32	-0.943121	0.0243894	0.191509	EF IvsU-EA IvsU
ENSG00000160803	UBQLN4	-0.994098	0.0244043	0.191509	EF IvsU-EA IvsU
ENSG00000138185	ENTPD1	0.792916	0.024422	0.191509	EF IvsU-EA IvsU
ENSG00000160789	LMNA	-1.29571	0.0244333	0.191509	EF IvsU-EA IvsU
ENSG00000100567	PSMA3	0.772612	0.024469	0.191509	EF IvsU-EA IvsU
ENSG00000213930	GALT	-0.688372	0.0245654	0.191509	EF IvsU-EA IvsU
ENSG00000214262	ANKRD36BP1	0.728023	0.0245756	0.191509	EF IvsU-EA IvsU
ENSG00000172057	ORMDL3	-1.00989	0.0245845	0.191509	EF IvsU-EA IvsU
ENSG00000060749	QSER1	0.686868	0.0246091	0.191509	EF IvsU-EA IvsU
ENSG00000139645	ANKRD52	-0.884443	0.0246426	0.191509	EF IvsU-EA IvsU
ENSG00000000419	DPM1	0.925114	0.0247511	0.191509	EF IvsU-EA IvsU
ENSG00000128159	TUBGCP6	-0.814319	0.0247712	0.191509	EF IvsU-EA IvsU
ENSG00000163728	TTC14	0.746343	0.0247721	0.191509	EF IvsU-EA IvsU
ENSG00000180354	MTURN	-0.734132	0.02479	0.191509	EF IvsU-EA IvsU
ENSG00000112096	SOD2	1.16016	0.0247922	0.191509	EF IvsU-EA IvsU
ENSG00000111674	ENO2	-0.932598	0.0248092	0.191509	EF IvsU-EA IvsU
ENSG00000186908	ZDHHC17	0.750628	0.0248131	0.191509	EF IvsU-EA IvsU
ENSG00000131966	ACTR10	0.782029	0.0248192	0.191509	EF IvsU-EA IvsU
ENSG00000142230	SAE1	-0.753894	0.0248262	0.191509	EF IvsU-EA IvsU
ENSG00000140319	SRP14	0.998043	0.0248373	0.191509	EF IvsU-EA IvsU
ENSG00000152926	ZNF117	0.975174	0.0248481	0.191509	EF IvsU-EA IvsU
ENSG00000137497	NUMA1	-0.670064	0.0248684	0.191509	EF IvsU-EA IvsU
ENSG00000103540	CCP110	0.783642	0.0248912	0.191509	EF IvsU-EA IvsU
ENSG00000179104	TMTC2	0.821301	0.0249031	0.191509	EF IvsU-EA IvsU
ENSG00000222041	LINC00152	0.782597	0.0249324	0.191509	EF IvsU-EA IvsU
ENSG00000102710	SUPT20H	0.753912	0.0249631	0.191509	EF IvsU-EA IvsU
ENSG00000104388	RAB2A	0.670316	0.0249636	0.191509	EF IvsU-EA IvsU
ENSG00000138385	SSB	0.861782	0.0249652	0.191509	EF IvsU-EA IvsU
ENSG00000100307	CBX7	-0.946562	0.0249992	0.191591	EF IvsU-EA IvsU
ENSG00000178035	IMPDH2	-0.85129	0.0250439	0.191684	EF IvsU-EA IvsU
ENSG00000165156	ZHX1	0.764157	0.0250581	0.191684	EF IvsU-EA IvsU
ENSG00000102265	TIMP1	0.818598	0.0251336	0.191898	EF IvsU-EA IvsU
ENSG00000154146	NRGN	-1.52987	0.0251593	0.191898	EF IvsU-EA IvsU
ENSG00000205937	RNPS1	-0.727402	0.0251653	0.191898	EF IvsU-EA IvsU
ENSG00000081760	AACS	-1.08504	0.0252397	0.191898	EF IvsU-EA IvsU
ENSG00000198019	FCGR1B	1.41309	0.0252416	0.191898	EF IvsU-EA IvsU
ENSG00000085978	ATG16L1	-0.60354	0.0252782	0.191898	EF IvsU-EA IvsU
ENSG00000115828	QPCT	1.31904	0.0252849	0.191898	EF IvsU-EA IvsU
ENSG00000230989	HSBP1	0.676634	0.025295	0.191898	EF IvsU-EA IvsU
ENSG00000104763	ASAH1	0.789521	0.0253133	0.191898	EF IvsU-EA IvsU
ENSG00000165355	FBXO33	0.695729	0.0253321	0.191898	EF IvsU-EA IvsU
ENSG00000110324	IL10RA	-0.662415	0.0253499	0.191898	EF IvsU-EA IvsU
ENSG00000146070	PLA2G7	1.31617	0.0253666	0.191898	EF IvsU-EA IvsU
ENSG00000012660	ELOVL5	0.757179	0.0254608	0.192433	EF IvsU-EA IvsU
ENSG00000101193	GID8	-0.716483	0.0256539	0.193259	EF IvsU-EA IvsU
ENSG00000177853	ZNF518A	0.692223	0.0256848	0.193259	EF IvsU-EA IvsU
ENSG00000171100	MTM1	0.696735	0.0257093	0.193259	EF IvsU-EA IvsU
ENSG00000146592	CREB5	1.19817	0.0257301	0.193259	EF IvsU-EA IvsU
ENSG00000169062	UPF3A	-0.691312	0.0257349	0.193259	EF IvsU-EA IvsU
ENSG00000136754	ABI1	0.664465	0.0257665	0.193259	EF IvsU-EA IvsU
ENSG00000240970	RPL23AP64	-1.19329	0.0257905	0.193259	EF IvsU-EA IvsU
ENSG00000243811	APOBEC3D	-1.00967	0.0257955	0.193259	EF IvsU-EA IvsU
ENSG00000140105	WARS	1.48628	0.0258167	0.193259	EF IvsU-EA IvsU
ENSG00000047634	SCML1	0.963424	0.0258402	0.193259	EF IvsU-EA IvsU
ENSG00000225470	JPX	0.902577	0.025902	0.193259	EF IvsU-EA IvsU
ENSG00000155959	VBP1	0.996742	0.0259184	0.193259	EF IvsU-EA IvsU
ENSG00000155975	VPS37A	0.72273	0.0259499	0.193259	EF IvsU-EA IvsU
ENSG00000122965	RBM19	-0.705213	0.0259736	0.193259	EF IvsU-EA IvsU
ENSG00000054219	LY75	0.858188	0.0259741	0.193259	EF IvsU-EA IvsU
ENSG00000104964	AES	-0.983525	0.0260054	0.193259	EF IvsU-EA IvsU
ENSG00000148308	GTF3C5	-0.855102	0.0260261	0.193259	EF IvsU-EA IvsU
ENSG00000188636	LDOC1L	-0.775499	0.0260322	0.193259	EF IvsU-EA IvsU
ENSG00000180573	HIST1H2AC	0.868284	0.0260452	0.193259	EF IvsU-EA IvsU
ENSG00000175215	CTDSP2	-0.815442	0.0260522	0.193259	EF IvsU-EA IvsU
ENSG00000196712	NF1	0.727441	0.0260645	0.193259	EF IvsU-EA IvsU
ENSG00000176853	FAM91A1	0.685223	0.0262069	0.194139	EF IvsU-EA IvsU
ENSG00000136631	VPS45	0.758055	0.0263386	0.194773	EF IvsU-EA IvsU
ENSG00000239437	RN7SL752P	-1.52528	0.0263399	0.194773	EF IvsU-EA IvsU
ENSG00000133106	EPSTI1	1.45895	0.0263714	0.19483	EF IvsU-EA IvsU
ENSG00000143155	TIPRL	0.761384	0.0263952	0.194831	EF IvsU-EA IvsU
ENSG00000075914	EXOSC7	-0.793725	0.0264837	0.19514	EF IvsU-EA IvsU
ENSG00000066117	SMARCD1	-0.692797	0.0264971	0.19514	EF IvsU-EA IvsU
ENSG00000177239	MAN1B1	-0.79133	0.0265084	0.19514	EF IvsU-EA IvsU
ENSG00000076685	NT5C2	0.849825	0.0265591	0.195338	EF IvsU-EA IvsU
ENSG00000115649	CNPPD1	-1.05283	0.0266037	0.19549	EF IvsU-EA IvsU
ENSG00000073849	ST6GAL1	-0.66242	0.0266395	0.195579	EF IvsU-EA IvsU
ENSG00000112303	VNN2	1.28326	0.0266727	0.195645	EF IvsU-EA IvsU
ENSG00000187954	CYHR1	-0.906698	0.0266962	0.195645	EF IvsU-EA IvsU
ENSG00000121931	LRIF1	0.970837	0.0267296	0.195715	EF IvsU-EA IvsU
ENSG00000215788	TNFRSF25	-0.898965	0.0268058	0.196098	EF IvsU-EA IvsU
ENSG00000105875	WDR91	-0.894548	0.0268309	0.196107	EF IvsU-EA IvsU
ENSG00000198146	ZNF770	0.840493	0.0268963	0.196264	EF IvsU-EA IvsU
ENSG00000139508	SLC46A3	0.714323	0.0269002	0.196264	EF IvsU-EA IvsU
ENSG00000168255	POLR2J3	-0.830098	0.0269807	0.196676	EF IvsU-EA IvsU
ENSG00000079950	STX7	0.763827	0.0270489	0.196999	EF IvsU-EA IvsU
ENSG00000242094	FOXP1-IT1	0.924983	0.027091	0.19713	EF IvsU-EA IvsU
ENSG00000215717	TMEM167B	0.710426	0.0271377	0.197232	EF IvsU-EA IvsU
ENSG00000162613	FUBP1	0.773779	0.0271531	0.197232	EF IvsU-EA IvsU
ENSG00000239951	IGKV3-20	-1.03978	0.027214	0.1975	EF IvsU-EA IvsU
ENSG00000143207	RFWD2	0.759656	0.0272432	0.197537	EF IvsU-EA IvsU
ENSG00000229644	NAMPTL	1.04824	0.0273078	0.197831	EF IvsU-EA IvsU
ENSG00000188738	FSIP2	-1.00706	0.0273768	0.198156	EF IvsU-EA IvsU
ENSG00000182179	UBA7	-0.844267	0.0274448	0.198473	EF IvsU-EA IvsU
ENSG00000131149	GSE1	-0.64736	0.0274942	0.198655	EF IvsU-EA IvsU
ENSG00000196235	SUPT5H	-0.843508	0.027531	0.198663	EF IvsU-EA IvsU
ENSG00000183648	NDUFB1	0.97632	0.0275437	0.198663	EF IvsU-EA IvsU
ENSG00000081059	TCF7	-0.682535	0.0275742	0.198708	EF IvsU-EA IvsU
ENSG00000152894	PTPRK	-0.979771	0.0276248	0.198819	EF IvsU-EA IvsU
ENSG00000236790	LINC00299	-0.87547	0.027638	0.198819	EF IvsU-EA IvsU
ENSG00000196072	BLOC1S2	0.836691	0.0276641	0.198832	EF IvsU-EA IvsU
ENSG00000101160	CTSZ	0.790372	0.0277275	0.199114	EF IvsU-EA IvsU
ENSG00000041353	RAB27B	0.797005	0.0277683	0.199172	EF IvsU-EA IvsU
ENSG00000204261	TAPSAR1	0.774162	0.0278065	0.199172	EF IvsU-EA IvsU
ENSG00000105220	GPI	-0.847693	0.0278421	0.199172	EF IvsU-EA IvsU
ENSG00000116679	IVNS1ABP	0.71532	0.0278515	0.199172	EF IvsU-EA IvsU
ENSG00000171603	CLSTN1	-0.685668	0.027857	0.199172	EF IvsU-EA IvsU
ENSG00000106780	MEGF9	0.923384	0.0279165	0.199316	EF IvsU-EA IvsU
ENSG00000133069	TMCC2	-0.98888	0.0279255	0.199316	EF IvsU-EA IvsU
ENSG00000110455	ACCS	-1.05034	0.0279576	0.199371	EF IvsU-EA IvsU
ENSG00000062194	GPBP1	0.696384	0.0280732	0.200022	EF IvsU-EA IvsU
ENSG00000117000	RLF	0.752727	0.0281687	0.200486	EF IvsU-EA IvsU
ENSG00000148297	MED22	-0.76199	0.0281922	0.200486	EF IvsU-EA IvsU
ENSG00000185324	CDK10	-0.760786	0.0282117	0.200486	EF IvsU-EA IvsU
ENSG00000136451	VEZF1	0.676985	0.0285331	0.202502	EF IvsU-EA IvsU
ENSG00000163412	EIF4E3	0.830336	0.0285447	0.202502	EF IvsU-EA IvsU
ENSG00000166479	TMX3	0.829897	0.0286796	0.203284	EF IvsU-EA IvsU
ENSG00000104529	EEF1D	-0.763062	0.0288501	0.204182	EF IvsU-EA IvsU
ENSG00000089902	RCOR1	0.727054	0.0289202	0.204182	EF IvsU-EA IvsU
ENSG00000104325	DECR1	0.651686	0.0289649	0.204182	EF IvsU-EA IvsU
ENSG00000115520	COQ10B	0.676873	0.0289688	0.204182	EF IvsU-EA IvsU
ENSG00000148219	ASTN2	-1.01239	0.0289704	0.204182	EF IvsU-EA IvsU
ENSG00000089597	GANAB	-0.682412	0.0289788	0.204182	EF IvsU-EA IvsU
ENSG00000102921	N4BP1	0.673541	0.0289805	0.204182	EF IvsU-EA IvsU
ENSG00000100982	PCIF1	-1.11645	0.0290183	0.204266	EF IvsU-EA IvsU
ENSG00000145246	ATP10D	0.736459	0.0290963	0.204266	EF IvsU-EA IvsU
ENSG00000106635	BCL7B	-1.00755	0.029114	0.204266	EF IvsU-EA IvsU
ENSG00000171206	TRIM8	-0.768068	0.0291206	0.204266	EF IvsU-EA IvsU
ENSG00000108244	KRT23	1.07901	0.0291324	0.204266	EF IvsU-EA IvsU
ENSG00000108465	CDK5RAP3	-0.698247	0.0291417	0.204266	EF IvsU-EA IvsU
ENSG00000248019	FAM13A-AS1	0.784555	0.0292143	0.2046	EF IvsU-EA IvsU
ENSG00000139278	GLIPR1	0.776276	0.0292723	0.204665	EF IvsU-EA IvsU
ENSG00000157873	TNFRSF14	-0.865235	0.0293138	0.204665	EF IvsU-EA IvsU
ENSG00000015475	BID	0.603062	0.0293152	0.204665	EF IvsU-EA IvsU
ENSG00000142208	AKT1	-0.725021	0.029344	0.204665	EF IvsU-EA IvsU
ENSG00000048471	SNX29	-0.714677	0.0293483	0.204665	EF IvsU-EA IvsU
ENSG00000213614	HEXA	-0.593966	0.0293999	0.204851	EF IvsU-EA IvsU
ENSG00000173193	PARP14	1.20372	0.0295246	0.205383	EF IvsU-EA IvsU
ENSG00000135211	TMEM60	0.7721	0.0295263	0.205383	EF IvsU-EA IvsU
ENSG00000176018	LYSMD3	0.884454	0.0295802	0.205584	EF IvsU-EA IvsU
ENSG00000180263	FGD6	0.70362	0.0296877	0.206031	EF IvsU-EA IvsU
ENSG00000119688	ABCD4	-0.720499	0.0296948	0.206031	EF IvsU-EA IvsU
ENSG00000140280	LYSMD2	0.717328	0.0297888	0.206509	EF IvsU-EA IvsU
ENSG00000174282	ZBTB4	-0.688164	0.0298406	0.206693	EF IvsU-EA IvsU
ENSG00000151240	DIP2C	-0.787092	0.0299526	0.207294	EF IvsU-EA IvsU
ENSG00000242247	ARFGAP3	0.719776	0.0300143	0.207546	EF IvsU-EA IvsU
ENSG00000082293	COL19A1	-0.960861	0.030104	0.207991	EF IvsU-EA IvsU
ENSG00000183049	CAMK1D	-0.748426	0.0301696	0.208269	EF IvsU-EA IvsU
ENSG00000086666	ZFAND6	0.715826	0.0302786	0.208846	EF IvsU-EA IvsU
ENSG00000070444	MNT	-0.966315	0.030333	0.209019	EF IvsU-EA IvsU
ENSG00000183386	FHL3	-1.36449	0.0303546	0.209019	EF IvsU-EA IvsU
ENSG00000166619	BLCAP	-0.939507	0.0303883	0.209076	EF IvsU-EA IvsU
ENSG00000073921	PICALM	0.923803	0.0304534	0.209201	EF IvsU-EA IvsU
ENSG00000135486	HNRNPA1	-0.702041	0.0304574	0.209201	EF IvsU-EA IvsU
ENSG00000178038	ALS2CL	-0.952051	0.0305349	0.209557	EF IvsU-EA IvsU
ENSG00000100335	MIEF1	-0.712718	0.0306056	0.209721	EF IvsU-EA IvsU
ENSG00000115694	STK25	-0.703762	0.030623	0.209721	EF IvsU-EA IvsU
ENSG00000162695	SLC30A7	0.668312	0.0306597	0.209721	EF IvsU-EA IvsU
ENSG00000137944	CCBL2	0.969484	0.0306649	0.209721	EF IvsU-EA IvsU
ENSG00000072364	AFF4	0.637956	0.030708	0.209721	EF IvsU-EA IvsU
ENSG00000160446	ZDHHC12	-1.45346	0.0307138	0.209721	EF IvsU-EA IvsU
ENSG00000130254	SAFB2	-0.74846	0.0307377	0.209721	EF IvsU-EA IvsU
ENSG00000144909	OSBPL11	0.733477	0.0307998	0.2098	EF IvsU-EA IvsU
ENSG00000160058	BSDC1	-0.616275	0.0308004	0.2098	EF IvsU-EA IvsU
ENSG00000102786	INTS6	0.708831	0.0308613	0.210041	EF IvsU-EA IvsU
ENSG00000164649	CDCA7L	-0.899588	0.0309363	0.210377	EF IvsU-EA IvsU
ENSG00000164144	ARFIP1	0.699795	0.0309877	0.210553	EF IvsU-EA IvsU
ENSG00000141098	GFOD2	-1.12014	0.0310485	0.210791	EF IvsU-EA IvsU
ENSG00000104549	SQLE	0.923433	0.0311801	0.211356	EF IvsU-EA IvsU
ENSG00000123104	ITPR2	0.596256	0.0311832	0.211356	EF IvsU-EA IvsU
ENSG00000108256	NUFIP2	0.771688	0.0312574	0.211684	EF IvsU-EA IvsU
ENSG00000174100	MRPL45	-0.943806	0.0313667	0.212249	EF IvsU-EA IvsU
ENSG00000116406	EDEM3	0.676122	0.0314347	0.212369	EF IvsU-EA IvsU
ENSG00000211897	IGHG3	-1.59071	0.0314589	0.212369	EF IvsU-EA IvsU
ENSG00000185432	METTL7A	-0.618768	0.0314621	0.212369	EF IvsU-EA IvsU
ENSG00000185049	NELFA	-0.98483	0.0314963	0.212426	EF IvsU-EA IvsU
ENSG00000070182	SPTB	-1.11096	0.0315399	0.212545	EF IvsU-EA IvsU
ENSG00000197579	TOPORS	0.830182	0.0315699	0.212571	EF IvsU-EA IvsU
ENSG00000136802	LRRC8A	-0.972552	0.0315956	0.212571	EF IvsU-EA IvsU
ENSG00000141556	TBCD	-0.787157	0.0316341	0.212656	EF IvsU-EA IvsU
ENSG00000211698	TRGV4	-1.04551	0.0317519	0.213178	EF IvsU-EA IvsU
ENSG00000174946	GPR171	0.889404	0.031766	0.213178	EF IvsU-EA IvsU
ENSG00000131263	RLIM	0.641144	0.0317927	0.213178	EF IvsU-EA IvsU
ENSG00000198873	GRK5	-0.830689	0.0318157	0.213178	EF IvsU-EA IvsU
ENSG00000137177	KIF13A	0.720073	0.0318725	0.213384	EF IvsU-EA IvsU
ENSG00000181163	NPM1	-0.734742	0.0319203	0.213492	EF IvsU-EA IvsU
ENSG00000175104	TRAF6	0.656427	0.0319588	0.213492	EF IvsU-EA IvsU
ENSG00000108582	CPD	0.945903	0.0319905	0.213492	EF IvsU-EA IvsU
ENSG00000180817	PPA1	0.856827	0.0319926	0.213492	EF IvsU-EA IvsU
ENSG00000196588	MKL1	-0.797317	0.0321076	0.214086	EF IvsU-EA IvsU
ENSG00000130517	PGPEP1	-0.937767	0.032212	0.214593	EF IvsU-EA IvsU
ENSG00000069431	ABCC9	-1.09989	0.0322431	0.214593	EF IvsU-EA IvsU
ENSG00000100697	DICER1	0.708898	0.0322622	0.214593	EF IvsU-EA IvsU
ENSG00000071894	CPSF1	-0.72548	0.0323326	0.214888	EF IvsU-EA IvsU
ENSG00000107331	ABCA2	-0.694156	0.0323747	0.214993	EF IvsU-EA IvsU
ENSG00000145868	FBXO38	0.667049	0.0324542	0.215347	EF IvsU-EA IvsU
ENSG00000181826	RELL1	-0.665211	0.0325209	0.215552	EF IvsU-EA IvsU
ENSG00000123405	NFE2	-0.98428	0.0325377	0.215552	EF IvsU-EA IvsU
ENSG00000155903	RASA2	0.760698	0.0326024	0.215581	EF IvsU-EA IvsU
ENSG00000214212	C19orf38	0.646357	0.0327054	0.215581	EF IvsU-EA IvsU
ENSG00000182500	ORAI1	-0.796226	0.0327122	0.215581	EF IvsU-EA IvsU
ENSG00000002822	MAD1L1	-0.850602	0.0327424	0.215581	EF IvsU-EA IvsU
ENSG00000007312	CD79B	-0.826882	0.0327797	0.215581	EF IvsU-EA IvsU
ENSG00000197555	SIPA1L1	0.807709	0.0327986	0.215581	EF IvsU-EA IvsU
ENSG00000186716	BCR	-0.817217	0.0328039	0.215581	EF IvsU-EA IvsU
ENSG00000188186	LAMTOR4	-0.7831	0.0328102	0.215581	EF IvsU-EA IvsU
ENSG00000126882	FAM78A	-0.758022	0.0328325	0.215581	EF IvsU-EA IvsU
ENSG00000204371	EHMT2	-0.726074	0.0328371	0.215581	EF IvsU-EA IvsU
ENSG00000023697	DERA	0.778292	0.0329328	0.215581	EF IvsU-EA IvsU
ENSG00000165997	ARL5B	0.737297	0.0329395	0.215581	EF IvsU-EA IvsU
ENSG00000103091	WDR59	-0.602263	0.0329527	0.215581	EF IvsU-EA IvsU
ENSG00000187147	RNF220	-0.72138	0.0329547	0.215581	EF IvsU-EA IvsU
ENSG00000135127	CCDC64	-0.855147	0.0329725	0.215581	EF IvsU-EA IvsU
ENSG00000135387	CAPRIN1	0.643363	0.0330014	0.215581	EF IvsU-EA IvsU
ENSG00000132357	CARD6	0.636886	0.0330083	0.215581	EF IvsU-EA IvsU
ENSG00000070269	TMEM260	0.704506	0.0330206	0.215581	EF IvsU-EA IvsU
ENSG00000120217	CD274	1.59607	0.0330411	0.215581	EF IvsU-EA IvsU
ENSG00000198821	CD247	-0.928192	0.0330907	0.215657	EF IvsU-EA IvsU
ENSG00000124224	PPP4R1L	0.693891	0.0331053	0.215657	EF IvsU-EA IvsU
ENSG00000196724	ZNF418	-0.932464	0.0331792	0.21584	EF IvsU-EA IvsU
ENSG00000114331	ACAP2	0.719471	0.0333025	0.21584	EF IvsU-EA IvsU
ENSG00000198198	SZT2	-0.737678	0.0333051	0.21584	EF IvsU-EA IvsU
ENSG00000104998	IL27RA	-0.664829	0.0333245	0.21584	EF IvsU-EA IvsU
ENSG00000115540	MOB4	0.71644	0.0333418	0.21584	EF IvsU-EA IvsU
ENSG00000026297	RNASET2	-0.74052	0.0333488	0.21584	EF IvsU-EA IvsU
ENSG00000027075	PRKCH	-0.705187	0.0333677	0.21584	EF IvsU-EA IvsU
ENSG00000105607	GCDH	-0.979025	0.0334088	0.21584	EF IvsU-EA IvsU
ENSG00000007545	CRAMP1L	-0.845636	0.0334136	0.21584	EF IvsU-EA IvsU
ENSG00000196873	CBWD3	0.91864	0.0334572	0.21584	EF IvsU-EA IvsU
ENSG00000115750	TAF1B	0.833257	0.0334861	0.21584	EF IvsU-EA IvsU
ENSG00000241685	ARPC1A	0.566218	0.0334874	0.21584	EF IvsU-EA IvsU
ENSG00000254838	GVINP1	0.729843	0.0335298	0.21584	EF IvsU-EA IvsU
ENSG00000036257	CUL3	0.715895	0.0335476	0.21584	EF IvsU-EA IvsU
ENSG00000113368	LMNB1	0.864764	0.033566	0.21584	EF IvsU-EA IvsU
ENSG00000157014	TATDN2	-0.69871	0.0335993	0.21584	EF IvsU-EA IvsU
ENSG00000185009	AP3M1	0.636388	0.0336055	0.21584	EF IvsU-EA IvsU
ENSG00000168310	IRF2	0.656949	0.0336281	0.21584	EF IvsU-EA IvsU
ENSG00000152465	NMT2	-0.784275	0.033633	0.21584	EF IvsU-EA IvsU
ENSG00000132967	HMGB1P5	-0.742086	0.0336597	0.215843	EF IvsU-EA IvsU
ENSG00000245849	RAD51-AS1	-0.808159	0.0337223	0.216076	EF IvsU-EA IvsU
ENSG00000171365	CLCN5	0.747074	0.0338048	0.216328	EF IvsU-EA IvsU
ENSG00000103335	PIEZO1	-0.731142	0.0338209	0.216328	EF IvsU-EA IvsU
ENSG00000104852	SNRNP70	-0.784623	0.033843	0.216328	EF IvsU-EA IvsU
ENSG00000148840	PPRC1	-0.863723	0.0338671	0.216328	EF IvsU-EA IvsU
ENSG00000160991	ORAI2	-0.834643	0.0338938	0.21633	EF IvsU-EA IvsU
ENSG00000154727	GABPA	0.687518	0.0339881	0.216764	EF IvsU-EA IvsU
ENSG00000001497	LAS1L	-0.761593	0.0341011	0.217315	EF IvsU-EA IvsU
ENSG00000175467	SART1	-0.926093	0.0341422	0.217408	EF IvsU-EA IvsU
ENSG00000168792	ABHD15	-0.776137	0.0341772	0.217459	EF IvsU-EA IvsU
ENSG00000080371	RAB21	0.684928	0.0342032	0.217459	EF IvsU-EA IvsU
ENSG00000189068	VSTM1	-1.52123	0.0342353	0.217495	EF IvsU-EA IvsU
ENSG00000141959	PFKL	-0.777754	0.0342844	0.217639	EF IvsU-EA IvsU
ENSG00000115392	FANCL	0.953842	0.03437	0.218013	EF IvsU-EA IvsU
ENSG00000144635	DYNC1LI1	0.675199	0.0344463	0.21825	EF IvsU-EA IvsU
ENSG00000133243	BTBD2	-0.744943	0.0344606	0.21825	EF IvsU-EA IvsU
ENSG00000230724	LINC01001	1.21133	0.0345511	0.218559	EF IvsU-EA IvsU
ENSG00000104447	TRPS1	0.620284	0.0345626	0.218559	EF IvsU-EA IvsU
ENSG00000158850	B4GALT3	-0.815639	0.0346618	0.219018	EF IvsU-EA IvsU
ENSG00000100243	CYB5R3	-1.17491	0.0347138	0.219178	EF IvsU-EA IvsU
ENSG00000159674	SPON2	-1.12595	0.0347861	0.21927	EF IvsU-EA IvsU
ENSG00000128245	YWHAH	-0.70038	0.0348032	0.21927	EF IvsU-EA IvsU
ENSG00000130475	FCHO1	-0.787396	0.0348086	0.21927	EF IvsU-EA IvsU
ENSG00000174106	LEMD3	0.574645	0.0348538	0.219376	EF IvsU-EA IvsU
ENSG00000134982	APC	0.715687	0.0348789	0.219376	EF IvsU-EA IvsU
ENSG00000165572	KBTBD6	-0.798754	0.0349691	0.219775	EF IvsU-EA IvsU
ENSG00000115091	ACTR3	0.706044	0.0350592	0.220039	EF IvsU-EA IvsU
ENSG00000139629	GALNT6	-0.881288	0.0351136	0.220039	EF IvsU-EA IvsU
ENSG00000231607	DLEU2	0.806746	0.0351485	0.220039	EF IvsU-EA IvsU
ENSG00000144645	OSBPL10	-0.788411	0.0351572	0.220039	EF IvsU-EA IvsU
ENSG00000166794	PPIB	0.798406	0.03516	0.220039	EF IvsU-EA IvsU
ENSG00000213753	CENPBD1P1	-0.792121	0.035172	0.220039	EF IvsU-EA IvsU
ENSG00000100104	SRRD	-1.0071	0.0352439	0.22023	EF IvsU-EA IvsU
ENSG00000167264	DUS2	-0.825778	0.0352562	0.22023	EF IvsU-EA IvsU
ENSG00000171570	RAB4B-EGLN2	-0.741421	0.0353621	0.220724	EF IvsU-EA IvsU
ENSG00000189308	LIN54	0.703716	0.0356485	0.222343	EF IvsU-EA IvsU
ENSG00000108375	RNF43	-0.679907	0.0356987	0.222486	EF IvsU-EA IvsU
ENSG00000230539	AOAH-IT1	0.820722	0.0359251	0.223728	EF IvsU-EA IvsU
ENSG00000116717	GADD45A	-1.00675	0.0360242	0.224005	EF IvsU-EA IvsU
ENSG00000177485	ZBTB33	0.721877	0.0360247	0.224005	EF IvsU-EA IvsU
ENSG00000127419	TMEM175	-0.914066	0.0361419	0.224005	EF IvsU-EA IvsU
ENSG00000121486	TRMT1L	0.686455	0.0361463	0.224005	EF IvsU-EA IvsU
ENSG00000141380	SS18	0.641918	0.0361477	0.224005	EF IvsU-EA IvsU
ENSG00000187257	RSBN1L	0.669732	0.036152	0.224005	EF IvsU-EA IvsU
ENSG00000090989	EXOC1	0.657353	0.0361708	0.224005	EF IvsU-EA IvsU
ENSG00000106351	AGFG2	-1.00361	0.0362136	0.224005	EF IvsU-EA IvsU
ENSG00000174695	TMEM167A	0.646822	0.0362152	0.224005	EF IvsU-EA IvsU
ENSG00000135776	ABCB10	-0.737277	0.0363584	0.224615	EF IvsU-EA IvsU
ENSG00000048828	FAM120A	0.598917	0.0363686	0.224615	EF IvsU-EA IvsU
ENSG00000166140	ZFYVE19	-0.769355	0.0364152	0.224734	EF IvsU-EA IvsU
ENSG00000077684	JADE1	-0.569648	0.0365241	0.225182	EF IvsU-EA IvsU
ENSG00000111790	FGFR1OP2	0.858315	0.0365427	0.225182	EF IvsU-EA IvsU
ENSG00000147251	DOCK11	0.705492	0.0366812	0.225862	EF IvsU-EA IvsU
ENSG00000153975	ZUFSP	0.917454	0.0367081	0.225862	EF IvsU-EA IvsU
ENSG00000196116	TDRD7	0.674011	0.0368371	0.226189	EF IvsU-EA IvsU
ENSG00000197948	FCHSD1	-0.735129	0.0368395	0.226189	EF IvsU-EA IvsU
ENSG00000088888	MAVS	-0.720135	0.0368602	0.226189	EF IvsU-EA IvsU
ENSG00000145736	GTF2H2	0.832802	0.0368715	0.226189	EF IvsU-EA IvsU
ENSG00000100058	CRYBB2P1	-0.942756	0.0371598	0.227381	EF IvsU-EA IvsU
ENSG00000151116	UEVLD	0.8691	0.037162	0.227381	EF IvsU-EA IvsU
ENSG00000196172	ZNF681	1.18405	0.0371718	0.227381	EF IvsU-EA IvsU
ENSG00000115604	IL18R1	0.931146	0.0371917	0.227381	EF IvsU-EA IvsU
ENSG00000145990	GFOD1	-0.692401	0.0372093	0.227381	EF IvsU-EA IvsU
ENSG00000165802	NSMF	-1.03197	0.0372319	0.227381	EF IvsU-EA IvsU
ENSG00000104490	NCALD	-0.820247	0.0372622	0.227396	EF IvsU-EA IvsU
ENSG00000183020	AP2A2	-0.631117	0.0372965	0.227437	EF IvsU-EA IvsU
ENSG00000162241	SLC25A45	-1.03285	0.0373679	0.227648	EF IvsU-EA IvsU
ENSG00000132199	ENOSF1	-0.798538	0.0373866	0.227648	EF IvsU-EA IvsU
ENSG00000073605	GSDMB	-0.788052	0.0374345	0.227666	EF IvsU-EA IvsU
ENSG00000125356	NDUFA1	-0.765442	0.0374594	0.227666	EF IvsU-EA IvsU
ENSG00000140995	DEF8	-0.851737	0.0374892	0.227666	EF IvsU-EA IvsU
ENSG00000213719	CLIC1	0.563168	0.0375405	0.227666	EF IvsU-EA IvsU
ENSG00000165105	RASEF	-0.785463	0.0375459	0.227666	EF IvsU-EA IvsU
ENSG00000197530	MIB2	-1.04708	0.037556	0.227666	EF IvsU-EA IvsU
ENSG00000137818	RPLP1	-1.57535	0.0376541	0.227829	EF IvsU-EA IvsU
ENSG00000186275	NBPF12	-0.621666	0.0376766	0.227829	EF IvsU-EA IvsU
ENSG00000135862	LAMC1	-0.803855	0.0376873	0.227829	EF IvsU-EA IvsU
ENSG00000047621	C12orf4	0.752856	0.0376965	0.227829	EF IvsU-EA IvsU
ENSG00000158545	ZC3H18	-0.836517	0.0377282	0.227829	EF IvsU-EA IvsU
ENSG00000196329	GIMAP5	-0.64673	0.0377633	0.227829	EF IvsU-EA IvsU
ENSG00000164941	INTS8	0.652761	0.0378212	0.227829	EF IvsU-EA IvsU
ENSG00000118707	TGIF2	-0.741903	0.0378797	0.227829	EF IvsU-EA IvsU
ENSG00000105223	PLD3	-0.763027	0.037883	0.227829	EF IvsU-EA IvsU
ENSG00000085231	TAF9	0.836802	0.0378884	0.227829	EF IvsU-EA IvsU
ENSG00000103489	XYLT1	-0.735355	0.0379046	0.227829	EF IvsU-EA IvsU
ENSG00000132205	EMILIN2	0.767854	0.0379344	0.227829	EF IvsU-EA IvsU
ENSG00000187210	GCNT1	0.625552	0.0379438	0.227829	EF IvsU-EA IvsU
ENSG00000136861	CDK5RAP2	-0.641658	0.037981	0.227839	EF IvsU-EA IvsU
ENSG00000188206	HNRNPU-AS1	0.89477	0.0380214	0.227839	EF IvsU-EA IvsU
ENSG00000162654	GBP4	1.36682	0.0380286	0.227839	EF IvsU-EA IvsU
ENSG00000166912	MTMR10	0.703532	0.0381328	0.228223	EF IvsU-EA IvsU
ENSG00000101096	NFATC2	-0.623142	0.0381484	0.228223	EF IvsU-EA IvsU
ENSG00000188917	TRMT2B	-0.624516	0.0382717	0.228494	EF IvsU-EA IvsU
ENSG00000164080	RAD54L2	-0.745252	0.0382732	0.228494	EF IvsU-EA IvsU
ENSG00000083535	PIBF1	0.675332	0.0382772	0.228494	EF IvsU-EA IvsU
ENSG00000095303	PTGS1	-0.587598	0.0383809	0.228946	EF IvsU-EA IvsU
ENSG00000143458	GABPB2	-0.577414	0.038548	0.229632	EF IvsU-EA IvsU
ENSG00000116990	MYCL	-1.01401	0.0385587	0.229632	EF IvsU-EA IvsU
ENSG00000113597	TRAPPC13	0.754556	0.0385874	0.229632	EF IvsU-EA IvsU
ENSG00000166181	API5	0.650387	0.0386464	0.229632	EF IvsU-EA IvsU
ENSG00000174353	STAG3L3	-0.955132	0.0386576	0.229632	EF IvsU-EA IvsU
ENSG00000140829	DHX38	-0.605478	0.0386991	0.229632	EF IvsU-EA IvsU
ENSG00000147533	GOLGA7	0.589662	0.0387065	0.229632	EF IvsU-EA IvsU
ENSG00000028116	VRK2	0.781775	0.0387357	0.229632	EF IvsU-EA IvsU
ENSG00000120868	APAF1	0.693161	0.0387475	0.229632	EF IvsU-EA IvsU
ENSG00000104450	SPAG1	0.89167	0.0388045	0.229803	EF IvsU-EA IvsU
ENSG00000176597	B3GNT5	1.25975	0.0388338	0.229811	EF IvsU-EA IvsU
ENSG00000186130	ZBTB6	0.692985	0.0388769	0.2299	EF IvsU-EA IvsU
ENSG00000163171	CDC42EP3	0.66254	0.0389069	0.229912	EF IvsU-EA IvsU
ENSG00000120519	SLC10A7	0.764621	0.0390252	0.230445	EF IvsU-EA IvsU
ENSG00000125870	SNRPB2	0.746396	0.0390684	0.230534	EF IvsU-EA IvsU
ENSG00000134072	CAMK1	-0.959896	0.0391075	0.230599	EF IvsU-EA IvsU
ENSG00000111052	LIN7A	1.14065	0.0392198	0.231095	EF IvsU-EA IvsU
ENSG00000164062	APEH	-0.726818	0.0392627	0.231182	EF IvsU-EA IvsU
ENSG00000228794	LINC01128	-0.770378	0.0393771	0.231279	EF IvsU-EA IvsU
ENSG00000147130	ZMYM3	-0.896276	0.0393831	0.231279	EF IvsU-EA IvsU
ENSG00000085117	CD82	-0.787135	0.0393892	0.231279	EF IvsU-EA IvsU
ENSG00000151883	PARP8	0.731419	0.0394156	0.231279	EF IvsU-EA IvsU
ENSG00000108510	MED13	0.63873	0.0394408	0.231279	EF IvsU-EA IvsU
ENSG00000159352	PSMD4	-0.619009	0.0394634	0.231279	EF IvsU-EA IvsU
ENSG00000131196	NFATC1	-0.742737	0.0395358	0.231279	EF IvsU-EA IvsU
ENSG00000080345	RIF1	0.682071	0.0395884	0.231279	EF IvsU-EA IvsU
ENSG00000137871	ZNF280D	0.909776	0.0396068	0.231279	EF IvsU-EA IvsU
ENSG00000177576	C18orf32	0.959408	0.0396095	0.231279	EF IvsU-EA IvsU
ENSG00000183977	PP2D1	1.09216	0.0396242	0.231279	EF IvsU-EA IvsU
ENSG00000079974	RABL2B	-0.911749	0.039645	0.231279	EF IvsU-EA IvsU
ENSG00000251586	TET2-AS1	1.31195	0.0397038	0.231279	EF IvsU-EA IvsU
ENSG00000049860	HEXB	0.608835	0.0397182	0.231279	EF IvsU-EA IvsU
ENSG00000072310	SREBF1	-0.901409	0.0397464	0.231279	EF IvsU-EA IvsU
ENSG00000168610	STAT3	0.707032	0.0397583	0.231279	EF IvsU-EA IvsU
ENSG00000169217	CD2BP2	-0.703686	0.0397734	0.231279	EF IvsU-EA IvsU
ENSG00000112419	PHACTR2	0.69854	0.0397862	0.231279	EF IvsU-EA IvsU
ENSG00000243646	IL10RB	0.640833	0.0398865	0.231553	EF IvsU-EA IvsU
ENSG00000121481	RNF2	0.652088	0.0399171	0.231553	EF IvsU-EA IvsU
ENSG00000140563	MCTP2	1.03723	0.0399181	0.231553	EF IvsU-EA IvsU
ENSG00000172053	QARS	-0.643733	0.0399567	0.231613	EF IvsU-EA IvsU
ENSG00000108064	TFAM	0.649334	0.0400174	0.231799	EF IvsU-EA IvsU
ENSG00000172845	SP3	0.706071	0.0400451	0.231799	EF IvsU-EA IvsU
ENSG00000213983	AP1G2	-0.609057	0.0401342	0.231999	EF IvsU-EA IvsU
ENSG00000163866	SMIM12	-0.657044	0.0401364	0.231999	EF IvsU-EA IvsU
ENSG00000170860	LSM3	0.83043	0.0402148	0.232289	EF IvsU-EA IvsU
ENSG00000104957	CCDC130	-0.806618	0.0402759	0.232382	EF IvsU-EA IvsU
ENSG00000120992	LYPLA1	0.656252	0.040292	0.232382	EF IvsU-EA IvsU
ENSG00000175550	DRAP1	-1.44458	0.0403158	0.232382	EF IvsU-EA IvsU
ENSG00000186866	POFUT2	-0.919498	0.0403783	0.232466	EF IvsU-EA IvsU
ENSG00000151292	CSNK1G3	0.761648	0.040387	0.232466	EF IvsU-EA IvsU
ENSG00000176101	SSNA1	-0.913568	0.0404445	0.232634	EF IvsU-EA IvsU
ENSG00000080802	CNOT4	0.553362	0.0405282	0.232725	EF IvsU-EA IvsU
ENSG00000174885	NLRP6	-0.983725	0.040536	0.232725	EF IvsU-EA IvsU
ENSG00000128731	HERC2	-0.592124	0.0405454	0.232725	EF IvsU-EA IvsU
ENSG00000178209	PLEC	-0.835466	0.040622	0.233002	EF IvsU-EA IvsU
ENSG00000164691	TAGAP	0.68474	0.0406552	0.233029	EF IvsU-EA IvsU
ENSG00000124574	ABCC10	-0.709922	0.0406995	0.23312	EF IvsU-EA IvsU
ENSG00000012124	CD22	-1.00381	0.040828	0.233693	EF IvsU-EA IvsU
ENSG00000185361	TNFAIP8L1	-0.895031	0.0409079	0.233875	EF IvsU-EA IvsU
ENSG00000162600	OMA1	0.679565	0.0409274	0.233875	EF IvsU-EA IvsU
ENSG00000100216	TOMM22	-0.650881	0.0409452	0.233875	EF IvsU-EA IvsU
ENSG00000106948	AKNA	-0.701215	0.0410021	0.233991	EF IvsU-EA IvsU
ENSG00000183495	EP400	-0.728074	0.0410225	0.233991	EF IvsU-EA IvsU
ENSG00000136826	KLF4	0.796749	0.0410631	0.234059	EF IvsU-EA IvsU
ENSG00000137207	YIPF3	-0.744621	0.0411497	0.234344	EF IvsU-EA IvsU
ENSG00000163110	PDLIM5	0.564315	0.04117	0.234344	EF IvsU-EA IvsU
ENSG00000152223	EPG5	0.664806	0.0413126	0.234884	EF IvsU-EA IvsU
ENSG00000236901	MIR600HG	-0.967361	0.0413222	0.234884	EF IvsU-EA IvsU
ENSG00000119396	RAB14	0.586441	0.0413588	0.234911	EF IvsU-EA IvsU
ENSG00000059588	TARBP1	-0.596602	0.0413842	0.234911	EF IvsU-EA IvsU
ENSG00000162645	GBP2	0.955731	0.0414606	0.235182	EF IvsU-EA IvsU
ENSG00000214046	SMIM7	-0.709048	0.0415352	0.235442	EF IvsU-EA IvsU
ENSG00000100385	IL2RB	-0.890454	0.0416079	0.235663	EF IvsU-EA IvsU
ENSG00000100439	ABHD4	-0.688156	0.041638	0.235663	EF IvsU-EA IvsU
ENSG00000104894	CD37	-0.816438	0.0416666	0.235663	EF IvsU-EA IvsU
ENSG00000105519	CAPS	-1.00514	0.0416889	0.235663	EF IvsU-EA IvsU
ENSG00000058600	POLR3E	-0.664444	0.0417217	0.235686	EF IvsU-EA IvsU
ENSG00000211772	TRBC2	-0.843616	0.0418234	0.235865	EF IvsU-EA IvsU
ENSG00000123684	LPGAT1	0.672987	0.0418802	0.235865	EF IvsU-EA IvsU
ENSG00000175582	RAB6A	0.704599	0.0418873	0.235865	EF IvsU-EA IvsU
ENSG00000213281	NRAS	0.717157	0.0418962	0.235865	EF IvsU-EA IvsU
ENSG00000089157	RPLP0	-0.857553	0.0418971	0.235865	EF IvsU-EA IvsU
ENSG00000100413	POLR3H	-1.08716	0.0419359	0.235896	EF IvsU-EA IvsU
ENSG00000185122	HSF1	-1.03161	0.0419601	0.235896	EF IvsU-EA IvsU
ENSG00000197586	ENTPD6	-0.806974	0.042038	0.236172	EF IvsU-EA IvsU
ENSG00000069974	RAB27A	0.918483	0.0421766	0.236691	EF IvsU-EA IvsU
ENSG00000174799	CEP135	0.610016	0.0421881	0.236691	EF IvsU-EA IvsU
ENSG00000106803	SEC61B	0.790831	0.0422408	0.236723	EF IvsU-EA IvsU
ENSG00000116459	ATP5F1	0.608567	0.0422586	0.236723	EF IvsU-EA IvsU
ENSG00000211455	STK38L	0.626879	0.0422803	0.236723	EF IvsU-EA IvsU
ENSG00000135766	EGLN1	0.73654	0.0423363	0.236876	EF IvsU-EA IvsU
ENSG00000057757	PITHD1	-0.710581	0.0423919	0.237025	EF IvsU-EA IvsU
ENSG00000185825	BCAP31	-0.749615	0.0424326	0.237091	EF IvsU-EA IvsU
ENSG00000166377	ATP9B	-0.809771	0.0425249	0.237341	EF IvsU-EA IvsU
ENSG00000053702	NRIP2	-1.00942	0.0425545	0.237341	EF IvsU-EA IvsU
ENSG00000144445	KANSL1L	0.688362	0.042564	0.237341	EF IvsU-EA IvsU
ENSG00000197283	SYNGAP1	-0.739842	0.0426521	0.23745	EF IvsU-EA IvsU
ENSG00000163131	CTSS	0.786039	0.0426686	0.23745	EF IvsU-EA IvsU
ENSG00000087589	CASS4	-0.859488	0.0426705	0.23745	EF IvsU-EA IvsU
ENSG00000162819	BROX	0.614826	0.0427072	0.237494	EF IvsU-EA IvsU
ENSG00000163659	TIPARP	0.595873	0.0427768	0.23772	EF IvsU-EA IvsU
ENSG00000183309	ZNF623	-0.521238	0.0428357	0.237738	EF IvsU-EA IvsU
ENSG00000188986	NELFB	-0.973568	0.0428735	0.237738	EF IvsU-EA IvsU
ENSG00000162729	IGSF8	-1.08289	0.0429123	0.237738	EF IvsU-EA IvsU
ENSG00000114388	NPRL2	-0.765047	0.0429415	0.237738	EF IvsU-EA IvsU
ENSG00000155438	NIFK	0.80321	0.0429541	0.237738	EF IvsU-EA IvsU
ENSG00000132600	PRMT7	-0.957814	0.0429749	0.237738	EF IvsU-EA IvsU
ENSG00000130826	DKC1	-0.543985	0.0429829	0.237738	EF IvsU-EA IvsU
ENSG00000142867	BCL10	0.587779	0.0430454	0.237924	EF IvsU-EA IvsU
ENSG00000169764	UGP2	0.56005	0.0431007	0.238069	EF IvsU-EA IvsU
ENSG00000051382	PIK3CB	0.571793	0.0431524	0.238078	EF IvsU-EA IvsU
ENSG00000131171	SH3BGRL	0.773653	0.0431615	0.238078	EF IvsU-EA IvsU
ENSG00000176148	TCP11L1	-0.572429	0.0431893	0.238078	EF IvsU-EA IvsU
ENSG00000140521	POLG	-0.597074	0.0432981	0.238517	EF IvsU-EA IvsU
ENSG00000164758	MED30	0.999085	0.0433679	0.238742	EF IvsU-EA IvsU
ENSG00000115514	TXNDC9	1.12792	0.0434671	0.238954	EF IvsU-EA IvsU
ENSG00000102805	CLN5	0.768457	0.0435027	0.238954	EF IvsU-EA IvsU
ENSG00000100994	PYGB	-0.774245	0.0435429	0.238954	EF IvsU-EA IvsU
ENSG00000136167	LCP1	0.791197	0.0435484	0.238954	EF IvsU-EA IvsU
ENSG00000005379	BZRAP1	-0.831403	0.0435665	0.238954	EF IvsU-EA IvsU
ENSG00000127954	STEAP4	1.28488	0.043604	0.238954	EF IvsU-EA IvsU
ENSG00000069943	PIGB	0.854762	0.0436103	0.238954	EF IvsU-EA IvsU
ENSG00000227500	SCAMP4	-1.0596	0.0437375	0.239491	EF IvsU-EA IvsU
ENSG00000149136	SSRP1	-0.688203	0.0437994	0.239557	EF IvsU-EA IvsU
ENSG00000103415	HMOX2	-0.658753	0.0438079	0.239557	EF IvsU-EA IvsU
ENSG00000133985	TTC9	-0.948912	0.0438824	0.239658	EF IvsU-EA IvsU
ENSG00000143110	C1orf162	0.557423	0.0439301	0.239658	EF IvsU-EA IvsU
ENSG00000132819	RBM38	-0.90635	0.0439354	0.239658	EF IvsU-EA IvsU
ENSG00000164211	STARD4	0.693667	0.0439927	0.239658	EF IvsU-EA IvsU
ENSG00000128563	PRKRIP1	-0.619658	0.0439936	0.239658	EF IvsU-EA IvsU
ENSG00000138660	AP1AR	0.776182	0.0440015	0.239658	EF IvsU-EA IvsU
ENSG00000172159	FRMD3	1.00878	0.044123	0.24016	EF IvsU-EA IvsU
ENSG00000132382	MYBBP1A	-1.07954	0.0441747	0.240282	EF IvsU-EA IvsU
ENSG00000138433	CIR1	0.946486	0.0442776	0.240683	EF IvsU-EA IvsU
ENSG00000126838	PZP	-0.955593	0.0444035	0.24084	EF IvsU-EA IvsU
ENSG00000205250	E2F4	-0.871388	0.0444348	0.24084	EF IvsU-EA IvsU
ENSG00000106123	EPHB6	-1.09481	0.0444438	0.24084	EF IvsU-EA IvsU
ENSG00000188342	GTF2F2	0.743952	0.0444493	0.24084	EF IvsU-EA IvsU
ENSG00000155744	FAM126B	1.05556	0.0445484	0.24084	EF IvsU-EA IvsU
ENSG00000185728	YTHDF3	0.565541	0.0445783	0.24084	EF IvsU-EA IvsU
ENSG00000196204	RNF216P1	-0.669877	0.0445897	0.24084	EF IvsU-EA IvsU
ENSG00000206418	RAB12	0.631537	0.0446034	0.24084	EF IvsU-EA IvsU
ENSG00000108578	BLMH	-0.668299	0.044651	0.24084	EF IvsU-EA IvsU
ENSG00000179632	MAF1	-0.867832	0.0446529	0.24084	EF IvsU-EA IvsU
ENSG00000134256	CD101	-0.950105	0.04466	0.24084	EF IvsU-EA IvsU
ENSG00000255302	EID1	0.907872	0.0446717	0.24084	EF IvsU-EA IvsU
ENSG00000076201	PTPN23	-0.872657	0.0446881	0.24084	EF IvsU-EA IvsU
ENSG00000139625	MAP3K12	-0.803807	0.0447273	0.240893	EF IvsU-EA IvsU
ENSG00000151923	TIAL1	0.64953	0.0447715	0.240974	EF IvsU-EA IvsU
ENSG00000119048	UBE2B	0.969596	0.0448516	0.240999	EF IvsU-EA IvsU
ENSG00000134326	CMPK2	1.09369	0.0448611	0.240999	EF IvsU-EA IvsU
ENSG00000119878	CRIPT	0.816128	0.0448647	0.240999	EF IvsU-EA IvsU
ENSG00000211677	IGLC2	-0.995263	0.0449109	0.240999	EF IvsU-EA IvsU
ENSG00000120802	TMPO	0.712064	0.0449231	0.240999	EF IvsU-EA IvsU
ENSG00000104626	ERI1	0.740816	0.0450021	0.241127	EF IvsU-EA IvsU
ENSG00000198455	ZXDB	-0.687172	0.0450081	0.241127	EF IvsU-EA IvsU
ENSG00000124207	CSE1L	0.757569	0.045035	0.241127	EF IvsU-EA IvsU
ENSG00000135968	GCC2	0.716688	0.0451089	0.241365	EF IvsU-EA IvsU
ENSG00000132849	INADL	-0.620665	0.0451453	0.241402	EF IvsU-EA IvsU
ENSG00000100023	PPIL2	-0.68844	0.0452537	0.241612	EF IvsU-EA IvsU
ENSG00000132530	XAF1	1.12049	0.0452844	0.241612	EF IvsU-EA IvsU
ENSG00000182504	CEP97	0.701543	0.0453082	0.241612	EF IvsU-EA IvsU
ENSG00000174004	NRROS	-1.01627	0.0453311	0.241612	EF IvsU-EA IvsU
ENSG00000164251	F2RL1	0.72536	0.0453659	0.241612	EF IvsU-EA IvsU
ENSG00000177082	WDR73	-0.636633	0.0453956	0.241612	EF IvsU-EA IvsU
ENSG00000087087	SRRT	-0.696402	0.045409	0.241612	EF IvsU-EA IvsU
ENSG00000166889	PATL1	0.756628	0.0454199	0.241612	EF IvsU-EA IvsU
ENSG00000115966	ATF2	0.672289	0.0454568	0.241651	EF IvsU-EA IvsU
ENSG00000131165	CHMP1A	-0.747983	0.045525	0.241857	EF IvsU-EA IvsU
ENSG00000130770	ATPIF1	-0.639863	0.0456634	0.242436	EF IvsU-EA IvsU
ENSG00000069869	NEDD4	-0.958554	0.0457177	0.242567	EF IvsU-EA IvsU
ENSG00000008283	CYB561	-0.854946	0.045804	0.242868	EF IvsU-EA IvsU
ENSG00000126107	HECTD3	-0.836365	0.0459029	0.24311	EF IvsU-EA IvsU
ENSG00000034152	MAP2K3	-0.927208	0.045909	0.24311	EF IvsU-EA IvsU
ENSG00000068784	SRBD1	0.618039	0.0460137	0.243218	EF IvsU-EA IvsU
ENSG00000119917	IFIT3	1.34555	0.0460538	0.243218	EF IvsU-EA IvsU
ENSG00000171791	BCL2	-0.724113	0.046063	0.243218	EF IvsU-EA IvsU
ENSG00000172922	RNASEH2C	-0.758137	0.0460668	0.243218	EF IvsU-EA IvsU
ENSG00000164347	GFM2	0.710946	0.0460775	0.243218	EF IvsU-EA IvsU
ENSG00000093144	ECHDC1	0.647028	0.0461289	0.243313	EF IvsU-EA IvsU
ENSG00000155097	ATP6V1C1	0.61283	0.0461547	0.243313	EF IvsU-EA IvsU
ENSG00000189233	NUGGC	-0.771472	0.0462286	0.243546	EF IvsU-EA IvsU
ENSG00000058063	ATP11B	0.651006	0.0463221	0.243882	EF IvsU-EA IvsU
ENSG00000185504	C17orf70	-0.975764	0.0463601	0.243926	EF IvsU-EA IvsU
ENSG00000198055	GRK6	-0.729169	0.046468	0.244228	EF IvsU-EA IvsU
ENSG00000164136	IL15	0.80124	0.0464771	0.244228	EF IvsU-EA IvsU
ENSG00000140299	BNIP2	0.613675	0.0466323	0.244368	EF IvsU-EA IvsU
ENSG00000137364	TPMT	0.767774	0.0466381	0.244368	EF IvsU-EA IvsU
ENSG00000115268	RPS15	-0.808223	0.0466502	0.244368	EF IvsU-EA IvsU
ENSG00000146285	SCML4	-0.633891	0.0466563	0.244368	EF IvsU-EA IvsU
ENSG00000100038	TOP3B	-0.651513	0.0466756	0.244368	EF IvsU-EA IvsU
ENSG00000126822	PLEKHG3	-0.774992	0.0466988	0.244368	EF IvsU-EA IvsU
ENSG00000133612	AGAP3	-0.955211	0.0467317	0.244368	EF IvsU-EA IvsU
ENSG00000090520	DNAJB11	0.643018	0.0467419	0.244368	EF IvsU-EA IvsU
ENSG00000223380	SEC22B	0.65018	0.0467869	0.244447	EF IvsU-EA IvsU
ENSG00000168237	GLYCTK	-0.998898	0.0469407	0.244693	EF IvsU-EA IvsU
ENSG00000106034	CPED1	0.849684	0.0469479	0.244693	EF IvsU-EA IvsU
ENSG00000134152	KATNBL1	0.849754	0.046973	0.244693	EF IvsU-EA IvsU
ENSG00000171928	TVP23B	0.562894	0.0470605	0.244693	EF IvsU-EA IvsU
ENSG00000119820	YIPF4	0.644399	0.0470623	0.244693	EF IvsU-EA IvsU
ENSG00000205423	CNEP1R1	0.814926	0.0470832	0.244693	EF IvsU-EA IvsU
ENSG00000105443	CYTH2	-0.870529	0.0470964	0.244693	EF IvsU-EA IvsU
ENSG00000167716	WDR81	-0.831665	0.0471022	0.244693	EF IvsU-EA IvsU
ENSG00000099875	MKNK2	-0.803213	0.0471158	0.244693	EF IvsU-EA IvsU
ENSG00000103502	CDIPT	-0.914141	0.0471341	0.244693	EF IvsU-EA IvsU
ENSG00000219481	NBPF1	-0.742765	0.0471618	0.244693	EF IvsU-EA IvsU
ENSG00000170260	ZNF212	-0.777942	0.0472187	0.244833	EF IvsU-EA IvsU
ENSG00000137161	CNPY3	-0.803251	0.0472914	0.245056	EF IvsU-EA IvsU
ENSG00000136250	AOAH	0.549314	0.0473489	0.245196	EF IvsU-EA IvsU
ENSG00000196683	TOMM7	-0.766908	0.0474077	0.245196	EF IvsU-EA IvsU
ENSG00000095787	WAC	0.667437	0.0474159	0.245196	EF IvsU-EA IvsU
ENSG00000076641	PAG1	0.573503	0.047438	0.245196	EF IvsU-EA IvsU
ENSG00000117385	LEPRE1	-0.717204	0.0475202	0.245347	EF IvsU-EA IvsU
ENSG00000130827	PLXNA3	-0.995578	0.047527	0.245347	EF IvsU-EA IvsU
ENSG00000086848	ALG9	-0.679624	0.0476017	0.245435	EF IvsU-EA IvsU
ENSG00000065029	ZNF76	-0.723714	0.0476443	0.245435	EF IvsU-EA IvsU
ENSG00000160131	VMA21	0.777238	0.0477508	0.245435	EF IvsU-EA IvsU
ENSG00000187325	TAF9B	0.797939	0.0477686	0.245435	EF IvsU-EA IvsU
ENSG00000174151	CYB561D1	-0.655692	0.0477798	0.245435	EF IvsU-EA IvsU
ENSG00000175756	AURKAIP1	-0.886846	0.0478111	0.245435	EF IvsU-EA IvsU
ENSG00000179941	BBS10	0.851825	0.0478123	0.245435	EF IvsU-EA IvsU
ENSG00000010244	ZNF207	0.670427	0.0478356	0.245435	EF IvsU-EA IvsU
ENSG00000146083	RNF44	-0.677035	0.0478626	0.245435	EF IvsU-EA IvsU
ENSG00000165487	MICU2	0.61094	0.0478779	0.245435	EF IvsU-EA IvsU
ENSG00000178982	EIF3K	-0.68907	0.0478887	0.245435	EF IvsU-EA IvsU
ENSG00000197020	ZNF100	0.61938	0.0479028	0.245435	EF IvsU-EA IvsU
ENSG00000170142	UBE2E1	0.635364	0.047967	0.24561	EF IvsU-EA IvsU
ENSG00000119655	NPC2	0.660289	0.0480865	0.246068	EF IvsU-EA IvsU
ENSG00000226777	KIAA0125	-0.987655	0.0483151	0.247084	EF IvsU-EA IvsU
ENSG00000156171	DRAM2	0.663639	0.0484308	0.247331	EF IvsU-EA IvsU
ENSG00000063244	U2AF2	-0.661507	0.0484356	0.247331	EF IvsU-EA IvsU
ENSG00000101773	RBBP8	0.856621	0.0484556	0.247331	EF IvsU-EA IvsU
ENSG00000101745	ANKRD12	0.672438	0.0484838	0.247331	EF IvsU-EA IvsU
ENSG00000128335	APOL2	0.766343	0.0485433	0.247481	EF IvsU-EA IvsU
ENSG00000096070	BRPF3	-0.730057	0.0486036	0.247528	EF IvsU-EA IvsU
ENSG00000049656	CLPTM1L	-0.589703	0.0486366	0.247528	EF IvsU-EA IvsU
ENSG00000177192	PUS1	-0.853525	0.0486431	0.247528	EF IvsU-EA IvsU
ENSG00000102543	CDADC1	0.869917	0.048692	0.247623	EF IvsU-EA IvsU
ENSG00000123636	BAZ2B	0.806716	0.0487813	0.247924	EF IvsU-EA IvsU
ENSG00000182199	SHMT2	-0.785042	0.0488556	0.248148	EF IvsU-EA IvsU
ENSG00000120318	ARAP3	-1.10324	0.0490429	0.248945	EF IvsU-EA IvsU
ENSG00000137802	MAPKBP1	-0.765556	0.049161	0.24939	EF IvsU-EA IvsU
ENSG00000105726	ATP13A1	-0.779202	0.0492088	0.249479	EF IvsU-EA IvsU
ENSG00000141985	SH3GL1	-0.827978	0.0492694	0.249486	EF IvsU-EA IvsU
ENSG00000108509	CAMTA2	-0.888663	0.0492711	0.249486	EF IvsU-EA IvsU
ENSG00000177830	CHID1	-1.05561	0.0493119	0.2495	EF IvsU-EA IvsU
ENSG00000090554	FLT3LG	-1.10328	0.049365	0.2495	EF IvsU-EA IvsU
ENSG00000070367	EXOC5	0.606181	0.0493651	0.2495	EF IvsU-EA IvsU
ENSG00000166225	FRS2	0.60647	0.0494672	0.249717	EF IvsU-EA IvsU
ENSG00000187164	KIAA1598	0.782062	0.0494687	0.249717	EF IvsU-EA IvsU
ENSG00000131686	CA6	-1.14866	0.0495189	0.249816	EF IvsU-EA IvsU
ENSG00000138646	HERC5	1.1768	0.0495893	0.250018	EF IvsU-EA IvsU
ENSG00000204590	GNL1	-0.890134	0.0496237	0.250038	EF IvsU-EA IvsU
ENSG00000204387	C6orf48	-0.834318	0.0497562	0.250552	EF IvsU-EA IvsU
ENSG00000111912	NCOA7	0.712237	0.049846	0.250807	EF IvsU-EA IvsU
ENSG00000122224	LY9	-0.667307	0.0498888	0.250807	EF IvsU-EA IvsU
ENSG00000135926	TMBIM1	-0.639945	0.0498986	0.250807	EF IvsU-EA IvsU
ENSG00000168758	SEMA4C	-0.891786	0.0499579	0.250878	EF IvsU-EA IvsU
ENSG00000196696	PDXDC2P	-0.850267	0.0500129	0.250878	EF IvsU-EA IvsU
ENSG00000144048	DUSP11	0.580455	0.05014	0.250878	EF IvsU-EA IvsU
ENSG00000068366	ACSL4	0.773098	0.0501452	0.250878	EF IvsU-EA IvsU
ENSG00000112851	ERBB2IP	0.724279	0.0501546	0.250878	EF IvsU-EA IvsU
ENSG00000135924	DNAJB2	-0.837889	0.0501769	0.250878	EF IvsU-EA IvsU
ENSG00000143119	CD53	0.588002	0.0501906	0.250878	EF IvsU-EA IvsU
ENSG00000138029	HADHB	0.543547	0.0502792	0.250878	EF IvsU-EA IvsU
ENSG00000168071	CCDC88B	-0.76155	0.0502923	0.250878	EF IvsU-EA IvsU
ENSG00000117228	GBP1	1.47264	0.0502955	0.250878	EF IvsU-EA IvsU
ENSG00000105136	ZNF419	-0.745917	0.050372	0.250878	EF IvsU-EA IvsU
ENSG00000143622	RIT1	0.587964	0.0503742	0.250878	EF IvsU-EA IvsU
ENSG00000100815	TRIP11	0.630682	0.0503818	0.250878	EF IvsU-EA IvsU
ENSG00000133316	WDR74	-0.762469	0.0503832	0.250878	EF IvsU-EA IvsU
ENSG00000099968	BCL2L13	-0.578915	0.0503996	0.250878	EF IvsU-EA IvsU
ENSG00000171862	PTEN	0.825584	0.0504194	0.250878	EF IvsU-EA IvsU
ENSG00000083845	RPS5	-0.692719	0.0504324	0.250878	EF IvsU-EA IvsU
ENSG00000198189	HSD17B11	0.665726	0.0504813	0.250969	EF IvsU-EA IvsU
ENSG00000182150	ERCC6L2	0.628303	0.0505749	0.25099	EF IvsU-EA IvsU
ENSG00000103313	MEFV	0.640364	0.0506095	0.25099	EF IvsU-EA IvsU
ENSG00000183484	GPR132	-0.783602	0.0506129	0.25099	EF IvsU-EA IvsU
ENSG00000198518	HIST1H4E	-0.672162	0.0506208	0.25099	EF IvsU-EA IvsU
ENSG00000178761	FAM219B	-0.769137	0.0506383	0.25099	EF IvsU-EA IvsU
ENSG00000155229	MMS19	-0.576331	0.0507283	0.251284	EF IvsU-EA IvsU
ENSG00000148337	CIZ1	-0.821741	0.0507634	0.251307	EF IvsU-EA IvsU
ENSG00000134698	AGO4	0.652479	0.050825	0.25146	EF IvsU-EA IvsU
ENSG00000168405	CMAHP	0.564873	0.0508744	0.251486	EF IvsU-EA IvsU
ENSG00000171291	ZNF439	-0.693645	0.0508917	0.251486	EF IvsU-EA IvsU
ENSG00000144504	ANKMY1	-0.858378	0.0510271	0.251883	EF IvsU-EA IvsU
ENSG00000070047	PHRF1	-0.761409	0.0510334	0.251883	EF IvsU-EA IvsU
ENSG00000091592	NLRP1	-0.614396	0.0510976	0.252009	EF IvsU-EA IvsU
ENSG00000111875	ASF1A	0.700083	0.0511696	0.252009	EF IvsU-EA IvsU
ENSG00000116711	PLA2G4A	0.882691	0.0511874	0.252009	EF IvsU-EA IvsU
ENSG00000127837	AAMP	-0.866414	0.0512151	0.252009	EF IvsU-EA IvsU
ENSG00000106733	NMRK1	0.650033	0.0512524	0.252009	EF IvsU-EA IvsU
ENSG00000119318	RAD23B	0.623443	0.0512687	0.252009	EF IvsU-EA IvsU
ENSG00000110448	CD5	-0.78521	0.0512792	0.252009	EF IvsU-EA IvsU
ENSG00000117643	MAN1C1	-0.707006	0.0513046	0.252009	EF IvsU-EA IvsU
ENSG00000136040	PLXNC1	0.74758	0.0513581	0.252121	EF IvsU-EA IvsU
ENSG00000059758	CDK17	0.61531	0.0514042	0.252197	EF IvsU-EA IvsU
ENSG00000164219	PGGT1B	0.538078	0.051482	0.252428	EF IvsU-EA IvsU
ENSG00000140326	CDAN1	-0.816337	0.0515419	0.252571	EF IvsU-EA IvsU
ENSG00000103326	CAPN15	-1.01681	0.0516453	0.252869	EF IvsU-EA IvsU
ENSG00000126457	PRMT1	-0.795988	0.0516645	0.252869	EF IvsU-EA IvsU
ENSG00000139613	SMARCC2	-0.627968	0.0518045	0.253404	EF IvsU-EA IvsU
ENSG00000235750	KIAA0040	0.745153	0.0519262	0.253769	EF IvsU-EA IvsU
ENSG00000122545	SEPT7	0.624907	0.0519683	0.253769	EF IvsU-EA IvsU
ENSG00000135372	NAT10	-0.530782	0.051972	0.253769	EF IvsU-EA IvsU
ENSG00000028839	TBPL1	0.873059	0.0520656	0.254075	EF IvsU-EA IvsU
ENSG00000006062	MAP3K14	-0.840548	0.0521688	0.25412	EF IvsU-EA IvsU
ENSG00000104643	MTMR9	0.609235	0.0521745	0.25412	EF IvsU-EA IvsU
ENSG00000205302	SNX2	0.616377	0.0521907	0.25412	EF IvsU-EA IvsU
ENSG00000092847	AGO1	-0.535425	0.0521986	0.25412	EF IvsU-EA IvsU
ENSG00000198453	ZNF568	-0.868893	0.0523416	0.254122	EF IvsU-EA IvsU
ENSG00000138468	SENP7	0.705611	0.052362	0.254122	EF IvsU-EA IvsU
ENSG00000102900	NUP93	-0.60911	0.0523864	0.254122	EF IvsU-EA IvsU
ENSG00000174989	FBXW8	-0.739676	0.0523951	0.254122	EF IvsU-EA IvsU
ENSG00000186575	NF2	-0.645267	0.0524003	0.254122	EF IvsU-EA IvsU
ENSG00000147224	PRPS1	-0.68783	0.0524015	0.254122	EF IvsU-EA IvsU
ENSG00000122490	PQLC1	-0.756546	0.0524258	0.254122	EF IvsU-EA IvsU
ENSG00000163754	GYG1	0.793297	0.0524468	0.254122	EF IvsU-EA IvsU
ENSG00000204560	DHX16	-0.591542	0.0526065	0.254746	EF IvsU-EA IvsU
ENSG00000132182	NUP210	-0.618144	0.0526715	0.25491	EF IvsU-EA IvsU
ENSG00000136807	CDK9	-0.763502	0.0527109	0.25494	EF IvsU-EA IvsU
ENSG00000154305	MIA3	0.582106	0.0527398	0.25494	EF IvsU-EA IvsU
ENSG00000169991	IFFO2	-0.692274	0.0528224	0.255138	EF IvsU-EA IvsU
ENSG00000010292	NCAPD2	-0.703169	0.0528429	0.255138	EF IvsU-EA IvsU
ENSG00000100596	SPTLC2	0.562521	0.05288	0.255167	EF IvsU-EA IvsU
ENSG00000157514	TSC22D3	-0.878301	0.0530222	0.255599	EF IvsU-EA IvsU
ENSG00000103995	CEP152	0.800561	0.0530519	0.255599	EF IvsU-EA IvsU
ENSG00000177169	ULK1	-1.02912	0.0531057	0.255599	EF IvsU-EA IvsU
ENSG00000139192	TAPBPL	-0.638147	0.0531149	0.255599	EF IvsU-EA IvsU
ENSG00000005893	LAMP2	0.782916	0.0531252	0.255599	EF IvsU-EA IvsU
ENSG00000138071	ACTR2	0.678724	0.0531615	0.255624	EF IvsU-EA IvsU
ENSG00000131370	SH3BP5	-0.81874	0.0532308	0.255767	EF IvsU-EA IvsU
ENSG00000174405	LIG4	0.608561	0.0532536	0.255767	EF IvsU-EA IvsU
ENSG00000143924	EML4	0.591728	0.0533167	0.255806	EF IvsU-EA IvsU
ENSG00000163945	UVSSA	-0.67408	0.0533241	0.255806	EF IvsU-EA IvsU
ENSG00000131043	AAR2	-0.801728	0.0534045	0.255938	EF IvsU-EA IvsU
ENSG00000135596	MICAL1	-0.733163	0.0534139	0.255938	EF IvsU-EA IvsU
ENSG00000143621	ILF2	-0.75067	0.0534817	0.256032	EF IvsU-EA IvsU
ENSG00000011243	AKAP8L	-0.602028	0.0534959	0.256032	EF IvsU-EA IvsU
ENSG00000179115	FARSA	-0.925643	0.0537507	0.256937	EF IvsU-EA IvsU
ENSG00000158769	F11R	-0.783929	0.0537661	0.256937	EF IvsU-EA IvsU
ENSG00000125304	TM9SF2	0.546582	0.053779	0.256937	EF IvsU-EA IvsU
ENSG00000198131	ZNF544	-0.760994	0.0538262	0.256962	EF IvsU-EA IvsU
ENSG00000100852	ARHGAP5	0.653815	0.0538866	0.256962	EF IvsU-EA IvsU
ENSG00000090565	RAB11FIP3	-0.736719	0.0538983	0.256962	EF IvsU-EA IvsU
ENSG00000118596	SLC16A7	0.699891	0.0539256	0.256962	EF IvsU-EA IvsU
ENSG00000132694	ARHGEF11	0.629547	0.0539407	0.256962	EF IvsU-EA IvsU
ENSG00000122862	SRGN	0.768592	0.0540079	0.257133	EF IvsU-EA IvsU
ENSG00000078687	TNRC6C	-0.536724	0.0541686	0.257716	EF IvsU-EA IvsU
ENSG00000104974	LILRA1	0.565991	0.0541931	0.257716	EF IvsU-EA IvsU
ENSG00000253309	SERPINE3	0.930876	0.054363	0.258333	EF IvsU-EA IvsU
ENSG00000163956	LRPAP1	-0.607361	0.0544036	0.258333	EF IvsU-EA IvsU
ENSG00000121851	POLR3GL	-0.729607	0.0544173	0.258333	EF IvsU-EA IvsU
ENSG00000174953	DHX36	0.636199	0.0545254	0.258586	EF IvsU-EA IvsU
ENSG00000146021	KLHL3	-0.933481	0.0545337	0.258586	EF IvsU-EA IvsU
ENSG00000156261	CCT8	0.680883	0.0545765	0.25864	EF IvsU-EA IvsU
ENSG00000116213	WRAP73	-0.760787	0.0548565	0.259592	EF IvsU-EA IvsU
ENSG00000186432	KPNA4	0.562026	0.0548863	0.259592	EF IvsU-EA IvsU
ENSG00000155099	TMEM55A	1.03472	0.0548989	0.259592	EF IvsU-EA IvsU
ENSG00000111229	ARPC3	0.56293	0.0549276	0.259592	EF IvsU-EA IvsU
ENSG00000178075	GRAMD1C	-1.26053	0.0549355	0.259592	EF IvsU-EA IvsU
ENSG00000084693	AGBL5	-0.671394	0.0551966	0.26054	EF IvsU-EA IvsU
ENSG00000028310	BRD9	-0.67202	0.0551998	0.26054	EF IvsU-EA IvsU
ENSG00000135074	ADAM19	-0.960583	0.0552411	0.260586	EF IvsU-EA IvsU
ENSG00000094914	AAAS	-0.867131	0.0553352	0.260718	EF IvsU-EA IvsU
ENSG00000104903	LYL1	-0.840418	0.0553503	0.260718	EF IvsU-EA IvsU
ENSG00000073969	NSF	0.506777	0.0554037	0.260718	EF IvsU-EA IvsU
ENSG00000163291	PAQR3	0.636343	0.0554474	0.260718	EF IvsU-EA IvsU
ENSG00000062598	ELMO2	0.528463	0.0554669	0.260718	EF IvsU-EA IvsU
ENSG00000080947	CROCCP3	-0.681043	0.0554713	0.260718	EF IvsU-EA IvsU
ENSG00000010539	ZNF200	0.768673	0.0555174	0.260718	EF IvsU-EA IvsU
ENSG00000127125	PPCS	0.58566	0.0555311	0.260718	EF IvsU-EA IvsU
ENSG00000108469	RECQL5	-0.903935	0.055555	0.260718	EF IvsU-EA IvsU
ENSG00000159496	RGL4	-0.716873	0.0556393	0.260964	EF IvsU-EA IvsU
ENSG00000168175	MAPK1IP1L	0.570663	0.0558307	0.261592	EF IvsU-EA IvsU
ENSG00000140988	RPS2	-0.620057	0.0558368	0.261592	EF IvsU-EA IvsU
ENSG00000096401	CDC5L	0.575583	0.0560172	0.262221	EF IvsU-EA IvsU
ENSG00000213079	SCAF8	0.559342	0.0560351	0.262221	EF IvsU-EA IvsU
ENSG00000197429	IPP	-0.754247	0.0560931	0.262343	EF IvsU-EA IvsU
ENSG00000237135	DDX10P1	1.02545	0.0561825	0.262357	EF IvsU-EA IvsU
ENSG00000151422	FER	0.601971	0.0561952	0.262357	EF IvsU-EA IvsU
ENSG00000146834	MEPCE	-0.724339	0.0562096	0.262357	EF IvsU-EA IvsU
ENSG00000109171	SLAIN2	0.585277	0.0562766	0.262357	EF IvsU-EA IvsU
ENSG00000100441	KHNYN	-0.569278	0.0562871	0.262357	EF IvsU-EA IvsU
ENSG00000160179	ABCG1	-0.693321	0.056293	0.262357	EF IvsU-EA IvsU
ENSG00000180539	C9orf139	-1.08482	0.0563277	0.262357	EF IvsU-EA IvsU
ENSG00000205765	C5orf51	0.532701	0.0563517	0.262357	EF IvsU-EA IvsU
ENSG00000232573	RPL3P4	-0.855889	0.0563918	0.262395	EF IvsU-EA IvsU
ENSG00000198862	LTN1	0.587852	0.0564712	0.262615	EF IvsU-EA IvsU
ENSG00000111859	NEDD9	0.593749	0.0566003	0.263066	EF IvsU-EA IvsU
ENSG00000102189	EEA1	0.652339	0.0568252	0.263672	EF IvsU-EA IvsU
ENSG00000087365	SF3B2	-0.794814	0.0568354	0.263672	EF IvsU-EA IvsU
ENSG00000146457	WTAP	0.54614	0.0568618	0.263672	EF IvsU-EA IvsU
ENSG00000112695	COX7A2	0.693144	0.05689	0.263672	EF IvsU-EA IvsU
ENSG00000097033	SH3GLB1	0.646804	0.056923	0.263672	EF IvsU-EA IvsU
ENSG00000145191	EIF2B5	-0.601151	0.0569233	0.263672	EF IvsU-EA IvsU
ENSG00000163554	SPTA1	-0.691586	0.056963	0.263707	EF IvsU-EA IvsU
ENSG00000077254	USP33	0.560644	0.0570282	0.26386	EF IvsU-EA IvsU
ENSG00000078061	ARAF	-0.92408	0.057147	0.264261	EF IvsU-EA IvsU
ENSG00000100422	CERK	-0.592674	0.057225	0.264472	EF IvsU-EA IvsU
ENSG00000169221	TBC1D10B	-0.761475	0.0573024	0.264681	EF IvsU-EA IvsU
ENSG00000171444	MCC	0.678951	0.0573977	0.264972	EF IvsU-EA IvsU
ENSG00000091039	OSBPL8	0.769219	0.0575163	0.265371	EF IvsU-EA IvsU
ENSG00000105373	GLTSCR2	-0.967865	0.0576054	0.265573	EF IvsU-EA IvsU
ENSG00000077458	FAM76B	0.617858	0.0576546	0.265573	EF IvsU-EA IvsU
ENSG00000163479	SSR2	-0.533007	0.0576821	0.265573	EF IvsU-EA IvsU
ENSG00000131943	C19orf12	0.674112	0.0576897	0.265573	EF IvsU-EA IvsU
ENSG00000066135	KDM4A	-0.540737	0.0577521	0.265711	EF IvsU-EA IvsU
ENSG00000116604	MEF2D	-0.74814	0.0580583	0.26697	EF IvsU-EA IvsU
ENSG00000131732	ZCCHC9	0.689051	0.0581084	0.267052	EF IvsU-EA IvsU
ENSG00000110955	ATP5B	-0.650304	0.0581901	0.267277	EF IvsU-EA IvsU
ENSG00000197879	MYO1C	-0.797315	0.0582398	0.267356	EF IvsU-EA IvsU
ENSG00000127526	SLC35E1	-0.551709	0.0583727	0.267816	EF IvsU-EA IvsU
ENSG00000122958	VPS26A	0.573031	0.058457	0.268053	EF IvsU-EA IvsU
ENSG00000111596	CNOT2	0.598198	0.058572	0.268431	EF IvsU-EA IvsU
ENSG00000112033	PPARD	-0.814793	0.0586457	0.268618	EF IvsU-EA IvsU
ENSG00000149930	TAOK2	-0.653299	0.0587259	0.268836	EF IvsU-EA IvsU
ENSG00000152642	GPD1L	-0.606773	0.0589217	0.269493	EF IvsU-EA IvsU
ENSG00000188305	C19orf35	-0.990369	0.0589588	0.269493	EF IvsU-EA IvsU
ENSG00000137845	ADAM10	0.566527	0.0589679	0.269493	EF IvsU-EA IvsU
ENSG00000164654	MIOS	0.579541	0.0590645	0.269784	EF IvsU-EA IvsU
ENSG00000103043	VAC14	-0.677578	0.0591674	0.269907	EF IvsU-EA IvsU
ENSG00000134352	IL6ST	0.621623	0.0591727	0.269907	EF IvsU-EA IvsU
ENSG00000114491	UMPS	-0.67468	0.0592108	0.269907	EF IvsU-EA IvsU
ENSG00000134255	CEPT1	0.585027	0.0592514	0.269907	EF IvsU-EA IvsU
ENSG00000129292	PHF20L1	0.682347	0.0592671	0.269907	EF IvsU-EA IvsU
ENSG00000133805	AMPD3	-0.653019	0.0592889	0.269907	EF IvsU-EA IvsU
ENSG00000071859	FAM50A	-0.816698	0.0593294	0.269942	EF IvsU-EA IvsU
ENSG00000144118	RALB	0.791175	0.0593772	0.27001	EF IvsU-EA IvsU
ENSG00000176095	IP6K1	-0.592947	0.0594503	0.270193	EF IvsU-EA IvsU
ENSG00000103549	RNF40	-0.628144	0.0599009	0.27209	EF IvsU-EA IvsU
ENSG00000160551	TAOK1	0.562108	0.0599673	0.272231	EF IvsU-EA IvsU
ENSG00000072609	CHFR	-0.570453	0.0599984	0.272231	EF IvsU-EA IvsU
ENSG00000158863	FAM160B2	-0.733951	0.0600374	0.272258	EF IvsU-EA IvsU
ENSG00000187231	SESTD1	0.626768	0.0601509	0.272367	EF IvsU-EA IvsU
ENSG00000116852	KIF21B	-0.658258	0.0601826	0.272367	EF IvsU-EA IvsU
ENSG00000254087	LYN	0.779288	0.06022	0.272367	EF IvsU-EA IvsU
ENSG00000143162	CREG1	0.796775	0.060224	0.272367	EF IvsU-EA IvsU
ENSG00000145901	TNIP1	-0.845969	0.0602421	0.272367	EF IvsU-EA IvsU
ENSG00000012061	ERCC1	-0.687913	0.0602606	0.272367	EF IvsU-EA IvsU
ENSG00000164329	PAPD4	0.533144	0.0603159	0.272467	EF IvsU-EA IvsU
ENSG00000139636	LMBR1L	-0.58088	0.060432	0.272842	EF IvsU-EA IvsU
ENSG00000100342	APOL1	0.929586	0.0604753	0.272887	EF IvsU-EA IvsU
ENSG00000086065	CHMP5	0.832376	0.060513	0.272907	EF IvsU-EA IvsU
ENSG00000137502	RAB30	-0.556375	0.0605639	0.27292	EF IvsU-EA IvsU
ENSG00000163820	FYCO1	-0.566542	0.0605937	0.27292	EF IvsU-EA IvsU
ENSG00000156313	RPGR	0.662554	0.0606331	0.27292	EF IvsU-EA IvsU
ENSG00000158869	FCER1G	0.639174	0.0606489	0.27292	EF IvsU-EA IvsU
ENSG00000089060	SLC8B1	-0.777541	0.0608121	0.273504	EF IvsU-EA IvsU
ENSG00000154310	TNIK	-0.529417	0.0610338	0.274351	EF IvsU-EA IvsU
ENSG00000166024	R3HCC1L	0.48078	0.0611637	0.274624	EF IvsU-EA IvsU
ENSG00000187535	IFT140	-0.908691	0.0612267	0.274624	EF IvsU-EA IvsU
ENSG00000170017	ALCAM	0.565609	0.0612332	0.274624	EF IvsU-EA IvsU
ENSG00000189180	ZNF33A	0.626184	0.0612581	0.274624	EF IvsU-EA IvsU
ENSG00000141576	RNF157	-0.70083	0.0612617	0.274624	EF IvsU-EA IvsU
ENSG00000164031	DNAJB14	0.628757	0.061311	0.274648	EF IvsU-EA IvsU
ENSG00000178950	GAK	-0.633733	0.0613341	0.274648	EF IvsU-EA IvsU
ENSG00000186283	TOR3A	-0.784343	0.0614326	0.274905	EF IvsU-EA IvsU
ENSG00000154803	FLCN	-0.594108	0.0614851	0.274905	EF IvsU-EA IvsU
ENSG00000146416	AIG1	0.604261	0.0615086	0.274905	EF IvsU-EA IvsU
ENSG00000179051	RCC2	-0.600753	0.0615253	0.274905	EF IvsU-EA IvsU
ENSG00000104885	DOT1L	-0.812769	0.0615769	0.274967	EF IvsU-EA IvsU
ENSG00000184752	NDUFA12	0.683239	0.0616097	0.274967	EF IvsU-EA IvsU
ENSG00000152256	PDK1	0.625224	0.0616397	0.274967	EF IvsU-EA IvsU
ENSG00000232300	FAM215B	-0.723249	0.0617437	0.275204	EF IvsU-EA IvsU
ENSG00000148943	LIN7C	0.566462	0.0617727	0.275204	EF IvsU-EA IvsU
ENSG00000065559	MAP2K4	0.635345	0.0617984	0.275204	EF IvsU-EA IvsU
ENSG00000101342	TLDC2	0.76486	0.061827	0.275204	EF IvsU-EA IvsU
ENSG00000141258	SGSM2	-0.74852	0.0619608	0.27562	EF IvsU-EA IvsU
ENSG00000188994	ZNF292	0.61185	0.0619875	0.27562	EF IvsU-EA IvsU
ENSG00000247596	TWF2	-0.745195	0.0621259	0.276085	EF IvsU-EA IvsU
ENSG00000181036	FCRL6	-0.732302	0.0621929	0.276234	EF IvsU-EA IvsU
ENSG00000061273	HDAC7	-0.58597	0.0623021	0.276481	EF IvsU-EA IvsU
ENSG00000215021	PHB2	-0.651022	0.0623161	0.276481	EF IvsU-EA IvsU
ENSG00000076513	ANKRD13A	0.533267	0.0623896	0.276658	EF IvsU-EA IvsU
ENSG00000162521	RBBP4	-0.584367	0.0624467	0.276659	EF IvsU-EA IvsU
ENSG00000151726	ACSL1	1.22731	0.0625324	0.276659	EF IvsU-EA IvsU
ENSG00000197077	KIAA1671	-0.926607	0.0625337	0.276659	EF IvsU-EA IvsU
ENSG00000189306	RRP7A	-0.702639	0.0625472	0.276659	EF IvsU-EA IvsU
ENSG00000113648	H2AFY	0.499958	0.0625584	0.276659	EF IvsU-EA IvsU
ENSG00000184154	LRTOMT	-0.692157	0.0627076	0.277046	EF IvsU-EA IvsU
ENSG00000038532	CLEC16A	-0.570795	0.0627239	0.277046	EF IvsU-EA IvsU
ENSG00000178177	LCORL	0.583497	0.0627754	0.277046	EF IvsU-EA IvsU
ENSG00000165102	HGSNAT	-0.586842	0.062781	0.277046	EF IvsU-EA IvsU
ENSG00000138802	SEC24B	0.612189	0.0629564	0.277546	EF IvsU-EA IvsU
ENSG00000008128	CDK11A	-0.573217	0.0629618	0.277546	EF IvsU-EA IvsU
ENSG00000023171	GRAMD1B	1.03235	0.0629966	0.27755	EF IvsU-EA IvsU
ENSG00000158321	AUTS2	-0.710835	0.063101	0.277821	EF IvsU-EA IvsU
ENSG00000205730	ITPRIPL2	0.612406	0.0631259	0.277821	EF IvsU-EA IvsU
ENSG00000182782	HCAR2	1.13937	0.0631659	0.277843	EF IvsU-EA IvsU
ENSG00000165030	NFIL3	0.753417	0.0632293	0.277843	EF IvsU-EA IvsU
ENSG00000131375	CAPN7	0.613744	0.0632323	0.277843	EF IvsU-EA IvsU
ENSG00000129933	MAU2	-0.610199	0.0632687	0.277854	EF IvsU-EA IvsU
ENSG00000127616	SMARCA4	-0.613122	0.0633668	0.278136	EF IvsU-EA IvsU
ENSG00000235194	PPP1R3E	-0.580748	0.0634717	0.278233	EF IvsU-EA IvsU
ENSG00000167863	ATP5H	-0.594411	0.0634776	0.278233	EF IvsU-EA IvsU
ENSG00000128272	ATF4	-0.568446	0.0634904	0.278233	EF IvsU-EA IvsU
ENSG00000239713	APOBEC3G	0.650982	0.0635518	0.278353	EF IvsU-EA IvsU
ENSG00000131408	NR1H2	-0.873762	0.0636187	0.278497	EF IvsU-EA IvsU
ENSG00000119522	DENND1A	0.532709	0.0637673	0.278743	EF IvsU-EA IvsU
ENSG00000116001	TIA1	0.597827	0.0637766	0.278743	EF IvsU-EA IvsU
ENSG00000188976	NOC2L	-0.896302	0.0637767	0.278743	EF IvsU-EA IvsU
ENSG00000076984	MAP2K7	-0.648603	0.06385	0.278915	EF IvsU-EA IvsU
ENSG00000162775	RBM15	-0.516003	0.0641702	0.279915	EF IvsU-EA IvsU
ENSG00000004897	CDC27	0.748168	0.0641924	0.279915	EF IvsU-EA IvsU
ENSG00000196756	SNHG17	-0.777945	0.0642163	0.279915	EF IvsU-EA IvsU
ENSG00000080603	SRCAP	-0.689369	0.0642257	0.279915	EF IvsU-EA IvsU
ENSG00000166439	RNF169	0.505796	0.0642654	0.279915	EF IvsU-EA IvsU
ENSG00000101166	SLMO2	0.556998	0.0642835	0.279915	EF IvsU-EA IvsU
ENSG00000138678	AGPAT9	0.724664	0.0643619	0.279979	EF IvsU-EA IvsU
ENSG00000011405	PIK3C2A	0.546361	0.0643665	0.279979	EF IvsU-EA IvsU
ENSG00000130749	ZC3H4	-0.88234	0.0644126	0.280031	EF IvsU-EA IvsU
ENSG00000075856	SART3	-0.568687	0.0644728	0.280145	EF IvsU-EA IvsU
ENSG00000105352	CEACAM4	0.875391	0.0645578	0.280365	EF IvsU-EA IvsU
ENSG00000171055	FEZ2	0.595423	0.0647142	0.280709	EF IvsU-EA IvsU
ENSG00000170892	TSEN34	0.711827	0.0647331	0.280709	EF IvsU-EA IvsU
ENSG00000197070	ARRDC1	-0.794387	0.0647684	0.280709	EF IvsU-EA IvsU
ENSG00000137413	TAF8	-0.615972	0.0648147	0.280709	EF IvsU-EA IvsU
ENSG00000073050	XRCC1	-0.727559	0.064844	0.280709	EF IvsU-EA IvsU
ENSG00000112561	TFEB	-0.736656	0.0648601	0.280709	EF IvsU-EA IvsU
ENSG00000204252	HLA-DOA	-0.83021	0.0648866	0.280709	EF IvsU-EA IvsU
ENSG00000197037	ZSCAN25	-0.605236	0.0649105	0.280709	EF IvsU-EA IvsU
ENSG00000164167	LSM6	0.742101	0.0650886	0.281263	EF IvsU-EA IvsU
ENSG00000064763	FAR2	0.660982	0.0651073	0.281263	EF IvsU-EA IvsU
ENSG00000078699	CBFA2T2	-0.546078	0.0652609	0.281779	EF IvsU-EA IvsU
ENSG00000185024	BRF1	-0.758431	0.0653533	0.281812	EF IvsU-EA IvsU
ENSG00000090615	GOLGA3	-0.52165	0.0653553	0.281812	EF IvsU-EA IvsU
ENSG00000071243	ING3	0.62066	0.0654014	0.281812	EF IvsU-EA IvsU
ENSG00000069956	MAPK6	0.675883	0.065406	0.281812	EF IvsU-EA IvsU
ENSG00000147443	DOK2	-0.808994	0.0654893	0.282023	EF IvsU-EA IvsU
ENSG00000116922	C1orf109	-0.743084	0.0655577	0.282151	EF IvsU-EA IvsU
ENSG00000167536	DHRS13	-1.12401	0.0655878	0.282151	EF IvsU-EA IvsU
ENSG00000111639	MRPL51	-0.82231	0.0656632	0.282325	EF IvsU-EA IvsU
ENSG00000078140	UBE2K	0.523509	0.0656971	0.282325	EF IvsU-EA IvsU
ENSG00000179837	RBM15B	-0.514646	0.0659314	0.283184	EF IvsU-EA IvsU
ENSG00000161016	RPL8	-0.674097	0.0660393	0.283432	EF IvsU-EA IvsU
ENSG00000149292	TTC12	-0.701512	0.0660704	0.283432	EF IvsU-EA IvsU
ENSG00000139597	N4BP2L1	0.565037	0.0661199	0.283432	EF IvsU-EA IvsU
ENSG00000105393	BABAM1	-0.752681	0.0661273	0.283432	EF IvsU-EA IvsU
ENSG00000156858	PRR14	-0.838178	0.066248	0.283731	EF IvsU-EA IvsU
ENSG00000185163	DDX51	-1.11501	0.0663254	0.283731	EF IvsU-EA IvsU
ENSG00000196247	ZNF107	0.700909	0.0663264	0.283731	EF IvsU-EA IvsU
ENSG00000132549	VPS13B	0.630527	0.0663354	0.283731	EF IvsU-EA IvsU
ENSG00000100154	TTC28	-0.810603	0.0664019	0.283862	EF IvsU-EA IvsU
ENSG00000068971	PPP2R5B	-0.894671	0.0664901	0.283862	EF IvsU-EA IvsU
ENSG00000070814	TCOF1	-0.619191	0.0664927	0.283862	EF IvsU-EA IvsU
ENSG00000124789	NUP153	0.548477	0.0665042	0.283862	EF IvsU-EA IvsU
ENSG00000198563	DDX39B	-0.662854	0.0665432	0.283881	EF IvsU-EA IvsU
ENSG00000095319	NUP188	-0.610354	0.0666043	0.283977	EF IvsU-EA IvsU
ENSG00000064726	BTBD1	0.627051	0.0666348	0.283977	EF IvsU-EA IvsU
ENSG00000158062	UBXN11	-0.800458	0.066735	0.284256	EF IvsU-EA IvsU
ENSG00000114573	ATP6V1A	0.570527	0.0667818	0.284307	EF IvsU-EA IvsU
ENSG00000184470	TXNRD2	-0.781801	0.0668467	0.284435	EF IvsU-EA IvsU
ENSG00000167077	MEI1	-0.745828	0.066907	0.284435	EF IvsU-EA IvsU
ENSG00000104921	FCER2	-1.46243	0.0669287	0.284435	EF IvsU-EA IvsU
ENSG00000126353	CCR7	-0.644486	0.0669504	0.284435	EF IvsU-EA IvsU
ENSG00000084676	NCOA1	0.659927	0.0671333	0.284897	EF IvsU-EA IvsU
ENSG00000165525	NEMF	0.579243	0.0671416	0.284897	EF IvsU-EA IvsU
ENSG00000196597	ZNF782	0.696282	0.0671633	0.284897	EF IvsU-EA IvsU
ENSG00000198553	KCNRG	0.758207	0.0675323	0.286315	EF IvsU-EA IvsU
ENSG00000121879	PIK3CA	0.600855	0.0676331	0.28642	EF IvsU-EA IvsU
ENSG00000179832	MROH1	-0.92751	0.0676525	0.28642	EF IvsU-EA IvsU
ENSG00000115241	PPM1G	-0.509836	0.0676619	0.28642	EF IvsU-EA IvsU
ENSG00000171049	FPR2	0.775311	0.0677693	0.286727	EF IvsU-EA IvsU
ENSG00000117859	OSBPL9	0.528176	0.0679464	0.287328	EF IvsU-EA IvsU
ENSG00000187605	TET3	-0.688043	0.0680725	0.287644	EF IvsU-EA IvsU
ENSG00000138496	PARP9	0.816813	0.0680911	0.287644	EF IvsU-EA IvsU
ENSG00000117523	PRRC2C	0.574801	0.0682299	0.288082	EF IvsU-EA IvsU
ENSG00000169313	P2RY12	1.03557	0.0682868	0.288142	EF IvsU-EA IvsU
ENSG00000131018	SYNE1	-0.588271	0.0683144	0.288142	EF IvsU-EA IvsU
ENSG00000179950	PUF60	-0.648778	0.068412	0.288298	EF IvsU-EA IvsU
ENSG00000170185	USP38	0.486918	0.0684217	0.288298	EF IvsU-EA IvsU
ENSG00000204859	ZBTB48	-0.682987	0.0685275	0.28856	EF IvsU-EA IvsU
ENSG00000099917	MED15	-0.626791	0.0685541	0.28856	EF IvsU-EA IvsU
ENSG00000180357	ZNF609	-0.560883	0.0686689	0.288839	EF IvsU-EA IvsU
ENSG00000173039	RELA	-0.704393	0.0687536	0.288839	EF IvsU-EA IvsU
ENSG00000250312	ZNF718	0.92204	0.0687794	0.288839	EF IvsU-EA IvsU
ENSG00000134107	BHLHE40	-0.835583	0.0688323	0.288839	EF IvsU-EA IvsU
ENSG00000101966	XIAP	0.493346	0.0688448	0.288839	EF IvsU-EA IvsU
ENSG00000105643	ARRDC2	-0.552376	0.0688839	0.288839	EF IvsU-EA IvsU
ENSG00000110711	AIP	-0.721315	0.0689	0.288839	EF IvsU-EA IvsU
ENSG00000149485	FADS1	0.6514	0.0689018	0.288839	EF IvsU-EA IvsU
ENSG00000081237	PTPRC	0.771098	0.0689987	0.288981	EF IvsU-EA IvsU
ENSG00000213676	ATF6B	-0.673609	0.0690062	0.288981	EF IvsU-EA IvsU
ENSG00000120685	PROSER1	0.580085	0.0691055	0.289112	EF IvsU-EA IvsU
ENSG00000172932	ANKRD13D	-0.614963	0.0691079	0.289112	EF IvsU-EA IvsU
ENSG00000131242	RAB11FIP4	-0.631673	0.069155	0.289162	EF IvsU-EA IvsU
ENSG00000152556	PFKM	-0.715106	0.0693315	0.28964	EF IvsU-EA IvsU
ENSG00000168421	RHOH	-0.497015	0.0693585	0.28964	EF IvsU-EA IvsU
ENSG00000168769	TET2	0.738378	0.0693752	0.28964	EF IvsU-EA IvsU
ENSG00000104886	PLEKHJ1	-0.832772	0.0694228	0.289661	EF IvsU-EA IvsU
ENSG00000151065	DCP1B	-0.572676	0.069451	0.289661	EF IvsU-EA IvsU
ENSG00000198399	ITSN2	0.554176	0.069643	0.290203	EF IvsU-EA IvsU
ENSG00000111911	HINT3	0.61352	0.0696515	0.290203	EF IvsU-EA IvsU
ENSG00000128585	MKLN1	0.589633	0.0697318	0.290347	EF IvsU-EA IvsU
ENSG00000163634	THOC7	0.739524	0.0697568	0.290347	EF IvsU-EA IvsU
ENSG00000164442	CITED2	-0.812024	0.0698344	0.290515	EF IvsU-EA IvsU
ENSG00000129007	CALML4	0.547771	0.0698679	0.290515	EF IvsU-EA IvsU
ENSG00000048544	MRPS10	0.698796	0.0701686	0.291617	EF IvsU-EA IvsU
ENSG00000166295	ANAPC16	0.619794	0.0702737	0.291663	EF IvsU-EA IvsU
ENSG00000118217	ATF6	0.519179	0.0702894	0.291663	EF IvsU-EA IvsU
ENSG00000105701	FKBP8	-1.14317	0.0703143	0.291663	EF IvsU-EA IvsU
ENSG00000189339	SLC35E2B	-0.519728	0.0703592	0.291663	EF IvsU-EA IvsU
ENSG00000157036	EXOG	-0.610362	0.0703771	0.291663	EF IvsU-EA IvsU
ENSG00000234127	TRIM26	-0.750437	0.0703929	0.291663	EF IvsU-EA IvsU
ENSG00000171853	TRAPPC12	-0.504328	0.0704332	0.291683	EF IvsU-EA IvsU
ENSG00000100147	CCDC134	-1.00893	0.0705723	0.291895	EF IvsU-EA IvsU
ENSG00000116752	BCAS2	0.762545	0.0706372	0.291895	EF IvsU-EA IvsU
ENSG00000111271	ACAD10	-0.595483	0.0706496	0.291895	EF IvsU-EA IvsU
ENSG00000108854	SMURF2	0.583773	0.0707057	0.291895	EF IvsU-EA IvsU
ENSG00000085491	SLC25A24	0.641344	0.0707207	0.291895	EF IvsU-EA IvsU
ENSG00000135899	SP110	0.633424	0.0707305	0.291895	EF IvsU-EA IvsU
ENSG00000182372	CLN8	-0.587139	0.0707365	0.291895	EF IvsU-EA IvsU
ENSG00000090975	PITPNM2	-0.757412	0.0707689	0.291895	EF IvsU-EA IvsU
ENSG00000110514	MADD	-0.595399	0.070831	0.291963	EF IvsU-EA IvsU
ENSG00000170248	PDCD6IP	0.568863	0.0708565	0.291963	EF IvsU-EA IvsU
ENSG00000137710	RDX	0.662168	0.0709128	0.292003	EF IvsU-EA IvsU
ENSG00000120675	DNAJC15	0.615915	0.0709373	0.292003	EF IvsU-EA IvsU
ENSG00000069424	KCNAB2	-0.639803	0.0710358	0.292108	EF IvsU-EA IvsU
ENSG00000166900	STX3	0.795692	0.0710363	0.292108	EF IvsU-EA IvsU
ENSG00000243943	ZNF512	-0.509273	0.0711573	0.292108	EF IvsU-EA IvsU
ENSG00000137959	IFI44L	1.58364	0.0711624	0.292108	EF IvsU-EA IvsU
ENSG00000103510	KAT8	-0.557914	0.0711765	0.292108	EF IvsU-EA IvsU
[truncated: 6,209 more rows]
