# Supplementary material for: Transcriptomic evidence for modulation of host inflammatory responses during febrile Plasmodium falciparum malaria
Source: Sci Rep. 2016 Aug 10;6:31291. doi: 10.1038/srep31291 (PMC4978957; doi:10.1038/srep31291)
Supplement: Supplementary Data S8 [file srep31291-s9.xls]

## Sheet: Table S7 IPA CanonPath Table NF
Canonical Pathway	Neg Log P Value	Ratio	z-score	Molecules
Protein Ubiquitination Pathway	9.68	0.337	NA	USP45,UBE2A,DNAJB4,PSMA7,HLA-B,DNAJC6,DNAJC15,PSMB8,HSPA5,SKP1,PSMC5,USP48,HSPA4,PAN2,UBE2B,BAG1,USP10,USP40,ANAPC11,PSMC2,NEDD4L,BIRC3,USP28,PSMA6,UBE4B,USP36,PSME2,BIRC6,HSPA8,USP31,UBE2G2,UBE2L3,CBL,PSMB2,UBE2G1,UBR1,PSMA5,PSMA4,HSPA13,HSP90AA1,SMURF2,PSMD4,TAP2,UBE2E1,B2M,USP24,USP12,HLA-A,PSMB10,CUL1,HSPA6,USP54,DNAJC13,DNAJA1,TAP1,ANAPC1,UBE2F,USP13,HSP90AB1,PSMC6,USP42,HSPE1,UBE2V1,PSMA3,P…
Role of NFAT in Regulation of the Immune Response	8.71	0.368	-1.732	CD247,PLCB2,CD3E,MAPK1,CD4,PIK3R1,HLA-DQB1,PIK3R4,FCGR1A,CABIN1,GNB4,IKBKB,LCK,PLCB1,GNA13,ATM,ITK,PIK3C2B,PRKCQ,ITPR2,ITPR1,NFKB2,PPP3CC,ATF2,CD3G,PLCG2,ITPR3,ZAP70,RCAN3,GNAT2,LCP2,GNAL,FYN,CAMK4,NFKBIE,HLA-DQA1,FCGR2B,CSNK1E,HLA-DRB1,NFKBIA,AKT1,GNG11,HLA-DMA,HLA-DMB,HLA-DRA,AKT3,CHUK,GNG5,PPP3CA,FCGR3A/FCGR3B,FCGR1B,AKAP5,NRAS,PLCG1,BTK,GNAI3,CALM1 (includes others),RRAS2,MEF2D,FCER1G,LYN,NFA…
Antigen Presentation Pathway	8.54	0.649	NA	B2M,PSMB9,CALR,PDIA3,HLA-A,HLA-B,HLA-DQA1,CIITA,PSMB8,PSMB6,TAP1,MR1,NLRC5,HLA-DRB1,HLA-C,HLA-DMA,HLA-DRA,HLA-DMB,HLA-F,HLA-DPB1,TAP2,TAPBP,HLA-E,HLA-DPA1
CD28 Signaling in T Helper Cells	8.26	0.407	-1.859	CD247,FYN,CAMK4,CD3E,PIK3R1,CD4,NFKBIE,ARPC5,HLA-DQA1,HLA-DQB1,PIK3R4,PTPRC,IKBKB,PAK1,LCK,HLA-DRB1,NFKBIA,AKT1,ACTR3,HLA-DMA,HLA-DMB,HLA-DRA,ARPC3,AKT3,CHUK,PPP3CA,ATM,ITK,PIK3C2B,ACTR2,PTPN6,PRKCQ,ITPR2,MAPK9,PLCG1,PPP3CC,NFKB2,ITPR1,CD3G,CALM1 (includes others),CARD11,BCL10,ZAP70,ITPR3,FCER1G,NFATC2,LCP2,ARPC4
Interferon Signaling	8.13	0.639	3.71	IFIT3,OAS1,JAK1,PTPN2,MX1,IFNGR2,IRF9,IFI35,JAK2,PSMB8,IFITM2,TAP1,MED14,BAK1,IRF1,BCL2,ISG15,IFIT1,IFITM3,IFI6,STAT2,STAT1,IFITM1
iCOS-iCOSL Signaling in T Helper Cells	7.65	0.407	-2.502	CD247,CD40LG,CAMK4,CD3E,PIK3R1,CD4,NFKBIE,HLA-DQA1,HLA-DQB1,PIK3R4,PTPRC,IKBKB,LCK,HLA-DRB1,NFKBIA,AKT1,HLA-DMA,HLA-DMB,HLA-DRA,AKT3,CHUK,PPP3CA,ATM,ITK,IL2RB,PIK3C2B,IL2RG,PRKCQ,ITPR2,PLCG1,PPP3CC,NFKB2,ITPR1,CD3G,CALM1 (includes others),CD40,ZAP70,ITPR3,FCER1G,NFATC2,PLEKHA1,PLEKHA2,LCP2,CAMK2G
Phospholipase C Signaling	6.75	0.308	-0.832	CD247,PLCB2,MPRIP,MAPK1,CD3E,HDAC6,GNB4,LCK,PPP1R12B,HDAC7,MYL4,PLCB1,GNA13,RALGDS,IGHG2,ITK,PRKCQ,HDAC4,HDAC8,ITPR2,RALB,ITGA5,PPP3CC,ITPR1,NFKB2,RAP1A,PLD1,ATF2,HDAC5,PLA2G6,CD3G,ADCY9,RHOQ,PLCG2,PRKCD,ITPR3,ZAP70,PRKCH,ARHGEF18,ARHGEF9,LCP2,PEBP1,FYN,NAPEPLD,CAMK4,ARHGEF7,RPS6KA3,PPP1CB,IGHG1,FCGR2B,PRKCZ,TGM2,GNG11,AHNAK,RHOT1,RHOU,ARHGEF3,GNG5,PPP3CA,MYL12B,PRKCA,MYL12A,NRAS,HDAC1,PLCG1,BTK,…
Calcium-induced T Lymphocyte Apoptosis	6.65	0.469	-3.411	CD247,CAMK4,CD3E,CD4,HLA-DQA1,HLA-DQB1,PRKCZ,CABIN1,LCK,HLA-DRB1,HLA-DMA,HLA-DMB,HLA-DRA,PPP3CA,PRKCA,PRKCQ,ITPR2,HDAC1,PLCG1,PPP3CC,ITPR1,CALM1 (includes others),CD3G,PRKCD,MEF2D,ZAP70,ITPR3,FCER1G,NFATC2,PRKCH
TREM1 Signaling	6.61	0.44	2.263	SIGIRR,NLRP6,ICAM1,MAPK1,TLR8,CIITA,LAT2,JAK2,FCGR2B,AKT1,NLRC3,TLR1,CASP1,TLR7,NOD1,AKT3,STAT5B,NLRC4,TYROBP,MYD88,ITGA5,PLCG1,NFKB2,STAT3,TLR4,NLRC5,NOD2,TLR5,CD40,NLRP12,PLCG2,IL1B,CASP5
Fcγ Receptor-mediated Phagocytosis in Macrophages and Monocytes	6.13	0.398	0.822	FYN,NAPEPLD,MAPK1,PIK3R1,ARPC5,FCGR1A,PRKCZ,YES1,ARF6,PAK1,AKT1,ACTR3,RAB11B,VAMP3,RPS6KB2,ARPC3,AKT3,VASP,FGR,FCGR3A/FCGR3B,PRKCA,ACTR2,PRKCQ,PLCG1,FYB,PLD1,MYO5A,PLA2G6,NCF1,PIP5K1A,CBL,PRKCD,LYN,RAB11A,PRKCH,LCP2,ARPC4
T Cell Receptor Signaling	5.63	0.381	NA	CD247,FYN,CAMK4,CD3E,MAPK1,PIK3R1,CD4,CD8A,PIK3R4,CD8B,PTPRC,IKBKB,LCK,NFKBIA,TXK,CHUK,PPP3CA,ITK,ATM,PIK3C2B,PTPN7,PRKCQ,NRAS,PLCG1,BMX,PPP3CC,NFKB2,BTK,CD3G,CALM1 (includes others),RRAS2,CBL,CARD11,BCL10,ZAP70,NFATC2,LCP2
NF-κB Signaling	5.63	0.32	-0.687	CD40LG,PIK3R1,TGFBR3,TLR8,PIK3R4,IKBKB,LCK,TLR1,TDP2,TRAF5,TAB1,TNFSF13B,ATM,PIK3C2B,PRKCQ,TBK1,NFKB2,CD40,CARD11,IL1RN,PLCG2,ZAP70,PRKACA,INSR,SIGIRR,AZI2,NFKBIE,BMPR2,TNFAIP3,PRKCZ,BRAF,TANK,NFKBIA,AKT1,UBE2V1,IGF1R,TLR7,AKT3,CHUK,NRAS,MYD88,RELB,HDAC1,IL1R1,TLR4,RRAS2,RIPK1,TLR5,BCL10,PELI1,FCER1G,IL1B,MAP3K8,EIF2AK2,MAP3K3
Type I Diabetes Mellitus Signaling	5.53	0.364	2.502	CD247,SOCS3,JAK1,CD3E,MAPK1,HLA-A,NFKBIE,HLA-B,HLA-DQA1,JAK2,HLA-DQB1,FAS,BCL2,IKBKB,PRF1,HLA-DRB1,NFKBIA,HLA-DMA,HLA-DMB,HLA-DRA,BID,CHUK,STAT1,HLA-F,FASLG,CASP3,MYD88,IFNGR2,MAPK9,NFKB2,IL1R1,HSPD1,IRF1,CD3G,RIPK1,HLA-C,FCER1G,IL1B,CYCS,HLA-E
PI3K Signaling in B Lymphocytes	5.49	0.346	-0.781	FYN,PLCB2,CAMK4,MAPK1,PDIA3,PIK3R1,NFKBIE,FCGR2B,PRKCZ,PTPRC,BLK,IKBKB,NFKBIA,AKT1,AKT3,PLCB1,IRS2,CHUK,PLCL1,PPP3CA,ATF3,NRAS,ITPR2,PLCG1,PPP3CC,NFKB2,ITPR1,ATF2,BTK,CALM1 (includes others),TLR4,RRAS2,CBL,CD40,DAPP1,BCL10,PLCG2,ITPR3,LYN,NFATC2,PIK3AP1,PLEKHA1,PLEKHA2,CAMK2G
UVA-Induced MAPK Signaling	5.35	0.386	-1.915	PARP6,PLCB2,MAPK1,PDIA3,PIK3R1,RPS6KA3,PARP12,PIK3R4,PARP9,MTOR,TNKS,PARP15,SMPD4,RPS6KB2,PLCB1,PARP11,RPS6KA2,PLCL1,STAT1,PARP14,PRKCA,ATM,PIK3C2B,NRAS,CASP3,PARP10,ZC3HAV1,MAPK9,PLCG1,RPS6KA5,PARP1,RRAS2,PLCG2,CYCS
Dendritic Cell Maturation	5.29	0.311	1.941	PLCB2,CD40LG,MAPK1,PIK3R1,HLA-B,LTB,HLA-DQB1,PIK3R4,FCGR1A,IKBKB,PLCB1,PLCL1,IGHG2,TAB1,ATM,PIK3C2B,NFKB2,ATF2,CD40,IL1RN,PLCG2,STAT2,IRF8,B2M,ICAM1,HLA-A,PDIA3,LEPR,NFKBIE,HLA-DQA1,IGHG1,JAK2,FCGR2B,HLA-DRB1,AKT1,NFKBIA,HLA-DMA,HLA-DMB,HLA-DRA,AKT3,CHUK,STAT1,FCGR3A/FCGR3B,FCGR1B,MYD88,TYROBP,RELB,IL15,MAPK9,PLCG1,STAT4,TLR4,HLA-C,FCER1G,IL1B
Glucocorticoid Receptor Signaling	5.23	0.276	NA	CD247,JAK1,MAPK1,CD3E,SGK1,SMAD3,PIK3R1,PBX1,GTF2E2,ARID2,TAF10,HSPA5,PIK3R4,FCGR1A,HSPA4,IKBKB,BAG1,SUMO1,SMARCC2,TAB1,ATM,PIK3C2B,MED1,PPP3CC,STAT3,MED14,HSPA8,CD3G,POU2F1,IL1RN,SMARCA2,PRKACA,HSP90AA1,NR3C2,ESR1,PBRM1,ARID1A,ICAM1,NFKBIE,HSPA6,TAF7,JAK2,SMARCA4,PTGES3,PRKAG1,BCL2,GTF2A2,GTF2B,POLR2A,AKT1,NFKBIA,HSP90AB1,ANXA1,AKT3,NCOR1,CHUK,STAT5B,STAT1,PPP3CA,ADRB2,NRAS,MAPK9,CEBPB,TSG101,RR…
PKCθ Signaling in T Lymphocytes	4.74	0.339	2.449	CD247,FYN,CD3E,MAPK1,PIK3R1,CD4,NFKBIE,HLA-DQA1,HLA-DQB1,MAP3K4,PIK3R4,IKBKB,LCK,HLA-DRB1,NFKBIA,HLA-DMA,HLA-DMB,HLA-DRA,CHUK,PPP3CA,ATM,PIK3C2B,PRKCQ,NRAS,PLCG1,PPP3CC,NFKB2,CD3G,RRAS2,POU2F1,CARD11,BCL10,PLCG2,ZAP70,FCER1G,NFATC2,MAP3K8,MAP3K3,LCP2,CAMK2G
Huntington's Disease Signaling	4.51	0.279	-3.55	PLCB2,MAPK1,SGK1,PIK3R1,PIK3R4,HSPA5,HDAC6,GNB4,CTSD,HSPA4,HDAC7,VAMP3,TCERG1,PLCB1,NAPA,ATM,CASP10,PIK3C2B,HDAC4,PRKCQ,CASP3,HDAC8,PSMF1,PSME2,ITPR1,ATF2,HDAC5,HSPA8,ATP5B,PRKCD,CASP2,HTT,PRKCH,SNCA,CASP5,SDHB,HSPA6,CASP4,VTI1B,PRKCZ,TGM2,DYNC1I2,MTOR,AKT1,POLR2A,GNG11,IGF1R,CASP1,AKT3,NCOR1,GNG5,CAPN10,PRKCA,UBB,GLS,HDAC1,MAPK9,HIP1,SIN3A,PSME1,DCTN1,CYCS,NCOR2,CASP7
fMLP Signaling in Neutrophils	4.5	0.343	-1.183	PLCB2,CAMK4,MAPK1,PIK3R1,NFKBIE,ARPC5,PIK3R4,PRKCZ,GNB4,ACTR3,GNG11,NFKBIA,CYBB,PLCB1,ARPC3,GNG5,PPP3CA,ATM,PRKCA,ACTR2,PIK3C2B,PRKCQ,NRAS,ITPR2,FPR2,NFKB2,PPP3CC,ITPR1,GNAI3,CALM1 (includes others),NCF1,RRAS2,PRKCD,ITPR3,NFATC2,PRKCH,ARPC4
Role of NFAT in Cardiac Hypertrophy	4.48	0.296	-1.941	PLCB2,CAMK1,CAMK1D,MAPK1,PIK3R1,PIK3R4,CABIN1,HDAC6,GNB4,HDAC7,PLCB1,PLCL1,ATM,PIK3C2B,HDAC4,PRKCQ,HDAC8,ITPR2,ITPR1,PPP3CC,HDAC5,ADCY9,PLCG2,PRKCD,ITPR3,PRKACA,RCAN3,PRKCH,CAMK2G,IL6ST,CAMK4,PDIA3,PRKCZ,PRKAG1,AKT1,GNG11,IGF1R,AKT3,GNG5,PPP3CA,PRKCA,AKAP5,NRAS,HDAC1,MAPK9,PLCG1,GNAI3,CALM1 (includes others),RRAS2,PRKAR2B,MEF2D,PRKAG2,PRKAR1A
Death Receptor Signaling	4.48	0.359	1.061	PARP6,NFKBIE,TNFSF10,PARP12,PARP9,FAS,BCL2,LIMK1,TANK,IKBKB,TNKS,NFKBIA,PARP15,BID,PARP11,CHUK,BIRC3,FASLG,CASP10,PARP14,CASP3,PARP10,ZC3HAV1,TBK1,NFKB2,XIAP,PARP1,RIPK1,CASP2,CYCS,SPTAN1,CASP7,BIRC2
Nur77 Signaling in T Lymphocytes	4.48	0.421	NA	CD247,CAMK4,CD3E,CASP3,HDAC1,SIN3B,HLA-DQA1,PPP3CC,HLA-DQB1,SIN3A,CABIN1,BCL2,CD3G,CALM1 (includes others),HLA-DRB1,HLA-DMA,MEF2D,HLA-DRA,HLA-DMB,FCER1G,CYCS,MAP3K3,MAP2K5,PPP3CA
IL-3 Signaling	4.12	0.38	-2.041	PIK3C2B,RAPGEF1,PTPN6,NRAS,PRKCQ,JAK1,IL3RA,MAPK1,PIK3R1,PPP3CC,STAT3,JAK2,PIK3R4,PRKCZ,CSF2RB,PAK1,RRAS2,AKT1,FOXO1,PRKCD,AKT3,PRKCH,STAT1,STAT5B,PPP3CA,ATM,PRKCA
Protein Kinase A Signaling	4.11	0.244	-1.546	MYH10,PLCB2,MAPK1,PTPN23,SMAD3,PTPRC,GNB4,DUSP3,PTPRO,TDP2,MYL4,PLCB1,GNA13,ANAPC11,PLCL1,PTPN6,PRKCQ,YWHAE,ITPR2,YWHAB,PTCH1,PPP3CC,NFKB2,ITPR1,PDE4B,RAP1A,PTPRM,PTP4A1,ATF2,PDE8A,ADCY9,H3F3A/H3F3B,PLCG2,PRKCD,ITPR3,CREM,PRKACA,PRKCH,LEF1,H1F0,CAMK2G,FLNB,CAMK4,PDE7A,PTPN2,AKAP8,PTPN13,PDIA3,DUSP6,NFKBIE,DUSP22,PPP1CB,ANAPC1,PHKA2,PRKCZ,PRKAG1,MPPE1,CDC25B,BRAF,PTPN4,DUSP5,PPP1CC,GNG11,NFKBIA,PD…
Tec Kinase Signaling	4.11	0.299	-0.649	FYN,JAK1,PIK3R1,TNFSF10,JAK2,PIK3R4,PRKCZ,FAS,BLK,GNB4,LCK,PAK1,YES1,GNG11,TXK,RHOT1,RHOU,GNA13,GNG5,STAT1,STAT5B,FASLG,FGR,ATM,PRKCA,ITK,PIK3C2B,PRKCQ,MAPK9,PLCG1,ITGA5,BMX,STAT3,NFKB2,STAT4,BTK,GNAI3,TLR4,RHOQ,PLCG2,PRKCD,FCER1G,LYN,GNAT2,STAT2,PRKCH,GNAL
Cytotoxic T Lymphocyte-mediated Apoptosis of Target Cells	3.96	0.5	2.309	B2M,CD247,CASP3,CD3E,HLA-A,HLA-B,FAS,BCL2,CD3G,PRF1,HLA-C,FCER1G,BID,CYCS,CASP7,FASLG
Apoptosis Signaling	3.96	0.348	1.257	MAPK1,NFKBIE,FAS,BCL2,IKBKB,NFKBIA,BID,CHUK,BIRC3,CAPN10,FASLG,CASP10,PRKCA,PRKCQ,NRAS,CASP3,BIRC6,PLCG1,NFKB2,BAK1,XIAP,PARP1,RRAS2,CASP2,PLCG2,CYCS,SPTAN1,BCL2A1,BCL2L11,CASP7,BIRC2
p70S6K Signaling	3.96	0.319	-2	PLCB2,F2RL2,JAK1,F2R,MAPK1,PPP2CA,PDIA3,PIK3R1,PPP2R5B,PIK3R4,PRKCZ,MTOR,AKT1,F2RL1,PPM1L,AKT3,PLCB1,EEF2K,PLCL1,PRKCA,ATM,PIK3C2B,IL2RG,NRAS,PRKCQ,YWHAE,YWHAB,PPP2R5D,PLCG1,PLD1,BTK,GNAI3,RRAS2,PRKCD,PLCG2,PPP2R2B,LYN,PRKCH
Molecular Mechanisms of Cancer	3.95	0.244	NA	RAPGEF1,PLCB2,JAK1,MAPK1,SMAD3,PIK3R1,PIK3R4,LAMTOR3,RB1,PAK1,PLCB1,GNA13,HIPK2,BIRC3,RALGDS,FASLG,TAB1,ATM,CASP10,PIK3C2B,PRKCQ,STK36,CASP3,TFDP1,PTCH1,RALB,CDK6,ITGA5,NFKB2,RAP1A,ADCY9,RASGRF2,CBL,RHOQ,MAX,CCND2,PRKCD,PRKACA,GNAT2,PRKCH,LEF1,ARHGEF18,ARHGEF9,GNAL,CAMK2G,FYN,NFKBIE,ARHGEF7,BMPR2,HIF1A,JAK2,SMAD5,PRKCZ,FAS,PRKAG1,BCL2,CDC25B,BRAF,SYNGAP1,AKT1,NFKBIA,RHOT1,RHOU,AKT3,BID,ARHGEF3,PR…
Activation of IRF by Cytosolic Pattern Recognition Receptors	3.84	0.387	1.225	DHX58,NFKBIE,ZBP1,MAPK9,TBK1,IRF9,NFKB2,ADAR,ATF2,ISG15,IFIH1,TANK,IKBKB,IRF7,RIPK1,NFKBIA,CD40,DDX58,MAVS,STAT2,IKBKAP,CHUK,STAT1,IFIT2
Endothelin-1 Signaling	3.74	0.285	-2.16	PLCB2,MAPK1,PIK3R1,PIK3R4,PLA2G7,PLCB1,GNA13,PLCL1,GUCY1B3,ATM,CASP10,PIK3C2B,PRKCQ,GUCY1A3,CASP3,ITPR2,ITPR1,PLD1,ADCY9,PLA2G6,CASP2,PLCG2,PRKCD,ITPR3,GNAT2,RARRES3,PRKCH,CASP5,GNAL,NAPEPLD,PDIA3,CASP4,PRDX6,PRKCZ,BRAF,PLB1,CASP1,PRKCA,PNPLA8,NRAS,ABHD3,MAPK6,PLCG1,MAPK9,GNAI3,PLA2G4A,RRAS2,PTGS2,CASP7
Breast Cancer Regulation by Stathmin1	3.74	0.277	NA	TUBA1B,PLCB2,CAMK1,CAMK1D,MAPK1,PPP2CA,PIK3R1,PPP2R5B,LIMK2,PIK3R4,LIMK1,GNB4,PAK1,PPM1L,PLCB1,TUBA1C,GNA13,ATM,PIK3C2B,PRKCQ,ITPR2,TUBB2A,ITPR1,ADCY9,PRKCD,PPP2R2B,ITPR3,PRKACA,PRKCH,ARHGEF18,ARHGEF9,CAMK2G,CAMK4,ARHGEF7,PPP1CB,PRKCZ,PRKAG1,PPP1CC,GNG11,ARHGEF3,GNG5,PRKCA,NRAS,TUBB4B,PPP2R5D,TSG101,GNAI3,CALM1 (includes others),RRAS2,PRKAR2B,CDKN1A,PRKAG2,PRKAR1A
CTLA4 Signaling in Cytotoxic T Lymphocytes	3.68	0.341	NA	B2M,CD247,FYN,AP2A1,CD3E,PPP2CA,HLA-A,PIK3R1,HLA-B,PPP2R5B,JAK2,PIK3R4,CD8A,CD8B,LCK,AKT1,PPM1L,AKT3,ATM,PIK3C2B,PTPN6,PPP2R5D,AP1S2,PLCG1,CD3G,HLA-C,PPP2R2B,ZAP70,FCER1G,LCP2
Natural Killer Cell Signaling	3.64	0.318	NA	CD247,FYN,MAPK1,KLRD1,PIK3R1,KLRB1,PIK3R4,CD300A,PRKCZ,LCK,PAK1,AKT1,INPP5B,AKT3,FCGR3A/FCGR3B,PRKCA,ATM,PIK3C2B,PTPN6,KLRC4-KLRK1/KLRK1,PRKCQ,NRAS,TYROBP,PLCG1,LILRB1,NCR1,RRAS2,PRKCD,PLCG2,CD244,ZAP70,FCER1G,PRKCH,SH2D1B,LCP2
Crosstalk between Dendritic Cells and Natural Killer Cells	3.6	0.337	NA	CD40LG,IL15RA,HLA-A,KLRD1,HLA-B,LTB,TNFSF10,FAS,PRF1,HLA-DRB1,MICB,HLA-DRA,TLR7,HLA-F,MICA,FASLG,IL2RB,IL2RG,KLRC4-KLRK1/KLRK1,IL3RA,TYROBP,CD69,IL15,NFKB2,CSF2RB,TLR4,CD40,HLA-C,HLA-E,CAMK2G
phagosome maturation	3.57	0.308	NA	B2M,TUBA1B,RAB5C,PRDX1,ATP6V1C1,PRDX5,HLA-A,HLA-B,DYNLT1,TAP1,VTI1B,PRDX6,DYNC1I2,RAB5A,DYNLL1,HLA-DRB1,HLA-DRA,VAMP3,CYBB,DYNC2H1,TUBA1C,RILP,ATP6V1G1,NAPA,CALR,TUBB4B,TUBB2A,TSG101,DYNC1H1,ATP6V1E1,LAMP2,DYNC1LI2,HLA-C,ATP6V0A2,VPS37B,ATP6V1B2,ATP6V0E1
Aldosterone Signaling in Epithelial Cells	3.57	0.289	-3.8	PLCB2,MAPK1,DNAJB4,PDIA3,SGK1,PIK3R1,DNAJC6,HSPA6,DNAJC13,DNAJC15,HSPA5,PIK3R4,DNAJA1,SLC9A1,PRKCZ,HSPA4,HSP90AB1,HSPE1,PLCB1,PLCL1,PI4KA,PRKCA,ATM,PIK3C2B,PRKCQ,ITPR2,SLC12A2,PLCG1,DNAJC1,ITPR1,HSPD1,DNAJB9,DNAJC11,HSPA8,PIP5K1A,PLCG2,PRKCD,DNAJB11,ITPR3,HSPA13,HSP90AA1,NR3C2,PRKCH,DNAJC7
Thrombin Signaling	3.56	0.274	-1.896	PLCB2,MPRIP,CAMK1,CAMK1D,F2R,MAPK1,PIK3R1,PIK3R4,IKBKB,GNB4,PPP1R12B,MYL4,PLCB1,GNA13,PLCL1,ATM,PIK3C2B,PRKCQ,ITPR2,ITPR1,NFKB2,ADCY9,RHOQ,PRKCD,PLCG2,ITPR3,GNAT2,PRKCH,ARHGEF9,GNAL,CAMK2G,F2RL2,CAMK4,GATA1,PDIA3,PPP1CB,PRKCZ,AKT1,GNG11,RHOT1,RHOU,AKT3,ARHGEF3,GNG5,MYL12B,MYL12A,PRKCA,NRAS,PLCG1,GNAI3,RRAS2,GATA3
NF-κB Activation by Viruses	3.56	0.356	NA	MAPK1,NFKBIE,PIK3R1,CD4,PIK3R4,PRKCZ,IKBKB,LCK,AKT1,NFKBIA,AKT3,CHUK,ATM,PRKCA,PIK3C2B,PRKCQ,NRAS,ITGA5,NFKB2,ITGB2,RRAS2,RIPK1,PRKCD,IKBKAP,PRKCH,EIF2AK2
Sperm Motility	3.52	0.306	-0.169	PLCB2,CAMK4,TWF1,PDIA3,PLA2G7,PRKCZ,PRKAG1,PRDX6,TXK,PLB1,PLCB1,PDE4D,CATSPER2,PLCL1,GUCY1B3,PRKCA,PNPLA8,PRKCQ,GUCY1A3,ABHD3,ITPR2,SLC12A2,PLCG1,PDE4B,ITPR1,PLA2G4A,CALM1 (includes others),PLA2G6,PRKAR2B,PRKCD,PLCG2,ITPR3,PRKACA,PRKAG2,RARRES3,PRKCH,PRKAR1A
mTOR Signaling	3.47	0.273	-2.402	MAPK1,PPP2CA,PIK3R1,PPP2R5B,RICTOR,PIK3R4,PPM1L,TSC2,ATM,EIF4B,PIK3C2B,PRKCQ,DDIT4,EIF4G3,PLD1,EIF3M,RHOQ,PRKCD,EIF4A3,PPP2R2B,RPS25,RPS15A,PRKCH,INSR,TSC1,NAPEPLD,RPS3A,RPS6KA3,HIF1A,PRR5L,PRKCZ,PRKAG1,MTOR,AKT1,RHOT1,RPS9,RPS6KB2,RPTOR,RHOU,AKT3,RPS6KA2,PRKCA,NRAS,PPP2R5D,RPS6KA5,FAU,DGKZ,RPS16,RRAS2,EIF4A1,PRKAG2
PPARα/RXRα Activation	3.44	0.275	1.3	PPARA,PLCB2,MED23,MAPK1,PDIA3,SMAD3,TGFBR3,NFKBIE,CD36,BMPR2,JAK2,ADIPOR1,ABCA1,PRKAG1,IKBKB,NFKBIA,HSP90AB1,GPD2,FASN,PLCB1,NCOR1,CHUK,PLCL1,STAT5B,PRKCA,NRAS,MED1,CKAP5,PLCG1,NCOA6,NR2C2,BCL3,IL1R1,NFKB2,ADCY9,PRKAR2B,RRAS2,GK,HELZ2,PLCG2,PRKACA,PRKAG2,HSP90AA1,IL1B,NCOR2,INSR,MED24,ACVR2A,PRKAR1A
Insulin Receptor Signaling	3.39	0.295	-2.795	SOCS3,RAPGEF1,FYN,TSC1,JAK1,MAPK1,SGK1,PIK3R1,PPP1CB,JAK2,STXBP4,PIK3R4,PRKCZ,PRKAG1,PPP1CC,MTOR,AKT1,PDE3B,INPP5B,PTPN1,TSC2,RPTOR,RPS6KB2,AKT3,IRS2,STX4,ATM,PIK3C2B,NRAS,VAMP2,PRKAR2B,RRAS2,RHOQ,CBL,FOXO1,PRKACA,PRKAG2,INSR,PRKAR1A
Autoimmune Thyroid Disease Signaling	3.38	0.404	NA	CD40LG,HLA-A,HLA-B,HLA-DQA1,HLA-DQB1,IGHG1,FAS,PRF1,HLA-DRB1,CD40,HLA-DMA,HLA-C,HLA-DRA,HLA-DMB,FCER1G,HLA-F,HLA-E,IGHG2,FASLG
Erythropoietin Signaling	3.36	0.358	NA	PIK3C2B,SOCS3,PTPN6,PRKCQ,NRAS,MAPK1,NFKBIE,PIK3R1,PLCG1,NFKB2,JAK2,PIK3R4,PRKCZ,AKT1,RRAS2,CBL,NFKBIA,PLCG2,PRKCD,AKT3,PRKCH,STAT5B,ATM,PRKCA
Production of Nitric Oxide and Reactive Oxygen Species in Macrophages	3.34	0.272	0.146	PPARA,JAK1,MAPK1,PPP2CA,NFKBIE,PIK3R1,PPP2R5B,PPP1CB,JAK2,MAP3K4,PIK3R4,PRKCZ,IKBKB,PPP1CC,LYZ,NFKBIA,AKT1,RHOT1,PPM1L,RHOU,CYBB,AKT3,S100A8,CHUK,STAT1,PRKCA,ATM,PIK3C2B,PTPN6,PRKCQ,PPP2R5D,IFNGR2,PLCG1,MAPK9,NFKB2,RAP1A,IRF1,APOL1,TLR4,NCF1,RHOQ,PRKCD,PLCG2,PPP2R2B,MAP3K8,PRKCH,IRF8,MAP3K3,CLU
Role of PKR in Interferon Induction and Antiviral Response	3.33	0.425	NA	CASP3,NFKBIE,NFKB2,EIF2S1,RNASEL,FCGR1A,IRF1,ATF2,IKBKB,NFKBIA,AKT1,BID,CYCS,CHUK,TRAF5,EIF2AK2,STAT1
JAK/Stat Signaling	3.28	0.347	-1.8	PIK3C2B,SOCS3,PTPN6,NRAS,PIAS2,JAK1,MAPK1,PIK3R1,NFKB2,STAT3,CEBPB,JAK2,PIK3R4,STAT4,MTOR,RRAS2,AKT1,CDKN1A,PTPN1,CISH,AKT3,STAT2,STAT1,STAT5B,ATM
Primary Immunodeficiency Signaling	3.28	0.396	NA	CD40LG,IL2RG,CD3E,CD4,CIITA,IGHG1,CD8A,TAP1,BTK,PTPRC,IL7R,LCK,RFX5,CD40,ZAP70,IGHM,TAP2,IGHG2,IGHD
Glioma Signaling	3.28	0.316	-3.657	CAMK4,CAMK1,CAMK1D,MAPK1,PIK3R1,PIK3R4,PRKCZ,IDH1,RB1,MTOR,AKT1,IGF1R,AKT3,PRKCA,ATM,PIK3C2B,RBL2,PRKCQ,NRAS,TFDP1,CDK6,PLCG1,SIN3A,CALM1 (includes others),CDKN2D,RRAS2,PRKCD,PLCG2,CDKN1A,PRKCH,CAMK2G
Growth Hormone Signaling	3.17	0.348	-3.128	PIK3C2B,SOCS3,PTPN6,PRKCQ,MAPK1,PIK3R1,RPS6KA3,PLCG1,RPS6KA5,JAK2,STAT3,PIK3R4,PRKCZ,PLCG2,PRKCD,RPS6KB2,IGF1R,PRKCH,RPS6KA2,STAT5B,STAT1,A2M,ATM,PRKCA
Hypoxia Signaling in the Cardiovascular System	3.17	0.354	1.89	UBE2A,NFKBIE,BIRC6,HIF1A,UBE2D1,UBE2L6,ATF2,UBE2F,UBE2G2,UBE2L3,AKT1,NFKBIA,UBE2J1,UBE2B,HSP90AB1,UBE2G1,SUMO1,UBE2V1,HSP90AA1,LDHA,UBE2D3,UBE2E1,ATM
TNFR1 Signaling	3.16	0.388	0.471	MAP4K2,CASP3,NFKBIE,TNFAIP3,NFKB2,XIAP,TANK,IKBKB,PAK1,NFKBIA,RIPK1,MADD,CASP2,BID,CYCS,CHUK,BIRC3,CASP7,BIRC2
phagosome formation	3.12	0.303	NA	FCAR,PLCB2,PDIA3,PIK3R1,TLR8,IGHG1,FCGR2B,PIK3R4,FCGR1A,PRKCZ,RHOT1,TLR1,RHOU,TLR7,PLCB1,PLCL1,FCGR1B,IGHG2,FCGR3A/FCGR3B,PRKCA,ATM,PIK3C2B,PRKCQ,MRC2,PLCG1,ITGA5,TLR4,RHOQ,TLR5,PRKCD,PLCG2,FCER1G,PRKCH
Systemic Lupus Erythematosus Signaling	3.12	0.257	NA	CD247,CD40LG,CD3E,MAPK1,PIK3R1,HLA-B,PIK3R4,FCGR1A,PTPRC,SNRPN,LCK,PRPF40A,HLA-F,TNFSF13B,IGHG2,ATM,PIK3C2B,PTPN6,LSM6,SNRNP27,SNRNP35,CD3G,CBL,CD40,IL1RN,PLCG2,CREM,ZCRB1,HLA-E,CAMK4,HLA-A,PRPF8,SNRPE,IGHG1,FCGR2B,MTOR,AKT1,TLR7,AKT3,IGHM,LSM10,FCGR1B,FCGR3A/FCGR3B,NRAS,PLCG1,RRAS2,HLA-C,SNRPB2,FCER1G,SNRNP200,LYN,SNRNP70,NFATC2,IL1B,PIM2
Leptin Signaling in Obesity	3.12	0.338	-1.387	SOCS3,PLCB2,MAPK1,LEPR,PDIA3,PIK3R1,JAK2,PIK3R4,PRKAG1,AKT1,PDE3B,PLCB1,AKT3,PLCL1,ATM,PIK3C2B,PLCG1,STAT3,ADCY9,PRKAR2B,FOXO1,PLCG2,PRKAG2,PRKACA,PRKAR1A
PI3K/AKT Signaling	3.12	0.293	1.029	TSC1,JAK1,MAPK1,PPP2CA,PIK3R1,NFKBIE,PPP2R5B,JAK2,PRKCZ,BCL2,IKBKB,MTOR,NFKBIA,AKT1,HSP90AB1,INPP5B,TSC2,PPM1L,RPS6KB2,AKT3,CHUK,THEM4,NRAS,YWHAE,YWHAB,PPP2R5D,ITGA5,NFKB2,RRAS2,FOXO1,LIMS1,PPP2R2B,CDKN1A,HSP90AA1,MAP3K8,PTGS2
Melatonin Signaling	3.12	0.343	-1.043	PLCB2,PRKCQ,CAMK4,MAPK1,PDIA3,PLCG1,PRKAG1,PRKCZ,BRAF,CALM1 (includes others),GNAI3,PRKAR2B,RORA,PLCG2,PRKCD,PRKACA,PRKAG2,PLCB1,PRKCH,PLCL1,MAP2K5,PRKCA,PRKAR1A,CAMK2G
GM-CSF Signaling	3.08	0.355	-0.447	ETS1,PIK3C2B,NRAS,MAPK1,PIK3R1,PPP3CC,STAT3,JAK2,PIK3R4,CSF2RB,RRAS2,AKT1,PIM1,CISH,LYN,AKT3,STAT5B,STAT1,BCL2A1,PPP3CA,ATM,CAMK2G
Small Cell Lung Cancer Signaling	3.02	0.338	NA	PIK3C2B,TFDP1,NFKBIE,PIK3R1,CDK6,NFKB2,PIK3R4,SIN3A,BCL2,RB1,IKBKB,AKT1,MAX,NFKBIA,AKT3,BID,CYCS,CHUK,TRAF5,PTGS2,RXRB,BIRC2,ATM,TRAF1
Role of Pattern Recognition Receptors in Recognition of Bacteria and Viruses	2.99	0.288	0.73	MAPK1,PIK3R1,TLR8,EIF2S1,PIK3R4,RNASEL,PRKCZ,IFIH1,TLR1,TLR7,CASP1,NOD1,RIPK2,NLRC4,PRKCA,ATM,PIK3C2B,OAS1,PRKCQ,OAS2,MYD88,MAPK9,NFKB2,OAS3,TLR4,NOD2,IRF7,TLR5,PRKCD,PLCG2,DDX58,MAVS,IL1B,PRKCH,EIF2AK2,C3AR1
B Cell Receptor Signaling	2.91	0.264	-0.469	CAMK4,MAPK1,PIK3R1,NFKBIE,IGHG1,MAP3K4,BCL6,FCGR2B,PIK3R4,PAX5,PTPRC,IKBKB,MTOR,NFKBIA,AKT1,INPP5B,RPS6KB2,AKT3,CHUK,PPP3CA,IGHG2,ATM,ETS1,PIK3C2B,PTPN6,NRAS,PRKCQ,MAPK9,PPP3CC,NFKB2,RAP1A,ATF2,BTK,CALM1 (includes others),RRAS2,FOXO1,DAPP1,BCL10,PLCG2,LYN,NFATC2,PIK3AP1,MAP3K8,BCL2A1,MAP3K3,CAMK2G
Antioxidant Action of Vitamin C	2.88	0.303	0	NAPEPLD,PLCB2,MAPK1,PDIA3,NFKBIE,JAK2,PLA2G7,GLRX,PRDX6,SLC23A2,IKBKB,NFKBIA,PLB1,PLCB1,CHUK,PLCL1,STAT5B,PNPLA8,ABHD3,PLCG1,MAPK9,NFKB2,TXNRD1,GSTO1,PLD1,PLA2G4A,PLA2G6,CSF2RB,PLCG2,RARRES3
Induction of Apoptosis by HIV1	2.87	0.35	-0.218	SLC25A13,CASP3,NFKBIE,MAPK9,NFKB2,BAK1,XIAP,FAS,BCL2,IKBKB,NFKBIA,RIPK1,BID,IKBKAP,CYCS,CHUK,SLC25A5,BIRC3,FASLG,BIRC2,TRAF1
iNOS Signaling	2.85	0.386	1.604	JAK1,CAMK4,MAPK1,MYD88,NFKBIE,IFNGR2,NFKB2,JAK2,IRF1,TLR4,IKBKB,CALM1 (includes others),LY96,NFKBIA,CHUK,STAT1,TAB1
Prolactin Signaling	2.85	0.329	-2.132	PIK3C2B,SOCS3,FYN,NRAS,PRKCQ,MAPK1,PIK3R1,PLCG1,JAK2,STAT3,CEBPB,PIK3R4,PRKCZ,IRF1,RRAS2,PLCG2,PRKCD,NMI,PRKCH,STAT5B,STAT1,TCF7,ATM,PRKCA
Neuropathic Pain Signaling In Dorsal Horn Neurons	2.82	0.3	-2.921	PLCB2,KCNN4,CAMK4,CAMK1,MAPK1,CAMK1D,PDIA3,PIK3R1,PIK3R4,PRKAG1,PRKCZ,GRINA,PLCB1,PLCL1,ATM,PRKCA,PIK3C2B,PRKCQ,ITPR2,PLCG1,ITPR1,PRKAR2B,PLCG2,PRKCD,ITPR3,PRKACA,PRKAG2,PRKCH,CAMK2G,PRKAR1A
Nitric Oxide Signaling in the Cardiovascular System	2.82	0.3	-1.461	CAMK4,MAPK1,PIK3R1,PIK3R4,PRKAG1,PRKCZ,CACNA1E,AKT1,HSP90AB1,PDE3B,AKT3,GUCY1B3,ATM,PRKCA,PLN,PIK3C2B,CACNA1D,PRKCQ,GUCY1A3,ITPR2,ITPR1,CALM1 (includes others),PRKAR2B,PRKCD,ITPR3,PRKACA,PRKAG2,HSP90AA1,PRKCH,PRKAR1A
CD40 Signaling	2.81	0.338	-2.4	PIK3C2B,CD40LG,ICAM1,MAPK1,NFKBIE,PIK3R1,TNFAIP3,MAPK9,NFKB2,STAT3,PIK3R4,TANK,IKBKB,NFKBIA,CD40,IKBKAP,CHUK,TRAF5,PTGS2,MAP2K5,ATM,TRAF1
α-Adrenergic Signaling	2.79	0.31	-2.858	CAMK4,MAPK1,PRKAG1,PRKCZ,PHKA2,GNB4,GNG11,GNG5,PRKCA,NRAS,PRKCQ,ITPR2,PLCG1,PYGB,ITPR1,GNAI3,CALM1 (includes others),ADCY9,PRKAR2B,RRAS2,PLCG2,PRKCD,ITPR3,PRKACA,PRKAG2,PRKCH,PRKAR1A
Cdc42 Signaling	2.79	0.263	2.746	B2M,CD247,MPRIP,CD3E,MAPK1,HLA-A,ARPC5,HLA-B,HLA-DQA1,PPP1CB,LIMK2,HLA-DQB1,EXOC6,CDC42EP2,PRKCZ,LIMK1,PAK1,DIAPH1,PPP1R12B,HLA-DRB1,ACTR3,HLA-DMA,HLA-DMB,HLA-DRA,ARPC3,MYL4,HLA-F,HLA-DPB1,MYL12B,HLA-DPA1,ITK,MYL12A,EXOC1,ACTR2,MAPK9,ITGA5,ATF2,CD3G,CDC42BPA,EXOC4,HLA-C,FCER1G,ARPC4,HLA-E
Cellular Effects of Sildenafil (Viagra)	2.76	0.279	NA	MYH10,PLCB2,KCNN4,MPRIP,CAMK4,MYH9,PDIA3,PPP1CB,MYH11,PRKAG1,CACNA1E,PPP1R12B,PDE3B,PABPC4,MYL4,PLCB1,PDE4D,PLCL1,MYL12B,GUCY1B3,MYL12A,CACNA1D,GUCY1A3,ITPR2,PLCG1,PDE4B,ITPR1,CALM1 (includes others),ADCY9,PRKAR2B,PLCG2,ITPR3,PRKACA,PRKAG2,PRKAR1A,SLC4A10
IL-4 Signaling	2.69	0.32	NA	PIK3C2B,PTPN6,IL2RG,NRAS,JAK1,IRF4,PIK3R1,HLA-DQA1,JAK2,HLA-DQB1,PIK3R4,MTOR,AKT1,RRAS2,HLA-DRB1,HLA-DMA,INPP5B,HLA-DRA,HLA-DMB,RPS6KB2,AKT3,NFATC2,NR3C2,ATM
IL-9 Signaling	2.68	0.412	-1.387	SOCS3,PIK3C2B,IL2RG,JAK1,PIK3R1,BCL3,STAT3,NFKB2,PIK3R4,CISH,IRS2,STAT5B,STAT1,ATM
TWEAK Signaling	2.68	0.412	0.535	CASP3,NFKBIE,NFKB2,XIAP,IKBKB,NFKBIA,RIPK1,BID,CYCS,CHUK,BIRC3,CASP7,TRAF1,BIRC2
Lymphotoxin β Receptor Signaling	2.67	0.352	-2.183	PIK3C2B,MAPK1,CASP3,RELB,PIK3R1,LTB,NFKB2,PIK3R4,IKBKB,NFKBIA,AKT1,AKT3,IKBKAP,CYCS,CHUK,TRAF5,BIRC2,ATM,TRAF1
Gap Junction Signaling	2.66	0.265	NA	TUBA1B,PLCB2,MAPK1,PDIA3,PIK3R1,PIK3R4,PRKCZ,PRKAG1,CSNK1E,AKT1,AKT3,PLCB1,TUBA1C,PLCL1,PPP3CA,GUCY1B3,ATM,PRKCA,PIK3C2B,PRKCQ,NRAS,GUCY1A3,TUBB4B,ITPR2,TUBB2A,PLCG1,PPP3CC,ITPR1,GNAI3,ADCY9,PRKAR2B,RRAS2,LPAR1,PRKCD,PLCG2,ITPR3,PRKACA,PRKAG2,PRKCH,MAP2K5,PRKAR1A
14-3-3-mediated Signaling	2.64	0.282	-2.041	TSC1,TUBA1B,PLCB2,MAPK1,PDIA3,PIK3R1,PIK3R4,PRKCZ,SRPK2,AKT1,TSC2,PLCB1,AKT3,TUBA1C,PLCL1,ATM,PRKCA,PIK3C2B,PRKCQ,NRAS,YWHAE,YWHAB,TUBB4B,TUBB2A,PLCG1,MAPK9,RRAS2,CBL,FOXO1,PRKCD,PLCG2,PRKCH,SNCA
IL-15 Signaling	2.62	0.333	NA	PIK3C2B,IL15RA,IL2RG,JAK1,NRAS,MAPK1,PIK3R1,IL15,PLCG1,NFKB2,STAT3,JAK2,PIK3R4,LCK,AKT1,RRAS2,AKT3,STAT5B,FASLG,ATM,IL2RB
Dopamine-DARPP32 Feedback in cAMP Signaling	2.61	0.261	-2.197	PLCB2,CAMK4,KCNJ2,PPP2CA,PDIA3,PPP2R5B,PPP1CB,PRKCZ,PRKAG1,GRINA,CSNK1E,PPP1CC,CACNA1E,PPM1L,PLCB1,PLCL1,PPP3CA,GUCY1B3,PRKCA,CACNA1D,PRKCQ,GUCY1A3,ITPR2,KCNJ15,PPP2R5D,PLCG1,PPP3CC,ITPR1,ATF2,GNAI3,CALM1 (includes others),ADCY9,PRKAR2B,PRKCD,PLCG2,PPP2R2B,CREM,ITPR3,PRKACA,PRKAG2,PRKCH,PRKAR1A
Telomerase Signaling	2.6	0.293	-0.894	MAPK1,PPP2CA,PIK3R1,PPP2R5B,PIK3R4,PTGES3,HDAC6,RB1,AKT1,HSP90AB1,HDAC7,PPM1L,AKT3,ATM,IL2RB,ETS1,PIK3C2B,IL2RG,NRAS,HDAC4,HDAC8,PPP2R5D,HDAC1,HDAC5,RRAS2,PPP2R2B,CDKN1A,TEP1,HSP90AA1
Thrombopoietin Signaling	2.59	0.345	-2.065	PIK3C2B,PRKCQ,NRAS,MAPK1,PIK3R1,PLCG1,JAK2,STAT3,PIK3R4,PRKCZ,RRAS2,PLCG2,PRKCD,IRS2,PRKCH,STAT5B,STAT1,ATM,PRKCA
Synaptic Long Term Depression	2.59	0.268	-0.649	PLCB2,MAPK1,PPP2CA,PDIA3,PPP2R5B,PLA2G7,PRKCZ,PRDX6,PLB1,PPM1L,IGF1R,PLCB1,GNA13,PLCL1,GUCY1B3,PRKCA,PNPLA8,PRKCQ,NRAS,GUCY1A3,ABHD3,ITPR2,PPP2R5D,PLCG1,ITPR1,PLA2G4A,GNAI3,PLA2G6,RRAS2,PRKCD,PLCG2,PPP2R2B,ITPR3,LYN,RARRES3,GNAT2,PRKCH,GNAL
Renin-Angiotensin Signaling	2.56	0.284	-1.3	MAPK1,PIK3R1,JAK2,PIK3R4,PRKAG1,PRKCZ,PAK1,STAT1,PRKCA,ATM,PIK3C2B,PTPN6,NRAS,PRKCQ,ITPR2,MAPK9,PLCG1,STAT3,NFKB2,ITPR1,ATF2,ADCY9,PRKAR2B,RRAS2,PRKCD,PLCG2,ITPR3,PRKACA,PRKAG2,PRKCH,PRKAR1A
P2Y Purigenic Receptor Signaling Pathway	2.53	0.277	-1.768	PLCB2,MAPK1,PDIA3,PIK3R1,PIK3R4,PRKAG1,PRKCZ,GNB4,GNG11,AKT1,AKT3,PLCB1,GNG5,PLCL1,ATM,PRKCA,PIK3C2B,PRKCQ,NRAS,PLCG1,NFKB2,ATF2,GNAI3,ADCY9,RRAS2,PRKAR2B,PRKCD,PLCG2,PRKACA,PRKAG2,P2RY12,PRKCH,PRKAR1A
Role of Tissue Factor in Cancer	2.5	0.282	NA	FYN,MAPK1,PIK3R1,RPS6KA3,LIMK2,JAK2,PIK3R4,LIMK1,BLK,LCK,MTOR,PAK1,YES1,AKT1,F2RL1,AKT3,PLCB1,RPS6KA2,GNA13,STAT5B,FGR,ATM,PRKCA,PIK3C2B,NRAS,CASP3,PLAUR,RPS6KA5,RRAS2,LYN,IL1B
CCR5 Signaling in Macrophages	2.49	0.319	NA	CD247,CAMK4,PRKCQ,MAPK1,CD3E,CD4,PLCG1,MAPK9,FAS,PRKCZ,GNAI3,CALM1 (includes others),GNB4,CD3G,GNG11,PLCG2,PRKCD,FCER1G,PRKCH,GNG5,FASLG,PRKCA
CNTF Signaling	2.48	0.346	-1.886	IL6ST,PIK3C2B,JAK1,NRAS,MAPK1,PIK3R1,RPS6KA3,RPS6KA5,STAT3,JAK2,PIK3R4,MTOR,AKT1,RRAS2,RPS6KB2,RPS6KA2,STAT1,ATM
Graft-versus-Host Disease Signaling	2.46	0.354	NA	HLA-A,HLA-B,HLA-DQA1,HLA-DQB1,FAS,PRF1,HLA-DRB1,HLA-DMA,HLA-C,IL1RN,HLA-DMB,HLA-DRA,FCER1G,IL1B,HLA-F,HLA-E,FASLG
RAR Activation	2.43	0.247	NA	PBRM1,NSD1,ARID1A,MAPK1,PIK3R1,SMAD3,ARID2,JAK2,SMAD5,PSMC5,PRKAG1,SMARCA4,PRKCZ,ALDH1A1,AKT1,AKT3,SMARCC2,NCOR1,RXRB,STAT5B,ZBTB16,PRKCA,DHRS3,PRKCQ,IL3RA,MED1,NRIP2,RELB,SMAD7,MAPK9,NFKB2,PARP1,CSF2RB,ADCY9,PRKAR2B,DHRS9,SMARCA2,PRKCD,PRKACA,PRKAG2,PRKCH,NCOR2,NRIP1,SMARCC1,PML,CARM1,PRKAR1A
G Beta Gamma Signaling	2.43	0.295	-0.2	MAPK1,PRKCZ,PRKAG1,GNB4,PAK1,GNG11,AKT1,AKT3,GNA13,GNG5,PRKCA,NRAS,PRKCQ,PLCG1,BTK,GNAI3,PRKAR2B,RRAS2,PRKCD,PLCG2,PRKAG2,PRKACA,GNAT2,PRKCH,GNAL,PRKAR1A
RANK Signaling in Osteoclasts	2.43	0.295	-1.877	CAMK4,MAPK1,PIK3R1,NFKBIE,MAP3K4,PIK3R4,IKBKB,AKT1,NFKBIA,AKT3,TRAF5,CHUK,BIRC3,PPP3CA,ATM,PIK3C2B,MAPK9,PPP3CC,NFKB2,XIAP,CALM1 (includes others),CBL,NFATC2,MAP3K8,MAP3K3,BIRC2
Acute Myeloid Leukemia Signaling	2.43	0.304	-2.683	PIK3C2B,NRAS,MAPK1,PIK3R1,NFKB2,STAT3,PIK3R4,IDH1,BRAF,CSF2RB,MTOR,AKT1,RRAS2,PIM1,RPS6KB2,AKT3,LEF1,JUP,PML,STAT5B,MAP2K5,TCF7L2,ATM,PIM2
Regulation of IL-2 Expression in Activated and Anergic T Lymphocytes	2.43	0.304	NA	CD247,FYN,CAMK4,NRAS,MAPK1,CD3E,NFKBIE,SMAD3,PLCG1,MAPK9,NFKB2,PPP3CC,CD3G,CALM1 (includes others),IKBKB,RRAS2,NFKBIA,CARD11,BCL10,PLCG2,ZAP70,NFATC2,CHUK,PPP3CA
Chronic Myeloid Leukemia Signaling	2.41	0.29	NA	MAPK1,SMAD3,PIK3R1,PIK3R4,HDAC6,RB1,IKBKB,AKT1,CTBP2,HDAC7,AKT3,CHUK,STAT5B,ATM,PIK3C2B,RBL2,NRAS,HDAC4,HDAC8,TFDP1,HDAC1,CDK6,NFKB2,SIN3A,HDAC5,RRAS2,CDKN1A
TNFR2 Signaling	2.38	0.414	-0.302	TANK,IKBKB,NFKBIA,NFKBIE,TNFAIP3,TBK1,CHUK,NFKB2,BIRC3,XIAP,BIRC2,TRAF1
OX40 Signaling Pathway	2.37	0.292	0.577	CD247,B2M,TNFSF4,CD3E,HLA-A,NFKBIE,CD4,HLA-B,HLA-DQA1,HLA-DQB1,BCL2,NFKBIA,HLA-DRB1,HLA-DMA,HLA-DMB,HLA-DRA,TRAF5,HLA-F,HLA-DPB1,HLA-DPA1,MAPK9,NFKB2,CD3G,HLA-C,FCER1G,HLA-E
Role of JAK1 and JAK3 in γc Cytokine Signaling	2.37	0.323	NA	PIK3C2B,SOCS3,IL15RA,IL2RG,JAK1,NRAS,MAPK1,IL21R,PIK3R1,IL15,STAT3,JAK2,PIK3R4,IL7R,RRAS2,IRS2,STAT5B,STAT1,ATM,IL2RB
eNOS Signaling	2.35	0.261	-1.616	CAMK4,PIK3R1,HSPA6,HSPA5,PIK3R4,PRKAG1,PRKCZ,HSPA4,AQP3,AKT1,HSP90AB1,AKT3,GUCY1B3,PRKCA,ATM,PIK3C2B,PRKCQ,CASP3,GUCY1A3,ITPR2,PLCG1,ITPR1,HSPA8,CALM1 (includes others),ADCY9,LPAR6,PRKAR2B,LPAR1,PRKCD,PLCG2,ITPR3,PRKACA,PRKAG2,HSP90AA1,PRKCH,ESR1,PRKAR1A
Gαq Signaling	2.35	0.259	-2.535	NAPEPLD,PLCB2,CAMK4,MAPK1,PIK3R1,NFKBIE,PIK3R4,PRKCZ,IKBKB,GNB4,GNG11,NFKBIA,AKT1,RHOT1,RHOU,AKT3,PLCB1,CHUK,GNG5,PPP3CA,PRKCA,ATM,PIK3C2B,PRKCQ,ITPR2,PLCG1,PPP3CC,NFKB2,ITPR1,PLD1,BTK,CALM1 (includes others),RHOQ,PRKCD,PLCG2,ITPR3,NFATC2,PRKCH
Myc Mediated Apoptosis Signaling	2.35	0.328	NA	PIK3C2B,NRAS,YWHAE,CASP3,YWHAB,PIK3R1,MAPK9,PIK3R4,PRKCZ,FAS,BCL2,AKT1,RRAS2,IGF1R,AKT3,BID,CYCS,FASLG,ATM
Sphingosine-1-phosphate Signaling	2.3	0.275	-2.556	PLCB2,MAPK1,PDIA3,PIK3R1,CASP4,PIK3R4,AKT1,SMPD4,RHOT1,CASP1,RHOU,AKT3,PLCB1,GNA13,PLCL1,CASP10,ATM,PIK3C2B,S1PR5,CASP3,PLCG1,S1PR4,GNAI3,ADCY9,RHOQ,CASP2,PLCG2,S1PR1,CASP7,CASP5
G-Protein Coupled Receptor Signaling	2.3	0.23	NA	HCAR3,PLCB2,MAPK1,PIK3R1,PIK3R4,LAMTOR3,IKBKB,CNR2,RGS10,PLCB1,TDP2,RGS14,ATM,PIK3C2B,HRH2,NFKB2,PDE4B,STAT3,RAP1A,ATF2,PDE8A,ADCY9,PRKACA,GNAL,CAMK2G,FYN,CAMK4,PDE7A,PTGDR,NFKBIE,DUSP6,PRKAG1,MPPE1,BRAF,SYNGAP1,NFKBIA,AKT1,PDE3B,AKT3,PDE4D,CHUK,HCAR2,ADRB2,PRKCA,NRAS,FPR2,GABBR1,P2RY13,GNAI3,RRAS2,PRKAR2B,P2RY14,VIPR1,LPAR1,S1PR1,PRKAG2,P2RY12,MAP3K8,PRKAR1A
Synaptic Long Term Potentiation	2.28	0.269	-1.616	PLCB2,CAMK4,MAPK1,PDIA3,PPP1CB,PRKAG1,PRKCZ,GRINA,PPP1CC,PLCB1,PLCL1,PPP3CA,PRKCA,PRKCQ,NRAS,ITPR2,PLCG1,PPP3CC,ITPR1,RAP1A,ATF2,CALM1 (includes others),PRKAR2B,RRAS2,PRKCD,PLCG2,ITPR3,PRKACA,PRKAG2,PRKCH,CAMK2G,PRKAR1A
HGF Signaling	2.26	0.276	-2.502	RAPGEF1,MAPK1,PIK3R1,MAP3K4,PIK3R4,PRKCZ,PAK1,AKT1,AKT3,PRKCA,ATM,ETS1,PIK3C2B,PRKCQ,NRAS,ITGA5,PLCG1,MAPK9,STAT3,RAP1A,ATF2,RRAS2,PLCG2,PRKCD,CDKN1A,MAP3K8,PRKCH,PTGS2,MAP3K3
Prostate Cancer Signaling	2.23	0.293	NA	PIK3C2B,NRAS,MAPK1,TFDP1,NFKBIE,PIK3R1,NFKB2,PIK3R4,SIN3A,ATF2,BCL2,RB1,MTOR,AKT1,RRAS2,NFKBIA,FOXO1,HSP90AB1,CDKN1A,AKT3,HSP90AA1,LEF1,CHUK,ATM
Cell Cycle: G1/S Checkpoint Regulation	2.22	0.312	1	RBL2,HDAC4,HDAC8,TFDP1,SMAD3,HDAC1,CUL1,CDK6,SKP1,SIN3A,HDAC5,HDAC6,RB1,CDKN2D,CCND2,MAX,FOXO1,CDKN1A,HDAC7,ATM
Relaxin Signaling	2.22	0.259	NA	PDE7A,MAPK1,PIK3R1,NFKBIE,PIK3R4,PRKAG1,PRKCZ,MPPE1,BRAF,GNB4,AKT1,NFKBIA,GNG11,PDE3B,AKT3,TDP2,PDE4D,GNA13,GNG5,GUCY1B3,ATM,PIK3C2B,GUCY1A3,NFKB2,PDE4B,RAP1A,PDE8A,ADCY9,GNAI3,PRKAR2B,PRKACA,PRKAG2,GNAT2,GNAL,PRKAR1A
Corticotropin Releasing Hormone Signaling	2.19	0.27	-0.209	CAMK4,MAPK1,ARPC5,PRKAG1,PRKCZ,BRAF,GUCY1B3,FASLG,PRKCA,PRKCQ,GUCY1A3,ITPR2,PTCH1,PLCG1,ITPR1,RAP1A,ATF2,GNAI3,CALM1 (includes others),ADCY9,PRKAR2B,MEF2D,PLCG2,PRKCD,ITPR3,PRKACA,PRKAG2,PRKCH,PTGS2,PRKAR1A
Granzyme B Signaling	2.19	0.5	0.378	PRKDC,PRF1,CASP3,NUMA1,BID,CYCS,LMNB1,PARP1
Type II Diabetes Mellitus Signaling	2.19	0.267	-2.041	SOCS3,MAPK1,PIK3R1,NFKBIE,CD36,PIK3R4,ADIPOR1,PRKAG1,PRKCZ,IKBKB,MTOR,NFKBIA,AKT1,SMPD4,AKT3,ACSL4,IRS2,CHUK,ATM,PRKCA,PIK3C2B,ACSL3,PRKCQ,MAPK9,NFKB2,CEBPB,PRKCD,PRKAG2,PRKCH,INSR,SLC27A3
CREB Signaling in Neurons	2.18	0.246	-2.401	PLCB2,CAMK4,MAPK1,PDIA3,PIK3R1,PIK3R4,PRKAG1,PRKCZ,GNB4,GTF2B,POLR2A,AKT1,GNG11,AKT3,PLCB1,GNA13,GNG5,PLCL1,ATM,PRKCA,PIK3C2B,PRKCQ,NRAS,ITPR2,PLCG1,ITPR1,ATF2,GNAI3,CALM1 (includes others),ADCY9,PRKAR2B,RRAS2,PRKCD,PLCG2,ITPR3,PRKACA,PRKAG2,GNAT2,PRKCH,GNAL,PRKAR1A,CAMK2G
Role of RIG1-like Receptors in Antiviral Innate Immunity	2.17	0.349	1.941	DHX58,NFKBIE,TBK1,NFKB2,TANK,IFIH1,IKBKB,IRF7,NFKBIA,RIPK1,DDX58,MAVS,CHUK,TRIM25,CASP10
Non-Small Cell Lung Cancer Signaling	2.15	0.308	-3.357	PIK3C2B,NRAS,MAPK1,TFDP1,ITPR2,PIK3R1,CDK6,PLCG1,ITPR1,PIK3R4,SIN3A,RB1,AKT1,RRAS2,ITPR3,AKT3,RXRB,ATM,PRKCA,RASSF1
CCR3 Signaling in Eosinophils	2.14	0.265	NA	PLCB2,MPRIP,CAMK4,MAPK1,PIK3R1,PPP1CB,LIMK2,PIK3R4,PRKCZ,LIMK1,GNB4,PAK1,PPP1R12B,GNG11,PLCB1,GNG5,ATM,PRKCA,PIK3C2B,PRKCQ,NRAS,ITPR2,ITPR1,PLA2G4A,GNAI3,PLA2G6,CALM1 (includes others),RRAS2,PRKCD,ITPR3,PRKCH
CXCR4 Signaling	2.13	0.25	-0.686	PLCB2,MAPK1,PIK3R1,CD4,PIK3R4,PRKCZ,GNB4,PAK1,GNG11,AKT1,RHOT1,RHOU,PLCB1,AKT3,MYL4,GNA13,GNG5,MYL12B,MYL12A,ATM,PRKCA,PIK3C2B,PRKCQ,NRAS,ITPR2,MAPK9,ITPR1,ADCY9,GNAI3,RRAS2,RHOQ,PRKCD,ITPR3,LYN,GNAT2,PRKCH,ELMO1,GNAL
p53 Signaling	2.12	0.276	0.688	GADD45B,JMY,PLAGL1,PIK3R1,RRM2B,HIF1A,PIK3R4,ST13,FAS,BCL2,SCO2,RB1,AKT1,THBS1,ADCK3,AKT3,HIPK2,ATM,PRKDC,PIK3C2B,MED1,HDAC1,PCNA,CCND2,CDKN1A,PML,DRAM1
GPCR-Mediated Nutrient Sensing in Enteroendocrine Cells	2.11	0.286	NA	PLCB2,PRKCQ,PDIA3,ITPR2,PLCG1,ITPR1,PRKAG1,PRKCZ,FFAR2,ADCY9,GNAI3,GNG11,PRKAR2B,PLCG2,PRKCD,ITPR3,PRKACA,PRKAG2,PLCB1,PRKCH,PLCL1,GNG5,PRKAR1A,PRKCA
Communication between Innate and Adaptive Immune Cells	2.09	0.281	NA	B2M,CD40LG,HLA-A,CD4,HLA-B,TLR8,IGHG1,CD8A,CD8B,HLA-DRB1,TLR1,HLA-DRA,TLR7,HLA-F,IGHG2,TNFSF13B,IL15,TLR4,CD40,TLR5,IL1RN,HLA-C,FCER1G,IL1B,HLA-E
Ceramide Signaling	2.07	0.288	0.426	PIK3C2B,NRAS,S1PR5,PPP2CA,PIK3R1,PPP2R5D,PPP2R5B,NFKB2,CERK,PIK3R4,PRKCZ,BCL2,S1PR4,CTSD,AKT1,RRAS2,SMPD4,PPM1L,PPP2R2B,S1PR1,AKT3,CYCS,ATM
IL-22 Signaling	2.07	0.417	-1.265	SOCS3,JAK1,AKT1,MAPK1,IL10RB,AKT3,MAPK9,STAT3,STAT1,STAT5B
Tumoricidal Function of Hepatic Natural Killer Cells	2.07	0.417	1	PRF1,SERPINB9,ICAM1,CASP3,SRGN,BID,CYCS,CASP7,FAS,FASLG
Role of Macrophages, Fibroblasts and Endothelial Cells in Rheumatoid Arthritis	2.05	0.22	NA	SOCS3,PLCB2,MAPK1,PIK3R1,TLR8,LTB,PIK3R4,FCGR1A,CEBPG,IKBKB,TLR1,PLCB1,TRAF5,PLCL1,TNFSF13B,IGHG2,ATM,PIK3C2B,PRKCQ,STAT3,PPP3CC,ATF2,IL1RN,PRKCD,PLCG2,PRKCH,LEF1,CAMK2G,IL6ST,CAMK4,ICAM1,PDIA3,NFKBIE,IGHG1,JAK2,PRKCZ,NFKBIA,AKT1,F2RL1,TLR7,AKT3,CHUK,PPP3CA,FCGR3A/FCGR3B,TRAF1,PRKCA,NRAS,MYD88,DAAM1,IL15,MAPK9,PLCG1,CEBPB,IL1R1,IL16,CALM1 (includes others),TLR4,RRAS2,RIPK1,TLR5,NFATC2,IL1B,LRP1,T…
Hereditary Breast Cancer Signaling	2.04	0.256	NA	PBRM1,GADD45B,ARID1A,PIK3R1,BARD1,ARID2,MRE11A,PIK3R4,SMARCA4,HDAC6,RB1,AKT1,POLR2A,HDAC7,XPC,AKT3,SMARCC2,ATM,PIK3C2B,UBB,NRAS,HDAC4,HDAC8,HDAC1,CDK6,FANCL,HDAC5,NBN,RRAS2,SMARCA2,CDKN1A,BRCA2,SMARCC1
Mitochondrial Dysfunction	1.97	0.24	NA	SDHB,ATP5G1,PRDX5,NDUFB5,TRAK1,ATP5L,NDUFA1,ATP5E,BCL2,PARK7,GPD2,NDUFB6,UQCRFS1,NDUFA10,ACO1,ATP5F1,ATP5G3,COX4I1,COX6B1,CASP3,LRRK2,MAPK9,BACE1,SDHC,UQCR11,NDUFA13,VPS9D1,ATP5C1,FIS1,PRDX3,ATP5B,TXN2,UQCRC2,COX5A,COX7A2,NDUFA12,SDHD,CYCS,ATPAF2,NDUFS3,SNCA
ERK5 Signaling	1.97	0.302	-1.291	IL6ST,SH2D2A,NRAS,YWHAE,SGK1,YWHAB,RPS6KA3,RPS6KA5,PRKCZ,ATF2,AKT1,RRAS2,MEF2D,RPS6KB2,MAP3K8,GNA13,RPS6KA2,MAP3K3,MAP2K5
DNA Double-Strand Break Repair by Non-Homologous End Joining	1.94	0.5	NA	PRKDC,LIG4,MRE11A,PARP1,ATM,NBN,LIG3
Androgen Signaling	1.94	0.261	0.243	CAMK4,MAPK1,SMAD3,GTF2E2,PRKAG1,PRKCZ,HSPA4,GNB4,GTF2B,GNG11,POLR2A,GNA13,GNG5,PRKCA,CALR,KAT7,PRKCQ,NFKB2,GNAI3,CALM1 (includes others),PRKAR2B,PRKCD,PRKAG2,PRKACA,GNAT2,HSP90AA1,PRKCH,GNAL,PRKAR1A
B Cell Development	1.93	0.364	NA	IL7R,PTPRC,SPN,HLA-DRB1,CD40,HLA-DMA,HLA-DRA,HLA-DMB,HLA-DQA1,IGHM,HLA-DQB1,IGHD
Superpathway of Inositol Phosphate Compounds	1.93	0.233	NA	SOCS3,PLCB2,MINPP1,PTPN23,MTMR9,PTPN2,PTPN13,EPHX2,PIK3R1,PPFIBP2,PPP2R5B,IGBP1,STYXL1,PIK3R4,INPP5A,UBLCP1,PTPRC,MTMR6,CDC25B,SET,PPP1CC,ITPKB,PTPRO,INPP5B,PTPN1,PLCB1,PPM1F,PI4K2B,ALPL,PPP3CA,PI4KA,ATM,PPFIA1,PIK3C2B,PTPN7,PTPN6,PPP2R5D,PLCG1,FIG4,PTPRM,TNS3,PIP5K1A,MTMR4,PLCG2,DUSP16
LPS-stimulated MAPK Signaling	1.92	0.288	-0.655	PIK3C2B,PRKCQ,NRAS,MAPK1,NFKBIE,PIK3R1,MAPK9,NFKB2,PIK3R4,PRKCZ,ATF2,IKBKB,TLR4,PAK1,RRAS2,NFKBIA,PRKCD,PRKCH,CHUK,ATM,PRKCA
Pyridoxal 5'-phosphate Salvage Pathway	1.9	0.297	NA	DAPK1,PRKCQ,MAPK1,SGK1,MAPK6,CDK6,MAPK9,GRK5,LIMK2,LIMK1,BRAF,PAK1,PIM1,PRKCD,GRK6,MAP3K8,PRKCH,EIF2AK2,ACVR2A
NGF Signaling	1.9	0.262	-2.646	MAPK1,PIK3R1,RPS6KA3,TRIO,MAP3K4,PIK3R4,PRKCZ,IKBKB,AKT1,SMPD4,RPS6KB2,AKT3,CHUK,RPS6KA2,ATM,PIK3C2B,NRAS,MAPK9,PLCG1,RPS6KA5,NFKB2,RAP1A,ATF2,RRAS2,PRKCD,PLCG2,MAP3K8,MAP3K3
Glycogen Degradation II	1.9	0.545	NA	PGM3,PGM1,PYGB,TYMP,MTAP,PGM2
Altered T Cell and B Cell Signaling in Rheumatoid Arthritis	1.88	0.273	NA	CD40LG,RELB,IL15,TLR8,HLA-DQA1,LTB,NFKB2,HLA-DQB1,FAS,TLR4,HLA-DRB1,TLR5,CD40,IL1RN,HLA-DMA,HLA-DRA,TLR1,HLA-DMB,TLR7,FCER1G,IL1B,CHUK,TNFSF13B,FASLG
Toll-like Receptor Signaling	1.86	0.284	2.138	SIGIRR,PPARA,UBB,MAPK1,MYD88,TLR8,TNFAIP3,NFKB2,TLR4,IKBKB,LY96,NFKBIA,TLR5,IL1RN,TLR1,TLR7,IL1B,CHUK,EIF2AK2,TAB1,TRAF1
Virus Entry via Endocytic Pathways	1.82	0.27	NA	B2M,PIK3C2B,FLNB,FYN,AP2A1,NRAS,PRKCQ,HLA-A,PIK3R1,HLA-B,PLCG1,ITGA5,PIK3R4,PRKCZ,ITGB2,RRAS2,FLNA,HLA-C,PLCG2,PRKCD,TFRC,PRKCH,ATM,PRKCA
Rac Signaling	1.8	0.26	0.2	ABI2,MAPK1,PIK3R1,ARPC5,LIMK2,PIK3R4,PRKCZ,ANK1,LIMK1,PAK1,ACTR3,CYFIP2,CYBB,ARPC3,PI4KA,ATM,NCKAP1,PIK3C2B,ACTR2,TIAM1,NRAS,ITGA5,NFKB2,PLD1,PIP5K1A,RRAS2,ARPC4
CD27 Signaling in Lymphocytes	1.78	0.308	-2.138	CASP3,NFKBIE,MAPK9,MAP3K4,NFKB2,IKBKB,NFKBIA,BID,CYCS,IKBKAP,MAP3K8,CHUK,TRAF5,CD27,MAP3K3,MAP2K5
Angiopoietin Signaling	1.76	0.288	-0.258	PIK3C2B,ANGPT2,NRAS,NFKBIE,PIK3R1,NFKB2,PIK3R4,IKBKB,ANGPTL1,PAK1,AKT1,NFKBIA,RRAS2,FOXO1,AKT3,IKBKAP,CHUK,STAT5B,ATM
Docosahexaenoic Acid (DHA) Signaling	1.76	0.333	NA	PIK3C2B,CASP3,PIK3R1,PIK3R4,BCL2,AKT1,FOXO1,IL1B,BID,AKT3,CYCS,BCL2A1,ATM
ERK/MAPK Signaling	1.76	0.23	-1.406	RAPGEF1,FYN,MAPK1,PPP2CA,PIK3R1,DUSP6,PPP2R5B,PPP1CB,PIK3R4,PRKAG1,BRAF,LAMTOR3,PPP1CC,PAK1,PPM1L,STAT1,PRKCA,ATM,ETS1,PIK3C2B,NRAS,YWHAB,PPP2R5D,VRK2,MAPKAPK5,PLCG1,ITGA5,RPS6KA5,STAT3,RAP1A,ATF2,PLA2G4A,PLA2G6,PRKAR2B,H3F3A/H3F3B,RRAS2,PRKCD,PLCG2,PPP2R2B,PRKACA,PRKAG2,ESR1,PRKAR1A
T Helper Cell Differentiation	1.75	0.282	NA	IL6ST,CD40LG,IL2RG,IL21R,HLA-DQA1,IFNGR2,STAT3,HLA-DQB1,BCL6,TBX21,STAT4,HLA-DRB1,CD40,HLA-DMA,HLA-DRA,HLA-DMB,IL10RB,FCER1G,STAT1,GATA3
PEDF Signaling	1.75	0.282	NA	PIK3C2B,NRAS,MAPK1,NFKBIE,PIK3R1,NFKB2,ZEB1,PIK3R4,FAS,BCL2,IKBKB,AKT1,RRAS2,NFKBIA,AKT3,CHUK,TCF7,CASP7,FASLG,ATM
3-phosphoinositide Biosynthesis	1.75	0.237	NA	SOCS3,PTPN2,MTMR9,PTPN23,PTPN13,PIK3R1,EPHX2,PPFIBP2,PPP2R5B,IGBP1,STYXL1,PIK3R4,UBLCP1,PTPRC,MTMR6,CDC25B,SET,PPP1CC,PTPRO,PTPN1,PPM1F,PI4K2B,ALPL,PPP3CA,PI4KA,ATM,PPFIA1,PIK3C2B,PTPN7,PTPN6,PPP2R5D,FIG4,PTPRM,TNS3,PIP5K1A,MTMR4,DUSP16
UVB-Induced MAPK Signaling	1.71	0.302	-3.357	PIK3C2B,PRKCQ,MAPK1,PIK3R1,RPS6KA3,MAPK9,RPS6KA5,PIK3R4,PRKCZ,MTOR,AKT1,H3F3A/H3F3B,PRKCD,PRKCH,ATM,PRKCA
Gustation Pathway	1.71	0.248	NA	TAS2R31,PLCB2,PDE7A,TAS2R30,PANX1,PRKAG1,MPPE1,P2RY10,GNG11,PDE3B,TDP2,PDE4D,GNG5,ITPR2,P2RX4,PDE4B,ITPR1,PDE8A,P2RY13,ADCY9,LPAR6,P2RY14,PRKAR2B,ITPR3,PRKACA,PRKAG2,P2RY12,P2RY8,P2RX7,PRKAR1A
AMPK Signaling	1.71	0.23	-1.671	PBRM1,TSC1,ARID1A,MAPK1,PPP2CA,PIK3R1,PPP2R5B,ARID2,PIK3R4,PRKAG1,SMARCA4,MTOR,AKT1,FASN,TSC2,PPM1L,RPTOR,AKT3,SMARCC2,PPM1A,IRS2,EEF2K,ADRB2,ATM,PIK3C2B,ACACB,PPP2R5D,PFKM,ATF2,PRKAR2B,AK5,FOXO1,SMARCA2,PPM1B,PPP2R2B,CDKN1A,PRKACA,PRKAG2,INSR,SMARCC1,PRKAR1A
Cholecystokinin/Gastrin-mediated Signaling	1.71	0.257	-0.784	PLCB2,MAPK1,EPHA4,PRKCZ,RHOT1,RHOU,PLCB1,GNA13,PRKCA,PRKCQ,NRAS,ITPR2,MAPK9,ITPR1,ATF2,RRAS2,RHOQ,IL1RN,MEF2D,PRKCD,CREM,ITPR3,IL1B,PRKCH,PTGS2,MAP2K5
BER pathway	1.7	0.5	NA	LIG1,PCNA,POLG,PARP1,POLB,LIG3
IGF-1 Signaling	1.66	0.258	-1.279	SOCS3,JAK1,MAPK1,PIK3R1,JAK2,PIK3R4,PRKAG1,PRKCZ,AKT1,IGF1R,RPS6KB2,AKT3,IRS2,ATM,PIK3C2B,NRAS,YWHAE,YWHAB,STAT3,PRKAR2B,RRAS2,FOXO1,PRKAG2,PRKACA,PRKAR1A
Macropinocytosis Signaling	1.65	0.279	-1.698	PIK3C2B,PRKCQ,NRAS,PIK3R1,ANKFY1,PLCG1,ITGA5,PIK3R4,PRKCZ,ITGB2,ARF6,RAB5A,PAK1,RRAS2,PLCG2,PRKCD,PRKCH,ATM,PRKCA
Cardiac Hypertrophy Signaling	1.63	0.22	-1.342	PLCB2,CAMK4,MAPK1,PDIA3,PIK3R1,MAP3K4,PIK3R4,PRKAG1,GNB4,MTOR,GNG11,AKT1,CACNA1E,RHOT1,RHOU,IGF1R,MYL4,PLCB1,GNA13,GNG5,PLCL1,MYL12B,PPP3CA,TAB1,MYL12A,ADRB2,ATM,PIK3C2B,CACNA1D,NRAS,PLCG1,MAPK9,PPP3CC,ATF2,CALM1 (includes others),GNAI3,ADCY9,RRAS2,PRKAR2B,RHOQ,MEF2D,PLCG2,PRKAG2,PRKACA,GNAT2,MAP3K8,MAP3K3,GNAL,PRKAR1A
Cyclins and Cell Cycle Regulation	1.62	0.269	-0.577	HDAC4,HDAC8,TFDP1,PPP2CA,PPP2R5D,PPP2R5B,HDAC1,CUL1,CDK6,SKP1,SIN3A,HDAC5,HDAC6,RB1,CDKN2D,CCND2,PPP2R2B,CDKN1A,PPM1L,HDAC7,ATM
Salvage Pathways of Pyrimidine Ribonucleotides	1.61	0.258	NA	DAPK1,PRKCQ,MAPK1,CMPK2,SGK1,UPP1,MAPK6,CDK6,MAPK9,LIMK2,GRK5,APOBEC3G,LIMK1,APOBEC3A,BRAF,PAK1,AK5,PIM1,PRKCD,GRK6,MAP3K8,PRKCH,EIF2AK2,ACVR2A
Role of JAK1, JAK2 and TYK2 in Interferon Signaling	1.6	0.375	0	PTPN6,JAK1,PTPN2,IFNGR2,STAT2,STAT3,JAK2,NFKB2,STAT1
Role of MAPK Signaling in the Pathogenesis of Influenza	1.59	0.275	NA	PNPLA8,NRAS,MAPK1,CASP3,ABHD3,MAPK9,PLA2G7,PRDX6,ATF2,BCL2,PLA2G6,PLA2G4A,AKT1,RRAS2,PLB1,AKT3,RARRES3,PTGS2,PRKCA
FLT3 Signaling in Hematopoietic Progenitor Cells	1.58	0.27	NA	PIK3C2B,NRAS,MAPK1,PIK3R1,RPS6KA3,RPS6KA5,STAT3,PIK3R4,ATF2,STAT4,MTOR,AKT1,RRAS2,CBL,AKT3,STAT2,RPS6KA2,STAT5B,STAT1,ATM
D-myo-inositol-5-phosphate Metabolism	1.57	0.234	NA	SOCS3,PLCB2,PTPN2,MTMR9,PTPN23,PTPN13,EPHX2,PPFIBP2,PPP2R5B,IGBP1,STYXL1,UBLCP1,PTPRC,MTMR6,CDC25B,SET,PPP1CC,PTPRO,PTPN1,PLCB1,PPM1F,ALPL,PPP3CA,PPFIA1,PTPN7,PTPN6,PPP2R5D,PLCG1,FIG4,PTPRM,TNS3,MTMR4,PLCG2,DUSP16
Oxidative Phosphorylation	1.57	0.248	NA	COX6B1,ATP5G1,SDHB,NDUFB5,ATP5L,UQCR11,SDHC,NDUFA1,NDUFA13,ATP5E,VPS9D1,ATP5C1,ATP5B,UQCRC2,COX7A2,COX5A,SDHD,NDUFA12,NDUFB6,UQCRFS1,NDUFA10,CYCS,ATPAF2,NDUFS3,ATP5F1,COX4I1,ATP5G3
Melanocyte Development and Pigmentation Signaling	1.57	0.262	-2.132	PIK3C2B,PTPN6,NRAS,MAPK1,PIK3R1,RPS6KA3,PLCG1,RPS6KA5,PIK3R4,PRKAG1,ATF2,BCL2,ADCY9,PRKAR2B,RRAS2,PLCG2,RPS6KB2,PRKACA,PRKAG2,RPS6KA2,PRKAR1A,ATM
Allograft Rejection Signaling	1.57	0.262	NA	B2M,CD40LG,HLA-A,HLA-B,HLA-DQA1,HLA-DQB1,IGHG1,FAS,PRF1,HLA-DRB1,CD40,HLA-C,HLA-DMA,HLA-DRA,HLA-DMB,FCER1G,HLA-F,HLA-DPB1,IGHG2,HLA-E,FASLG,HLA-DPA1
Regulation of eIF4 and p70S6K Signaling	1.54	0.233	-2.183	MAPK1,RPS3A,PPP2CA,PIK3R1,PPP2R5B,PAIP2,EIF2S1,PIK3R4,PRKCZ,MTOR,AKT1,EIF1,RPS9,PPM1L,AKT3,AGO1,ATM,PIK3C2B,NRAS,PPP2R5D,EIF4G3,ITGA5,FAU,EIF3M,RPS16,RRAS2,EIF4A3,PPP2R2B,AGO3,EIF4A1,RPS15A,RPS25,AGO4,EIF1AX
Glycogen Degradation III	1.53	0.462	NA	PGM3,PGM1,PYGB,TYMP,MTAP,PGM2
EGF Signaling	1.51	0.286	-3	PIK3C2B,JAK1,MAPK1,ITPR2,PIK3R1,PLCG1,ITPR1,STAT3,PIK3R4,MTOR,AKT1,ITPR3,AKT3,STAT1,ATM,PRKCA
IL-8 Signaling	1.51	0.223	-1.121	NAPEPLD,PLCB2,ANGPT2,ICAM1,MAPK1,PIK3R1,LIMK2,PIK3R4,PRKCZ,BCL2,LIMK1,BRAF,GNB4,IKBKB,MTOR,GNG11,AKT1,RHOT1,RHOU,CYBB,AKT3,GNA13,CHUK,GNG5,VASP,MYL12B,ATM,PRKCA,PIK3C2B,NRAS,PRKCQ,MAPK9,PLD1,GNAI3,ITGB2,CCND2,RRAS2,RHOQ,PRKCD,PRKCH,PTGS2
Role of JAK family kinases in IL-6-type Cytokine Signaling	1.49	0.36	NA	IL6ST,SOCS3,JAK1,MAPK1,MAPK9,STAT3,JAK2,STAT1,STAT5B
Chemokine Signaling	1.48	0.268	-1.147	PLCB2,CAMK1,MPRIP,CAMK4,NRAS,MAPK1,CAMK1D,PPP1CB,PLCG1,LIMK2,LIMK1,GNAI3,CALM1 (includes others),RRAS2,PPP1R12B,PLCG2,PLCB1,PRKCA,CAMK2G
HER-2 Signaling in Breast Cancer	1.47	0.263	NA	TSC1,PIK3C2B,NRAS,PRKCQ,PIK3R1,CDK6,PLCG1,PIK3R4,PRKCZ,ITGB2,RRAS2,AKT1,FOXO1,PRKCD,CDKN1A,TSC2,AKT3,PRKCH,ATM,PRKCA
IL-1 Signaling	1.47	0.253	0.447	MAPK1,MYD88,NFKBIE,MAPK9,IL1R1,NFKB2,PRKAG1,GNB4,ADCY9,IKBKB,GNAI3,PRKAR2B,GNG11,NFKBIA,PRKACA,PRKAG2,GNAT2,GNA13,CHUK,GNG5,GNAL,TAB1,PRKAR1A
HIPPO signaling	1.47	0.256	0.258	YWHAE,YWHAB,PPP2CA,SMAD3,PPP2R5D,PPP2R5B,CUL1,NF2,PPP1CB,SMAD5,STK3,SKP1,LATS2,PRKCZ,CSNK1E,PPP1CC,PPP2R2B,PPM1L,SCRIB,MOB1A,INADL,RASSF1
NRF2-mediated Oxidative Stress Response	1.47	0.222	-0.688	MAPK1,DNAJB4,PRDX1,PIK3R1,DNAJC6,MAF,DNAJA4,DNAJC13,DNAJC15,DNAJA1,PIK3R4,PRKCZ,AKR1A1,GSTM2,AKT1,ABCC1,DNAJA2,NFE2L2,GSTK1,PRKCA,ATM,PIK3C2B,MGST1,UBB,PRKCQ,NRAS,MAPK9,DNAJC1,JUNB,DNAJB9,TXNRD1,GSTO1,DNAJC11,FTL,RRAS2,PRKCD,DNAJB11,PRKCH,MAP2K5,DNAJC7
Oncostatin M Signaling	1.46	0.324	0.632	MT2A,IL6ST,JAK1,NRAS,RRAS2,MAPK1,STAT3,JAK2,CHI3L1,STAT1,STAT5B
IL-12 Signaling and Production in Macrophages	1.44	0.233	NA	CD40LG,MAPK1,PIK3R1,MAF,PIK3R4,PRKCZ,IKBKB,LYZ,AKT1,AKT3,S100A8,CHUK,STAT1,PRKCA,ATM,PIK3C2B,PRKCQ,MYD88,MAPK9,NFKB2,CEBPB,IRF1,STAT4,APOL1,TLR4,CD40,PRKCD,MAP3K8,PRKCH,IRF8,CLU
cAMP-mediated signaling	1.44	0.215	-2.03	HCAR3,CAMK4,CAMK1,AKAP8,CAMK1D,PDE7A,MAPK1,PTGDR,DUSP6,MPPE1,BRAF,LAMTOR3,PDE3B,CNR2,RGS10,TDP2,PDE4D,RGS14,HCAR2,PPP3CA,ADRB2,AKAP5,HRH2,FPR2,GABBR1,PDE4B,PPP3CC,STAT3,RAP1A,ATF2,PDE8A,GNAI3,CALM1 (includes others),P2RY13,ADCY9,P2RY14,PRKAR2B,LPAR1,VIPR1,CREM,S1PR1,PRKACA,P2RY12,GNAL,PRKAR1A,CAMK2G,AKAP1
Heme Degradation	1.4	0.75	NA	BLVRA,BLVRB,HMOX2
Glutathione Redox Reactions II	1.4	0.75	NA	TXNDC12,PDIA3,GLRX
Phospholipases	1.4	0.276	NA	PNPLA8,NAPEPLD,PLCB2,PDIA3,ABHD3,PLCG1,PLA2G7,PRDX6,PLD1,PLA2G4A,PLA2G6,PLCG2,PLB1,PLCB1,RARRES3,PLCL1
D-myo-inositol (1,4,5,6)-Tetrakisphosphate Biosynthesis	1.39	0.233	NA	SOCS3,PTPN2,MTMR9,PTPN23,PTPN13,EPHX2,PPFIBP2,PPP2R5B,IGBP1,STYXL1,UBLCP1,CDC25B,MTMR6,PTPRC,SET,PPP1CC,PTPRO,PTPN1,PPM1F,ALPL,PPP3CA,PPFIA1,PTPN7,PTPN6,PPP2R5D,FIG4,PTPRM,TNS3,MTMR4,DUSP16
D-myo-inositol (3,4,5,6)-tetrakisphosphate Biosynthesis	1.39	0.233	NA	SOCS3,PTPN2,MTMR9,PTPN23,PTPN13,EPHX2,PPFIBP2,PPP2R5B,IGBP1,STYXL1,UBLCP1,CDC25B,MTMR6,PTPRC,SET,PPP1CC,PTPRO,PTPN1,PPM1F,ALPL,PPP3CA,PPFIA1,PTPN7,PTPN6,PPP2R5D,FIG4,PTPRM,TNS3,MTMR4,DUSP16
DNA Double-Strand Break Repair by Homologous Recombination	1.39	0.429	NA	LIG1,RAD52,BRCA2,MRE11A,ATM,NBN
Amyotrophic Lateral Sclerosis Signaling	1.39	0.245	NA	PIK3C2B,RAB5C,CACNA1D,CASP3,PIK3R1,GPX1,PIK3R4,ALS2,XIAP,GRINA,BCL2,PAK1,RAB5A,CACNA1E,CASP1,AKT3,BID,CYCS,BIRC3,CASP7,CAPN10,PPP3CA,ATM,BIRC2
IL-10 Signaling	1.39	0.265	NA	CCR1,SOCS3,JAK1,MAPK1,BLVRA,NFKBIE,BLVRB,STAT3,IL1R1,NFKB2,FCGR2B,IKBKB,NFKBIA,IL1RN,IL10RB,IL1B,CHUK,TAB1
Role of BRCA1 in DNA Damage Response	1.38	0.256	0.632	PBRM1,RBL2,ARID1A,BARD1,RBBP8,MDC1,ARID2,MRE11A,SMARCA4,FANCL,NBN,RB1,POU2F1,SMARCA2,CDKN1A,BRCA2,SMARCC2,SMARCC1,STAT1,ATM
Aryl Hydrocarbon Receptor Signaling	1.38	0.229	0	NFIX,MAPK1,FAS,PTGES3,SMARCA4,TGM2,RB1,CTSD,NCOA7,GSTM2,ALDH1A1,HSP90AB1,RXRB,NFE2L2,FASLG,ATM,GSTK1,MGST1,RBL2,TFDP1,MED1,CDK6,NFKB2,GSTO1,CCND2,CDKN1A,HSP90AA1,IL1B,ALDH18A1,NCOR2,NRIP1,ESR1
Calcium Signaling	1.37	0.219	-0.408	MYH10,CAMK4,CAMK1,MYH9,CAMK1D,MAPK1,ATP2B1,MYH11,PRKAG1,GRINA,CABIN1,HDAC6,HDAC7,MYL4,ASPH,PPP3CA,AKAP5,CALR,HDAC4,HDAC8,ITPR2,HDAC1,ITPR1,PPP3CC,RAP1A,HDAC5,ATF2,CALM1 (includes others),MICU1,PRKAR2B,MEF2D,ITPR3,PRKACA,PRKAG2,RCAN3,NFATC2,ATP2B4,CAMK2G,PRKAR1A
3-phosphoinositide Degradation	1.36	0.226	NA	SOCS3,PTPN2,MTMR9,PTPN23,PTPN13,EPHX2,PPFIBP2,PPP2R5B,IGBP1,STYXL1,UBLCP1,MTMR6,CDC25B,PTPRC,SET,PPP1CC,PTPRO,INPP5B,PTPN1,PPM1F,ALPL,PPP3CA,PPFIA1,PTPN7,PTPN6,PPP2R5D,FIG4,PTPRM,INPP4A,TNS3,MTMR4,INPP4B,DUSP16
Unfolded protein response	1.36	0.278	NA	HSPA8,HSPA4,CALR,SCAP,UBXN4,ERN1,EDEM1,HSPA6,DNAJA2,CEBPB,DNAJB9,HSPA5,NFE2L2,CEBPG,BCL2
B Cell Activating Factor Signaling	1.36	0.3	-1.265	IKBKB,NFKBIA,MAPK1,NFKBIE,MAPK9,NFATC2,IKBKAP,TRAF5,CHUK,NFKB2,TNFSF13B,TRAF1
4-1BB Signaling in T Lymphocytes	1.36	0.323	-0.707	IKBKB,NFKBIA,MAPK1,NFKBIE,MAPK9,IKBKAP,CHUK,NFKB2,TRAF1,ATF2
ATM Signaling	1.35	0.271	-0.632	GADD45B,TRIM28,MDC1,MAPK9,MRE11A,TDP1,CBX5,ATF2,NBN,SMC1A,NFKBIA,BRAT1,CDKN1A,BID,TP53BP1,ATM
Gαi Signaling	1.35	0.233	0.784	MAPK1,PRKAG1,GNB4,GNG11,CNR2,RGS10,RGS14,GNG5,HCAR2,RALGDS,NRAS,RALB,FPR2,GABBR1,STAT3,RAP1A,GNAI3,P2RY13,ADCY9,P2RY14,PRKAR2B,RRAS2,LPAR1,S1PR1,PRKACA,PRKAG2,P2RY12,PRKAR1A
IL-17A Signaling in Airway Cells	1.35	0.266	-2	PIK3C2B,JAK1,MAPK1,NFKBIE,PIK3R1,MAPK9,NFKB2,STAT3,CXCL5,JAK2,PIK3R4,IKBKB,AKT1,NFKBIA,AKT3,CHUK,ATM
Reelin Signaling in Neurons	1.35	0.253	NA	PIK3C2B,FYN,PIK3R1,MAPK9,ITGA5,PIK3R4,MAPK8IP3,BLK,ITGB2,APBB1,YES1,LCK,AKT1,CNR2,LYN,MAP4K1,ARHGEF3,ARHGEF9,FGR,ATM
IL-15 Production	1.33	0.333	NA	TXK,JAK1,TWF1,IL15,JAK2,NFKB2,STAT1,PRKCZ,IRF1
