# Supplementary material for: Transcriptomic evidence for modulation of host inflammatory responses during febrile Plasmodium falciparum malaria
Source: Sci Rep. 2016 Aug 10;6:31291. doi: 10.1038/srep31291 (PMC4978957; doi:10.1038/srep31291)
Supplement: Supplementary Data S9 [file srep31291-s10.xls]

## Sheet: Table S8 IPA CanonPath Table EF
Canonical Pathway	Neg Log P Value	Ratio	z-score	Molecules
B Cell Receptor Signaling	11.1	0.351	0.832	MAP2K4,FCGR2C,RAC2,NFATC3,SOS2,GSK3A,KRAS,BCL6,PTEN,PAX5,PTPRC,MAP2K2,IGHG2,MAP3K2,ETS1,PIK3C2B,MAP3K14,AKT2,PRKCQ,CFL1,CD79A,CREB5,TCF3,RAP1A,ATF2,MAP3K12,GAB1,PIK3AP1,MAP2K3,BCL2A1,CAMK2G,RAP1B,RELA,PIK3CA,ABL1,PIK3R5,INPPL1,IGHG1,NFKB1,NFATC1,AKT1,NFAT5,IGHG3,INPP5B,SOS1,RPS6KB2,CD22,CHUK,VAV2,NRAS,CD79B,PIK3C2A,FCGR2A,EBF1,MAPK14,DAPP1,BCL10,PAG1,LYN,NFATC2,PIK3CB
Role of NFAT in Regulation of the Immune Response	8.93	0.327	0.745	CD247,FCGR2C,HLA-DOA,CD3E,NFATC3,SOS2,FCER1A,CSNK1A1,KRAS,GSK3A,FCGR1A,CABIN1,GNB4,LCK,MAP2K2,XPO1,GNA13,PIK3C2B,AKT2,PRKCQ,ITPR2,CD79A,ITPR1,ATF2,LAT,ZAP70,ITPR3,RCAN3,LCP2,RELA,PIK3CA,PIK3R5,NFKB1,NFATC1,CSNK1E,AKT1,NFAT5,GNG11,SOS1,CHUK,GNG5,FCGR1B,FCGR3A/FCGR3B,NRAS,PIK3C2A,CD79B,FCGR2A,CSNK1G3,MEF2A,PLCG1,GNAI3,MEF2D,FCER1G,LYN,NFATC2,PIK3CB
T Cell Receptor Signaling	7.61	0.381	NA	MAP2K4,CD247,RELA,PIK3CA,CD3E,NFATC3,SOS2,PIK3R5,KRAS,NFKB1,CD8B,NFATC1,PTPRC,LCK,NFAT5,TXK,MAP2K2,SOS1,CHUK,RASA1,VAV2,PIK3C2B,PTPN7,NRAS,PRKCQ,PIK3C2A,PLCG1,BMX,GRAP2,CARD11,BCL10,PAG1,LAT,ZAP70,NFATC2,PIK3CB,LCP2
Phospholipase C Signaling	7.6	0.278	-0.98	CD247,FCGR2C,MPRIP,CD3E,NFATC3,SOS2,KRAS,GNB4,LCK,MAP2K2,HDAC7,GNA13,RALGDS,IGHG2,PRKCQ,PLD3,ITPR2,RALB,CD79A,ITPR1,CREB5,RAP1A,HDAC5,ATF2,PLA2G6,ADCY9,RHOQ,ITPR3,ZAP70,LAT,PRKCH,ARHGEF18,ARHGEF9,LCP2,RAP1B,PEBP1,RELA,RHOT2,IGHG1,NFKB1,RHOH,PRKCZ,NFATC1,GNG11,NFAT5,IGHG3,PPP1R12A,AHNAK,RHOT1,SOS1,RHOU,PRKCE,ARHGEF2,GNG5,PRKCA,NRAS,CD79B,FCGR2A,MEF2A,PLCG1,PLA2G4A,GRAP2,MEF2D,FCER1G,LYN,NFATC2
phagosome formation	6.77	0.349	NA	FCAR,FCGR2C,PIK3CA,PDIA3,RHOT2,FCER1A,TLR8,PIK3R5,INPPL1,IGHG1,FCGR1A,RHOH,PRKCZ,IGHG3,RHOT1,TLR1,RHOU,TLR7,PRKCE,FCGR1B,IGHG2,FCGR3A/FCGR3B,PRKCA,FCER2,PIK3C2B,PRKCQ,PIK3C2A,FCGR2A,PLCG1,TLR2,TLR4,CLEC7A,RHOQ,TLR5,TLR6,FCER1G,PIK3CB,PRKCH
Death Receptor Signaling	6.75	0.37	0.87	MAP2K4,PARP6,RELA,TNFSF10,NFKB1,PARP9,FAS,BCL2,TANK,TRADD,TIPARP,PARP15,BID,PARP11,CHUK,CASP8,PARP14,NAIP,MAP3K14,CASP3,APAF1,PARP8,LMNA,TNKS2,TBK1,XIAP,PARP1,DAXX,CASP2,TNFRSF25,CYCS,SPTAN1,CASP7,BIRC2
Apoptosis Signaling	6.62	0.371	0.707	MAP2K4,RELA,KRAS,NFKB1,FAS,BCL2,MAP2K2,BID,PRKCE,CHUK,CASP8,CAPN10,PRKCA,TP53,NAIP,MAP3K14,PRKCQ,NRAS,CASP3,APAF1,PLCG1,LMNA,XIAP,PARP1,CASP2,CAPN1,CYCS,SPTAN1,CAPN7,RPS6KA1,BCL2A1,CASP7,BIRC2
Role of Macrophages, Fibroblasts and Endothelial Cells in Rheumatoid Arthritis	5.99	0.243	NA	MAP2K4,SOCS3,NFATC3,AXIN1,IL32,CSNK1A1,TLR8,LTB,KRAS,FCGR1A,IL18R1,ROCK2,MAP2K2,TLR1,TNFSF13B,IGHG2,MAP3K14,PIK3C2B,AKT2,PRKCQ,STAT3,TCF3,CREB5,APC,ATF2,TLR2,TRAF6,IL1RN,PRKCH,MAP2K3,CAMK2G,IL6ST,RELA,PIK3CA,ICAM1,PDIA3,PIK3R5,IGHG1,JAK2,NFKB1,NFATC1,PRKCZ,IRAK1,TRADD,AKT1,NFAT5,IGHG3,F2RL1,TLR7,PRKCE,CHUK,FCGR3A/FCGR3B,PRKCA,TRAF1,NRAS,PIK3C2A,DVL1,IL15,PLCG1,CEBPB,IRAK3,IL18RAP,IL16,TLR4,MAPK14…
Molecular Mechanisms of Cancer	5.99	0.23	NA	MAP2K4,RAPGEF1,RAC2,AXIN1,SMAD3,SOS2,TAB2,GSK3A,KRAS,LAMTOR3,ZBTB17,RB1,MAP2K2,SUFU,GNA13,BRCA1,RASA1,RALGDS,TAB1,TP53,PIK3C2B,AKT2,PRKCQ,CASP3,TYK2,PTCH1,RALB,TCF3,RAP1A,APC,DAXX,ADCY9,RHOQ,GAB1,PRKCH,MAP2K3,ARHGEF18,ARHGEF9,CAMK2G,RAP1B,RELA,PIK3CA,RHOT2,ABL1,PIK3R5,CTNNA1,BMPR2,HIF1A,JAK2,NFKB1,RHOH,FAS,PRKCZ,BCL2,CDC25B,SYNGAP1,AKT1,RHOT1,SOS1,RHOU,PRKCE,BID,ARHGEF2,CASP8,PRKCA,NAIP,NRAS,PIK3…
CD28 Signaling in T Helper Cells	5.99	0.322	-0.343	MAP2K4,CD247,RELA,PIK3CA,HLA-DOA,CD3E,NFATC3,ARPC5,PIK3R5,NFKB1,NFATC1,PTPRC,LCK,AKT1,NFAT5,ACTR3,MAP2K2,ARPC3,CHUK,ACTR2,PIK3C2B,AKT2,PRKCQ,PIK3C2A,ITPR2,PLCG1,ITPR1,ARPC1A,GRAP2,CARD11,BCL10,LAT,ZAP70,ITPR3,FCER1G,NFATC2,PIK3CB,LCP2
UVA-Induced MAPK Signaling	5.74	0.352	0.539	MAP2K4,PARP6,PIK3CA,PDIA3,PIK3R5,KRAS,SMPD1,PARP9,SMPD4,PARP15,TIPARP,RPS6KB2,PARP11,RPS6KA2,STAT1,SMPD3,PARP14,PRKCA,TP53,PIK3C2B,NRAS,PIK3C2A,CASP3,PARP8,PLCG1,TNKS2,PARP1,MAPK14,PIK3CB,CYCS,RPS6KA1
NGF Signaling	5.7	0.327	0	MAP2K4,RAP1B,RELA,PIK3CA,SOS2,PIK3R5,KRAS,SMPD1,NFKB1,PRKCZ,ROCK2,AKT1,SMPD4,MAP2K2,SOS1,RPS6KB2,CHUK,RPS6KA2,SMPD3,MAP3K2,TP53,PIK3C2B,MAP3K14,AKT2,NRAS,PIK3C2A,PLCG1,CREB5,RAP1A,ATF2,TRAF6,MAP3K12,GAB1,PIK3CB,RPS6KA1
NF-κB Signaling	5.69	0.279	1.313	SIGIRR,AZI2,RELA,CD40LG,PIK3CA,TGFBR3,TAB2,TLR8,PIK3R5,BMPR2,KRAS,NFKB1,PRKCZ,IRAK1,TANK,TRADD,LCK,AKT1,TLR1,TLR7,CHUK,CASP8,TAB1,TNFSF13B,MAP3K14,PIK3C2B,AKT2,NRAS,PRKCQ,PIK3C2A,TBK1,IRAK3,TAB3,TLR2,TRAF6,TLR4,TLR5,ARAF,IL1RN,CARD11,BCL10,PELI1,TLR6,ZAP70,FCER1G,IL1B,PIK3CB,IRAK4
PI3K Signaling in B Lymphocytes	5.69	0.307	0	CD81,RELA,PIK3CA,PDIA3,NFATC3,ABL1,ATF6,KRAS,NFKB1,PRKCZ,NFATC1,PTEN,PTPRC,BLK,AKT1,NFAT5,MAP2K2,ATF6B,CHUK,VAV2,AKT2,ATF3,NRAS,CD79B,ITPR2,PLCG1,CD79A,ITPR1,ATF2,TLR4,CD180,DAPP1,BCL10,ITPR3,LYN,NFATC2,PIK3CB,PIK3AP1,CAMK2G
SAPK/JNK Signaling	5.69	0.34	0.898	MAP2K4,RAC2,PIK3CA,NFATC3,SOS2,PIK3R5,KRAS,HNRNPK,NFATC1,TRADD,LCK,GNG11,SOS1,MAP4K1,GNA13,GNG5,TAB1,MAP3K2,TP53,SH2D2A,MAP4K2,PIK3C2B,NRAS,PIK3C2A,MAPK8IP3,ATF2,MINK1,MAP3K12,DAXX,GAB1,FCER1G,PIK3CB
Role of PKR in Interferon Induction and Antiviral Response	5.66	0.475	NA	TP53,RELA,CASP3,TAB2,APAF1,NFKB1,EIF2S1,FCGR1A,IRF1,ATF2,TRAF6,MAPK14,AKT1,BID,MAP2K3,CYCS,CHUK,CASP8,STAT1
Myc Mediated Apoptosis Signaling	5.26	0.397	NA	TP53,MAP2K4,PIK3C2B,AKT2,PIK3CA,NRAS,PIK3C2A,YWHAH,CASP3,SOS2,APAF1,PIK3R5,YWHAZ,KRAS,PRKCZ,FAS,BCL2,AKT1,SOS1,BID,PIK3CB,CYCS,CASP8
Fc Epsilon RI Signaling	5.26	0.315	-0.174	MAP2K4,RAC2,PIK3CA,SOS2,PIK3R5,FCER1A,INPPL1,KRAS,PRKCZ,AKT1,MAP2K2,INPP5B,SOS1,PRKCE,PRKCA,VAV2,PIK3C2B,AKT2,PRKCQ,NRAS,PIK3C2A,PLCG1,PLA2G6,PLA2G4A,MAPK14,GAB1,GRAP2,LAT,FCER1G,LYN,PIK3CB,MAP2K3,PRKCH,LCP2
fMLP Signaling in Neutrophils	5.26	0.315	0.539	RELA,PIK3CA,NFATC3,ARPC5,PIK3R5,KRAS,NFKB1,NFATC1,PRKCZ,GNB4,NFAT5,GNG11,ACTR3,MAP2K2,CYBB,PRKCE,ARPC3,GNG5,PRKCA,PIK3C2B,ACTR2,PRKCQ,NRAS,PIK3C2A,ITPR2,FPR2,ITPR1,FPR1,GNAI3,ARPC1A,ITPR3,NFATC2,PIK3CB,PRKCH
PKCθ¸ Signaling in T Lymphocytes	5.25	0.305	NA	MAP2K4,CD247,RAC2,RELA,PIK3CA,HLA-DOA,CD3E,NFATC3,SOS2,PIK3R5,KRAS,NFKB1,NFATC1,LCK,NFAT5,SOS1,CHUK,MAP3K2,VAV2,MAP3K14,PIK3C2B,PRKCQ,NRAS,PIK3C2A,PLCG1,MAP3K12,GRAP2,CARD11,BCL10,LAT,ZAP70,FCER1G,NFATC2,PIK3CB,LCP2,CAMK2G
Natural Killer Cell Signaling	5.09	0.309	NA	CD247,RAC2,PIK3CA,SOS2,PIK3R5,INPPL1,KRAS,CD300A,PRKCZ,LCK,AKT1,MAP2K2,INPP5B,SOS1,PRKCE,FCGR3A/FCGR3B,PRKCA,VAV2,PIK3C2B,AKT2,PRKCQ,NRAS,PIK3C2A,FCGR2A,PLCG1,LILRB1,NCR1,CD244,LAT,ZAP70,FCER1G,PIK3CB,PRKCH,LCP2
Prolactin Signaling	5.06	0.356	0	SOCS3,PIK3CA,SOS2,PIK3R5,KRAS,JAK2,PRKCZ,SP1,MAP2K2,SOS1,PRKCE,STAT1,PRKCA,PIK3C2B,PRKCQ,NRAS,PIK3C2A,PLCG1,SOCS4,CEBPB,STAT3,IRF1,NMI,PRKCH,PIK3CB,TCF7
Toll-like Receptor Signaling	4.95	0.351	2.668	SIGIRR,MAP2K4,RELA,TOLLIP,TAB2,TLR8,NFKB1,IRAK1,TLR1,TLR7,CHUK,TAB1,TRAF1,MAP3K14,IRAK3,TLR2,TRAF6,TLR4,LY96,MAPK14,TLR5,IL1RN,TLR6,IL1B,MAP2K3,IRAK4
iCOS-iCOSL Signaling in T Helper Cells	4.85	0.306	-1.961	CD247,RELA,PIK3CA,CD40LG,HLA-DOA,CD3E,NFATC3,PIK3R5,NFKB1,NFATC1,PTEN,PTPRC,LCK,AKT1,NFAT5,CHUK,IL2RB,PIK3C2B,AKT2,PRKCQ,PIK3C2A,ITPR2,PLCG1,ITPR1,GRAP2,LAT,ZAP70,ITPR3,FCER1G,NFATC2,PIK3CB,LCP2,CAMK2G
Systemic Lupus Erythematosus Signaling	4.82	0.248	NA	CD247,FCGR2C,CD40LG,CD3E,NFATC3,SOS2,KRAS,SART1,FCGR1A,PTPRC,LCK,PRPF4B,PRPF40A,LSM3,SNU13,IGHG2,TNFSF13B,PIK3C2B,AKT2,LSM6,CD79A,IL1RN,LAT,PIK3CA,CD2BP2,PRPF8,PIK3R5,IGHG1,NFATC1,AKT1,NFAT5,IGHG3,SOS1,CD22,TLR7,IGHM,FCGR3A/FCGR3B,FCGR1B,LSM14B,NRAS,PIK3C2A,CD79B,FCGR2A,PLCG1,SNRPB2,LYN,FCER1G,SNRNP70,PRPF6,SNRNP200,IL1B,NFATC2,PIK3CB
TWEAK Signaling	4.76	0.471	0.5	NAIP,RELA,MAP3K14,CASP3,APAF1,NFKB1,XIAP,TRADD,TNFRSF25,BID,CYCS,CHUK,CASP8,CASP7,BIRC2,TRAF1
HGF Signaling	4.71	0.305	-0.186	MAP2K4,RAP1B,RAPGEF1,PIK3CA,SOS2,PIK3R5,KRAS,PRKCZ,AKT1,MAP2K2,SOS1,PRKCE,PRKCA,MAP3K2,ETS1,PIK3C2B,MAP3K14,PXN,AKT2,PRKCQ,NRAS,PIK3C2A,PLCG1,STAT3,RAP1A,ATF2,MAP3K12,ELF2,GAB1,PIK3CB,PRKCH,PTGS2
Cholecystokinin/Gastrin-mediated Signaling	4.63	0.307	0.539	MAP2K4,RHOT2,SOS2,KRAS,EPHA4,RHOH,PRKCZ,ROCK2,MAP2K2,RHOT1,SOS1,RHOU,PRKCE,GNA13,PRKCA,PXN,PRKCQ,NRAS,ITPR2,MEF2A,ITPR1,ATF2,MAPK14,RHOQ,IL1RN,MEF2D,ITPR3,IL1B,MAP2K3,PRKCH,PTGS2
Fcγ Receptor-mediated Phagocytosis in Macrophages and Monocytes	4.47	0.312	0.186	RAC2,ARPC5,FCGR1A,PRKCZ,PTEN,ACTR3,AKT1,VAMP3,RPS6KB2,HCK,ARPC3,PRKCE,FCGR3A/FCGR3B,PRKCA,VAV2,ACTR2,PXN,AKT2,PLD3,PRKCQ,FCGR2A,PLCG1,FYB,PLA2G6,ARPC1A,LYN,RAB11A,PRKCH,LCP2
mTOR Signaling	4.47	0.251	-1.029	PIK3CA,ULK1,PPP2R2A,RHOT2,PIK3R5,KRAS,HIF1A,RICTOR,RHOH,PRKCZ,RPS4X,RPS28,AKT1,EIF3D,RHOT1,TSC2,RHOU,RPTOR,RPS6KB2,PRKCE,RPS2,RPS6KA2,PRKCA,EIF4B,PIK3C2B,RPS19,AKT2,NRAS,PRKCQ,PLD3,DDIT4,EIF3H,PIK3C2A,STK11,EIF3J,EIF4G3,FAU,DGKZ,PPP2R1A,RPS15,RHOQ,RPS26,RPS27L,PIK3CB,PRKCH,RPS6KA1,RPS14
iNOS Signaling	4.42	0.409	2	RELA,TYK2,IFNGR2,IFNGR1,IRAK3,HMGA1,JAK2,NFKB1,IRF1,IRAK1,TRAF6,TLR4,LY96,MAPK14,CHUK,STAT1,IRAK4,TAB1
TREM1 Signaling	4.39	0.333	1.8	SIGIRR,RELA,ICAM1,NLRP6,CIITA,TLR8,LAT2,JAK2,NFKB1,IRAK1,AKT1,NLRC3,TLR1,TLR7,CASP1,NLRC4,AKT2,PLCG1,STAT3,TLR2,TLR4,TLR5,TLR6,IL1B,CASP5
Glucocorticoid Receptor Signaling	4.36	0.225	NA	CD247,MAP2K4,YWHAH,HSPA14,CD3E,NFATC3,SMAD3,SOS2,GTF2E2,KRAS,FCGR1A,TSC22D3,MAP2K2,SMARCB1,SMARCC2,TAB1,PIK3C2B,MAP3K14,AKT2,STAT3,TAF9B,TRAF6,POLR2E,IL1RN,NCOA1,GTF2H1,PBRM1,RELA,PIK3CA,ICAM1,GTF2F2,PIK3R5,GTF2H2,JAK2,NFKB1,SMARCA4,NFATC1,BCL2,GTF2A2,AKT1,POLR2A,NFAT5,NCOA2,SOS1,CHUK,STAT1,ADRB2,POLR2J2/POLR2J3,CCNH,NRAS,TAF6,PIK3C2A,SMARCD1,CEBPB,MAPK14,VIPR1,NFATC2,IL1B,PIK3CB,PTGS2,NRIP1,A2M
Tec Kinase Signaling	4.33	0.261	-0.169	MAP2K4,RELA,PIK3CA,RHOT2,PIK3R5,FCER1A,TNFSF10,JAK2,NFKB1,RHOH,FAS,PRKCZ,BLK,GNB4,LCK,GNG11,TXK,RHOT1,RHOU,HCK,PRKCE,GNA13,GNG5,STAT1,PRKCA,VAV2,PIK3C2B,PRKCQ,PIK3C2A,TYK2,PLCG1,BMX,STAT3,GNAI3,TLR4,RHOQ,TNFRSF25,FCER1G,LYN,PIK3CB,PRKCH
TNFR1 Signaling	4.33	0.388	-0.229	MAP2K4,MAP4K2,NAIP,RELA,MAP3K14,CASP3,APAF1,NFKB1,XIAP,TANK,TRADD,MADD,CASP2,BID,CYCS,CHUK,CASP8,CASP7,BIRC2
Dendritic Cell Maturation	4.1	0.249	1.543	MAP2K4,FCGR2C,RELA,CD40LG,PIK3CA,HLA-DOA,ICAM1,PDIA3,IL32,PIK3R5,LTB,JAK2,IGHG1,NFKB1,FCGR1A,IGHG3,AKT1,LY75,CHUK,STAT1,TAB1,FCGR1B,IGHG2,FCGR3A/FCGR3B,MAP3K14,PIK3C2B,AKT2,PIK3C2A,FCGR2A,IL15,PLCG1,CD58,CREB5,ATF2,TLR2,TRAF6,TLR4,MAPK14,IL1RN,FCER1G,IL1B,PIK3CB,IFNAR1,CCR7
Sphingosine-1-phosphate Signaling	3.99	0.284	-1.461	PIK3CA,PDIA3,RHOT2,PIK3R5,CASP4,SMPD1,RHOH,AKT1,SMPD4,RHOT1,CASP1,RHOU,GNA13,CASP8,SMPD3,PIK3C2B,AKT2,PIK3C2A,S1PR5,CASP3,PLCG1,ASAH1,S1PR4,ADCY9,GNAI3,RHOQ,CASP2,S1PR1,PIK3CB,CASP5,CASP7
Non-Small Cell Lung Cancer Signaling	3.99	0.338	-0.229	TP53,PIK3C2B,PIK3CA,AKT2,NRAS,PIK3C2A,ITPR2,SOS2,ABL1,PIK3R5,PLCG1,KRAS,ITPR1,RB1,AKT1,MAP2K2,SOS1,ITPR3,PIK3CB,RXRB,PRKCA,RASSF1
Docosahexaenoic Acid (DHA) Signaling	3.97	0.41	NA	ALOX15,PIK3C2B,PIK3CA,AKT2,PIK3C2A,CASP3,APAF1,PIK3R5,GSK3A,BCL2,AKT1,BID,IL1B,PIK3CB,CYCS,BCL2A1
IL-4 Signaling	3.94	0.32	NA	PIK3C2B,HLA-DOA,PIK3CA,AKT2,NRAS,PIK3C2A,IL13RA1,NFATC3,TYK2,SOS2,PIK3R5,KRAS,INPPL1,HMGA1,JAK2,NFATC1,AKT1,NFAT5,INPP5B,SOS1,RPS6KB2,NFATC2,PIK3CB,FCER2
IL-6 Signaling	3.88	0.276	1.414	MAP2K4,IL6ST,SOCS3,RELA,PIK3CA,SOS2,PIK3R5,KRAS,JAK2,NFKB1,AKT1,MAP2K2,SOS1,CHUK,TAB1,ABCB1,MAP3K14,PIK3C2B,AKT2,NRAS,PIK3C2A,TNFAIP6,CEBPB,STAT3,IL18RAP,TRAF6,MAPK14,IL1RN,IL1B,PIK3CB,MAP2K3,A2M
Small Cell Lung Cancer Signaling	3.88	0.324	NA	TP53,RELA,PIK3C2B,PIK3CA,AKT2,PIK3C2A,ABL1,APAF1,PIK3R5,NFKB1,PTEN,BCL2,TRAF6,RB1,AKT1,BID,PIK3CB,CYCS,CHUK,PTGS2,RXRB,BIRC2,TRAF1
p38 MAPK Signaling	3.81	0.274	1.732	MAP2K4,TIFA,TAB2,FAS,IRAK1,CDC25B,TRADD,RPS6KB2,MAP4K1,EEF2K,RPS6KA2,STAT1,TAB1,TP53,MEF2A,IRAK3,MKNK2,CREB5,ATF2,IL18RAP,TRAF6,DAXX,PLA2G4A,PLA2G6,H3F3A/H3F3B,MAPK14,IL1RN,MEF2D,IL1B,MAP2K3,RPS6KA1,IRAK4
Erythropoietin Signaling	3.81	0.328	NA	RELA,PIK3C2B,SOCS3,PIK3CA,AKT2,PRKCQ,NRAS,PIK3C2A,SOS2,PIK3R5,PLCG1,KRAS,JAK2,NFKB1,PRKCZ,AKT1,MAP2K2,SOS1,PRKCE,PIK3CB,PRKCH,PRKCA
Role of NFAT in Cardiac Hypertrophy	3.69	0.24	-0.16	MAP2K4,IL6ST,PIK3CA,CAMK1,CAMK1D,PDIA3,SOS2,PIK3R5,CSNK1A1,KRAS,PRKCZ,CABIN1,GNB4,AKT1,GNG11,MAP2K2,SOS1,HDAC7,PRKCE,GNG5,PRKCA,PIK3C2B,AKT2,NRAS,PRKCQ,PIK3C2A,ITPR2,MEF2A,PLCG1,ITPR1,HDAC5,GNAI3,ADCY9,MAPK14,MEF2D,ITPR3,RCAN3,PIK3CB,MAP2K3,PRKCH,SLC8A1,PRKAR1A,CAMK2G
BER pathway	3.67	0.667	NA	LIG1,PCNA,PNKP,POLE,POLG,PARP1,XRCC1,POLB
Production of Nitric Oxide and Reactive Oxygen Species in Macrophages	3.65	0.239	0.781	MAP2K4,RAP1B,RELA,PIK3CA,PPP2R2A,RHOT2,PIK3R5,JAK2,NFKB1,RHOH,PRKCZ,AKT1,PPP1R12A,RHOT1,RHOU,CYBB,PRKCE,S100A8,CHUK,STAT1,PRKCA,MAP3K2,PIK3C2B,MAP3K14,AKT2,PRKCQ,PIK3C2A,TYK2,IFNGR2,PLCG1,IFNGR1,RAP1A,IRF1,TLR2,APOL1,MAP3K12,TLR4,PPP2R1A,MAPK14,RHOQ,CAT,PIK3CB,PRKCH
Role of Pattern Recognition Receptors in Recognition of Bacteria and Viruses	3.64	0.264	1.3	MAP2K4,RELA,PIK3CA,PIK3R5,TLR8,IRF3,EIF2S1,NFKB1,PRKCZ,IFIH1,TLR1,CASP1,TLR7,PRKCE,RIPK2,NLRC4,PRKCA,PIK3C2B,PRKCQ,PIK3C2A,OAS2,TLR2,TRAF6,TLR4,CLEC7A,TLR5,DDX58,TLR6,MAVS,IL1B,PIK3CB,PRKCH,C3AR1
Acute Myeloid Leukemia Signaling	3.6	0.304	-0.209	MAP2K4,RELA,PIK3C2B,AKT2,PIK3CA,NRAS,PIK3C2A,SOS2,PIK3R5,KRAS,STAT3,TCF3,NFKB1,IDH1,AKT1,MAP2K2,ARAF,FLT3LG,SOS1,RPS6KB2,PIK3CB,MAP2K3,JUP,TCF7L2
UVC-Induced MAPK Signaling	3.6	0.381	-1.5	TP53,MAP2K4,PRKCQ,NRAS,SMPD1,KRAS,PRKCZ,MAPK14,SMPD4,MAP2K2,ARAF,PRKCE,ATR,PRKCH,SMPD3,PRKCA
Induction of Apoptosis by HIV1	3.6	0.333	0	TP53,MAP2K4,NAIP,RELA,MAP3K14,CASP3,APAF1,NFKB1,XIAP,FAS,BCL2,TRADD,DAXX,SLC25A6,BID,CYCS,CHUK,CASP8,BIRC2,TRAF1
Type I Diabetes Mellitus Signaling	3.6	0.273	2.414	MAP2K4,CD247,RELA,SOCS3,HLA-DOA,CD3E,PIAS1,JAK2,NFKB1,FAS,BCL2,IRAK1,TRADD,BID,CHUK,CASP8,STAT1,MAP3K14,CASP3,APAF1,IFNGR2,IFNGR1,SOCS4,IRF1,TRAF6,MAPK14,FCER1G,IL1B,MAP2K3,CYCS
CD40 Signaling	3.58	0.323	0.447	MAP2K4,RELA,PIK3C2B,MAP3K14,PIK3CA,CD40LG,ICAM1,PIK3C2A,PIK3R5,STAT3,NFKB1,TRAF6,TANK,MAPK14,MAP2K2,PIK3CB,MAP2K3,CHUK,PTGS2,FCER2,TRAF1
Huntington's Disease Signaling	3.56	0.223	-1.826	MAP2K4,HSPA14,SOS2,AP2A2,GNB4,HDAC7,VAMP3,RASA1,TP53,PIK3C2B,AKT2,PRKCQ,CASP3,ITPR1,CREB5,ATF2,HDAC5,TAF9B,POLR2E,CAPN1,CASP2,PRKCH,CAPN7,CASP5,PIK3CA,SDHB,PIK3R5,CASP4,PRKCZ,AKT1,GNG11,POLR2A,SP1,SOS1,CASP1,PRKCE,CASP8,GNG5,CAPN10,PRKCA,POLR2J2/POLR2J3,PIK3C2A,GLS,APAF1,RCOR1,ZDHHC17,DCTN1,PIK3CB,CYCS,DNM1L,CASP7
Ceramide Signaling	3.56	0.3	0.218	MAP2K4,RELA,PIK3C2B,PIK3CA,AKT2,NRAS,PIK3C2A,S1PR5,PPP2R2A,PIK3R5,SMPD1,KRAS,CERK,NFKB1,PRKCZ,BCL2,S1PR4,PPP2R1A,AKT1,SMPD4,S1PR1,PIK3CB,CYCS,SMPD3
EGF Signaling	3.56	0.339	0.229	MAP2K4,PIK3C2B,PIK3CA,AKT2,PIK3C2A,ITPR2,SOS2,PIK3R5,PLCG1,ITPR1,STAT3,MAPK14,AKT1,SOS1,ITPR3,PIK3CB,STAT1,RASA1,PRKCA
Endothelin-1 Signaling	3.52	0.238	0.686	PIK3CA,PDIA3,PIK3R5,KRAS,CASP4,PLA2G7,PRKCZ,SOS1,CASP1,PRKCE,GNA13,CASP8,GUCY1B3,PRKCA,PNPLA8,PIK3C2B,PLD3,PRKCQ,NRAS,PIK3C2A,GUCY1A3,CASP3,ABHD3,ITPR2,MAPK6,PLCG1,ITPR1,PLA2G4A,GNAI3,PLA2G6,ADCY9,MAPK14,ARAF,GAB1,CASP2,ITPR3,PIK3CB,PRKCH,PTGS2,CASP5,CASP7
CNTF Signaling	3.5	0.346	0.471	IL6ST,PIK3C2B,PIK3CA,NRAS,PIK3C2A,TYK2,PIK3R5,KRAS,STAT3,JAK2,AKT1,MAP2K2,SOS1,RPS6KB2,PIK3CB,RPS6KA2,RPS6KA1,STAT1
IL-8 Signaling	3.5	0.234	0.632	MAP2K4,RAC2,RELA,PIK3CA,ICAM1,RHOT2,PIK3R5,KRAS,NFKB1,IQGAP1,RHOH,PRKCZ,IRAK1,BCL2,RAB11FIP2,ROCK2,GNB4,AKT1,GNG11,MAP2K2,RHOT1,RHOU,CYBB,PRKCE,CHUK,GNA13,GNG5,PRKCA,PIK3C2B,AKT2,NRAS,PRKCQ,PLD3,PIK3C2A,IRAK3,TRAF6,GNAI3,RHOQ,ARAF,PIK3CB,PRKCH,PTGS2,IRAK4
Thrombin Signaling	3.5	0.232	-0.781	RELA,PIK3CA,MPRIP,CAMK1,CAMK1D,PDIA3,RHOT2,PIK3R5,KRAS,NFKB1,RHOH,PRKCZ,ROCK2,GNB4,AKT1,GNG11,PPP1R12A,MAP2K2,RHOT1,SOS1,RHOU,PRKCE,ARHGEF2,GNA13,GNG5,PRKCA,PIK3C2B,AKT2,NRAS,PRKCQ,PIK3C2A,ITPR2,PLCG1,ITPR1,GNAI3,ADCY9,MAPK14,RHOQ,ITPR3,PIK3CB,PRKCH,GATA3,ARHGEF9,CAMK2G
GM-CSF Signaling	3.44	0.323	1.789	ETS1,PIK3C2B,PIK3CA,AKT2,NRAS,PIK3C2A,SOS2,PIK3R5,KRAS,JAK2,STAT3,AKT1,MAP2K2,SOS1,HCK,LYN,PIK3CB,STAT1,BCL2A1,CAMK2G
Regulation of eIF4 and p70S6K Signaling	3.42	0.247	0.258	PIK3CA,EIF2B4,PPP2R2A,SOS2,PIK3R5,KRAS,EIF2S1,EIF2A,PRKCZ,RPS4X,RPS28,AKT1,MAP2K2,EIF3D,SOS1,RPS2,AGO1,RPS19,PIK3C2B,AKT2,NRAS,PIK3C2A,EIF3H,EIF3J,EIF4G3,EIF2S2,FAU,PPP2R1A,RPS15,MAPK14,RPS26,RPS27L,EIF2B5,PIK3CB,AGO4,RPS14
JAK/Stat Signaling	3.42	0.306	0.426	RELA,PIK3C2B,SOCS3,PIK3CA,AKT2,NRAS,PIK3C2A,TYK2,SOS2,PIAS1,PIK3R5,KRAS,SOCS4,CEBPB,STAT3,JAK2,NFKB1,AKT1,MAP2K2,SOS1,PIK3CB,STAT1
p70S6K Signaling	3.4	0.261	-0.557	PIK3CA,YWHAH,PDIA3,PPP2R2A,SOS2,PIK3R5,KRAS,PRKCZ,AKT1,MAP2K2,F2RL1,SOS1,PRKCE,EEF2K,BCAP31,PRKCA,PIK3C2B,AKT2,PRKCQ,NRAS,PIK3C2A,CD79B,EEF2,YWHAZ,PLCG1,CD79A,GNAI3,PPP2R1A,LYN,PIK3CB,PRKCH
Gαq Signaling	3.37	0.245	-1.183	RELA,PIK3CA,RGS18,ADRBK1,NFATC3,RHOT2,PIK3R5,NFKB1,RHOH,PRKCZ,NFATC1,ROCK2,GNB4,AKT1,GNG11,GYS1,MAP2K2,RHOT1,RHOU,PRKCE,CHUK,GNG5,PRKCA,PIK3C2B,AKT2,PRKCQ,PLD3,PIK3C2A,ITPR2,PLCG1,ITPR1,RHOQ,ITPR3,NFATC2,PIK3CB,PRKCH
IL-15 Signaling	3.36	0.317	NA	RELA,PIK3C2B,PIK3CA,AKT2,NRAS,PIK3C2A,TYK2,IL15,PIK3R5,PLCG1,KRAS,STAT3,JAK2,NFKB1,LCK,MAPK14,AKT1,MAP2K2,PIK3CB,IL2RB
Renin-Angiotensin Signaling	3.36	0.266	0.192	MAP2K4,RELA,PIK3CA,SOS2,PIK3R5,KRAS,JAK2,NFKB1,PRKCZ,MAP2K2,SOS1,PRKCE,STAT1,PRKCA,PIK3C2B,PRKCQ,NRAS,PIK3C2A,ITPR2,PLCG1,STAT3,ITPR1,ATF2,ADCY9,MAPK14,ITPR3,PIK3CB,PRKCH,PRKAR1A
LPS-stimulated MAPK Signaling	3.35	0.301	-0.426	MAP2K4,RELA,PIK3C2B,MAP3K14,PIK3CA,PRKCQ,NRAS,PIK3C2A,PIK3R5,KRAS,NFKB1,PRKCZ,ATF2,TLR4,MAPK14,MAP2K2,PRKCE,PIK3CB,MAP2K3,PRKCH,CHUK,PRKCA
Lymphotoxin β Receptor Signaling	3.33	0.333	0.243	RELA,PIK3C2B,MAP3K14,PIK3CA,AKT2,PIK3C2A,CASP3,APAF1,PIK3R5,LTB,NFKB1,TRAF6,AKT1,PIK3CB,CYCS,CHUK,BIRC2,TRAF1
Colorectal Cancer Metastasis Signaling	3.31	0.216	2.309	IL6ST,MAP2K4,RELA,PIK3CA,ADRBK1,AXIN1,SMAD3,RHOT2,SOS2,PIK3R5,TLR8,KRAS,JAK2,NFKB1,RHOH,MMP24,GNB4,GNG11,AKT1,MAP2K2,RHOT1,SOS1,TLR1,RHOU,TLR7,STAT1,GNG5,RALGDS,TP53,PIK3C2B,AKT2,NRAS,PIK3C2A,CASP3,ADRBK2,DVL1,TYK2,IFNGR1,STAT3,TCF3,APC,TLR2,TLR4,ADCY9,RHOQ,TLR5,TLR6,PIK3CB,PTGS2,TCF7L2,PRKAR1A
Gap Junction Signaling	3.26	0.239	NA	PIK3CA,PDIA3,SOS2,PIK3R5,CSNK1A1,KRAS,PRKCZ,CSNK1E,SP3,AKT1,MAP2K2,SP1,SOS1,PRKCE,GUCY1B3,PRKCA,MAP3K2,PIK3C2B,AKT2,PRKCQ,NRAS,PIK3C2A,GUCY1A3,ITPR2,CSNK1G3,TUBA4A,PLCG1,ITPR1,GNAI3,ADCY9,TUBA1A,LPAR1,ITPR3,SGSM3,PIK3CB,PRKCH,PRKAR1A
Mouse Embryonic Stem Cell Pluripotency	3.24	0.274	0.784	IL6ST,PIK3CA,AXIN1,SOS2,PIK3R5,BMPR2,KRAS,JAK2,AKT1,MAP2K2,SOS1,TAB1,TP53,PIK3C2B,AKT2,NRAS,PIK3C2A,DVL1,TYK2,STAT3,TCF3,XIAP,APC,MAPK14,PIK3CB,TCF7L2
Thrombopoietin Signaling	3.23	0.327	0	PIK3C2B,PIK3CA,PRKCQ,NRAS,PIK3C2A,PIK3R5,PLCG1,KRAS,JAK2,STAT3,PRKCZ,MAP2K2,SOS1,PRKCE,PIK3CB,PRKCH,STAT1,PRKCA
PI3K/AKT Signaling	3.17	0.252	0.756	RELA,PIK3CA,YWHAH,PPP2R2A,SOS2,INPPL1,KRAS,GSK3A,JAK2,NFKB1,PRKCZ,PTEN,BCL2,AKT1,GYS1,MAP2K2,INPP5B,TSC2,SOS1,RPS6KB2,CHUK,TP53,AKT2,NRAS,TYK2,YWHAZ,PPP2R1A,GAB1,LIMS1,PIK3CB,PTGS2
Glioma Signaling	3.01	0.265	-1.633	PIK3CA,CAMK1,CAMK1D,SOS2,ABL1,PIK3R5,KRAS,PRKCZ,PTEN,IDH1,RB1,AKT1,MAP2K2,SOS1,PRKCE,PRKCA,TP53,PIK3C2B,AKT2,PRKCQ,NRAS,PIK3C2A,PLCG1,PIK3CB,PRKCH,CAMK2G
IL-17 Signaling	3.01	0.292	NA	MAP2K4,RELA,PIK3C2B,MAP3K14,PIK3CA,AKT2,NRAS,PIK3C2A,PIK3R5,KRAS,JAK2,CEBPB,NFKB1,ATF2,TRAF6,MAPK14,AKT1,MAP2K2,PIK3CB,MAP2K3,PTGS2
CTLA4 Signaling in Cytotoxic T Lymphocytes	2.97	0.273	NA	CD247,PIK3C2B,PIK3CA,AKT2,PIK3C2A,CD3E,PPP2R2A,AP1S2,AP1M1,PIK3R5,PLCG1,JAK2,CD8B,AP2A2,LCK,PPP2R1A,AKT1,AP1G2,GRAP2,LAT,ZAP70,FCER1G,PIK3CB,LCP2
IL-10 Signaling	2.92	0.294	NA	MAP2K4,RELA,FCGR2C,SOCS3,MAP3K14,FCGR2A,TYK2,STAT3,NFKB1,IL18RAP,TRAF6,MAPK14,SP1,IL1RN,IL10RA,IL10RB,IL1B,MAP2K3,CHUK,TAB1
Regulation of IL-2 Expression in Activated and Anergic T Lymphocytes	2.86	0.278	NA	VAV2,CD247,MAP2K4,RELA,NRAS,CD3E,NFATC3,SMAD3,SOS2,PLCG1,KRAS,NFKB1,NFATC1,NFAT5,MAP2K2,CARD11,BCL10,SOS1,LAT,ZAP70,NFATC2,CHUK
Growth Hormone Signaling	2.84	0.29	-1.789	PIK3C2B,SOCS3,PIK3CA,PRKCQ,PIK3C2A,PIK3R5,PLCG1,SOCS4,JAK2,STAT3,PRKCZ,RPS6KB2,PRKCE,PIK3CB,PRKCH,RPS6KA2,RPS6KA1,STAT1,A2M,PRKCA
Calcium-induced T Lymphocyte Apoptosis	2.84	0.297	-3.153	CD247,HLA-DOA,PRKCQ,CD3E,ITPR2,ATP2A3,PLCG1,ITPR1,PRKCZ,CABIN1,LCK,MEF2D,ZAP70,ITPR3,FCER1G,NFATC2,PRKCE,PRKCH,PRKCA
IL-15 Production	2.84	0.407	NA	RELA,TXK,TWF1,IL15,TYK2,JAK2,IRF3,STAT1,NFKB1,PRKCZ,IRF1
Interferon Signaling	2.79	0.361	1.941	IFIT3,RELA,PTPN2,TYK2,PIAS1,IFNGR2,IFNGR1,JAK2,IRF1,BCL2,IFIT1,STAT1,IFNAR1
ErbB4 Signaling	2.76	0.3	-0.471	PIK3C2B,ADAM17,PIK3CA,PRKCQ,NRAS,PIK3C2A,SOS2,PIK3R5,PLCG1,KRAS,PRKCZ,AKT1,MAP2K2,SOS1,PRKCE,PIK3CB,PRKCH,PRKCA
Integrin Signaling	2.74	0.213	0.632	MAP2K4,RAP1B,RAPGEF1,RAC2,PIK3CA,MPRIP,ARPC5,SOS2,RHOT2,PIK3R5,ABL1,KRAS,RHOH,ITGB7,PTEN,ACTR3,AKT1,PPP1R12A,MAP2K2,RHOT1,ARF4,SOS1,RHOU,ARPC3,CAPN10,PIK3C2B,ACTR2,PXN,AKT2,NRAS,PIK3C2A,ASAP1,RALB,PLCG1,TNK2,GIT1,RAP1A,ARPC1A,RHOQ,LIMS1,CAPN1,PIK3CB,CAPN7,NEDD9
Granzyme B Signaling	2.73	0.5	1.414	CASP3,NUMA1,APAF1,BID,CYCS,CASP8,LMNB1,PARP1
HER-2 Signaling in Breast Cancer	2.71	0.276	NA	TP53,PIK3C2B,AKT2,PIK3CA,PRKCQ,NRAS,PIK3C2A,SOS2,PIK3R5,PLCG1,GSK3A,KRAS,PRKCZ,ITGB7,AKT1,TSC2,SOS1,PRKCE,PIK3CB,PRKCH,PRKCA
IL-3 Signaling	2.71	0.282	-0.943	PIK3C2B,RAPGEF1,AKT2,PIK3CA,PRKCQ,NRAS,PIK3C2A,PIK3R5,KRAS,JAK2,STAT3,PRKCZ,AKT1,MAP2K2,SOS1,PRKCE,PIK3CB,PRKCH,STAT1,PRKCA
PEDF Signaling	2.71	0.282	NA	TP53,RELA,PIK3C2B,PIK3CA,AKT2,NRAS,PIK3C2A,PIK3R5,KRAS,NFKB1,FAS,BCL2,ROCK2,MAPK14,AKT1,PIK3CB,CHUK,CASP8,TCF7,CASP7
HMGB1 Signaling	2.71	0.242	1.134	MAP2K4,RELA,PIK3CA,ICAM1,AGER,RHOT2,PIK3R5,KRAS,NFKB1,RHOH,AKT1,SP1,MAP2K2,RHOT1,RHOU,PIK3C2B,AKT2,NRAS,PIK3C2A,HAT1,IFNGR2,IFNGR1,TLR4,RHOQ,MAPK14,KAT6B,IL1B,MAP2K3,PIK3CB
Tumoricidal Function of Hepatic Natural Killer Cells	2.71	0.417	2.333	SERPINB9,ICAM1,CASP3,SRGN,APAF1,BID,CYCS,CASP8,CASP7,FAS
Role of JAK1, JAK2 and TYK2 in Interferon Signaling	2.71	0.417	1.342	RELA,PTPN2,TYK2,IFNGR2,IFNGR1,STAT3,JAK2,STAT1,NFKB1,IFNAR1
Actin Nucleation by ARP-WASP Complex	2.71	0.304	2.668	ACTR2,NRAS,PPP1R12C,RHOT2,SOS2,ARPC5,KRAS,RHOH,ROCK2,RHOQ,ARPC1A,ACTR3,PPP1R12A,RHOT1,SOS1,RHOU,ARPC3
Retinoic acid Mediated Apoptosis Signaling	2.71	0.295	2.668	PARP6,CASP3,APAF1,TNFSF10,PARP8,TNKS2,PARP9,IRF1,PARP1,TIPARP,PARP15,BID,PARP11,CYCS,CASP8,RXRB,IFNAR1,PARP14
Amyotrophic Lateral Sclerosis Signaling	2.71	0.255	NA	PIK3CA,PIK3R5,BCL2,RAB5A,CACNA1E,CASP1,BID,CAPN10,GRIK1,TP53,NAIP,PIK3C2B,CACNA1D,CASP3,PIK3C2A,APAF1,XIAP,CCS,CAPN1,CAT,CYCS,PIK3CB,CAPN7,CASP7,BIRC2
Prostate Cancer Signaling	2.7	0.268	NA	TP53,RELA,PIK3C2B,PIK3CA,AKT2,NRAS,PIK3C2A,SOS2,ABL1,PIK3R5,KRAS,CREB5,NFKB1,BCL2,PTEN,ATF2,RB1,AKT1,MAP2K2,SOS1,PIK3CB,CHUK
Insulin Receptor Signaling	2.7	0.235	-0.18	SOCS3,RAPGEF1,PIK3CA,EIF2B4,SOS2,PIK3R5,INPPL1,KRAS,GSK3A,JAK2,PRKCZ,PTEN,AKT1,GYS1,PPP1R12A,MAP2K2,INPP5B,TSC2,SOS1,RPTOR,RPS6KB2,PIK3C2B,AKT2,NRAS,PIK3C2A,VAMP2,RHOQ,GAB1,EIF2B5,PIK3CB,PRKAR1A
PDGF Signaling	2.68	0.273	0.218	MAP2K4,PIK3C2B,PIK3CA,NRAS,PIK3C2A,TYK2,SOS2,ABL1,PIK3R5,PLCG1,KRAS,INPPL1,STAT3,JAK2,MAP2K2,INPP5B,SOS1,PIK3CB,STAT1,RASA1,PRKCA
NRF2-mediated Oxidative Stress Response	2.65	0.217	-0.853	MAP2K4,PIK3CA,PPIB,PRDX1,PIK3R5,DNAJC13,DNAJC3,KRAS,DNAJC15,DNAJA1,PRKCZ,CUL3,GSTM2,AKT1,MAP2K2,ABCC1,PMF1/PMF1-BGLAP,UBE2K,DNAJA3,PRKCE,DNAJA2,JUND,GCLM,NFE2L2,PRKCA,PIK3C2B,PRKCQ,NRAS,PIK3C2A,DNAJB14,ERP29,MAPK14,DNAJB11,CAT,PIK3CB,MAP2K3,PRKCH,SQSTM1,DNAJC7
Neurotrophin/TRK Signaling	2.65	0.284	0.943	MAP2K4,PIK3C2B,PIK3CA,NRAS,PIK3C2A,SOS2,PIK3R5,PLCG1,KRAS,CREB5,ATF2,AKT1,MAP2K2,GAB1,SOS1,PIK3CB,MAP2K3,RPS6KA1,FRS2
IL-12 Signaling and Production in Macrophages	2.65	0.233	NA	MAP2K4,RELA,CD40LG,PIK3CA,PIK3R5,NFKB1,PRKCZ,AKT1,MAP2K2,PRKCE,S100A8,CHUK,STAT1,PRKCA,PIK3C2B,ALOX15,AKT2,PRKCQ,PIK3C2A,IFNGR1,CEBPB,IRF1,TRAF6,TLR2,APOL1,TLR4,MAPK14,NCOA1,PIK3CB,PRKCH,REL
Type II Diabetes Mellitus Signaling	2.65	0.241	-1.706	MAP2K4,SOCS3,RELA,PIK3CA,CD36,PIK3R5,SMPD1,NFKB1,PRKCZ,TRADD,AKT1,SMPD4,PRKCE,ACSL4,CHUK,SMPD3,PRKCA,MAP3K14,PIK3C2B,ACSL3,AKT2,PRKCQ,PIK3C2A,SOCS4,CEBPB,PIK3CB,PRKCH,ACSL1
Endometrial Cancer Signaling	2.65	0.308	NA	TP53,PIK3C2B,PIK3CA,AKT2,NRAS,PIK3C2A,AXIN1,SOS2,PIK3R5,CTNNA1,KRAS,PTEN,AKT1,MAP2K2,SOS1,PIK3CB
TNFR2 Signaling	2.63	0.379	-0.905	MAP2K4,TANK,MAP3K14,RELA,NAIP,TBK1,CHUK,NFKB1,XIAP,BIRC2,TRAF1
ERK/MAPK Signaling	2.63	0.214	-0.667	RAP1B,RAC2,RAPGEF1,PIK3CA,YWHAH,PPP2R2A,DUSP6,SOS2,PIK3R5,KRAS,NFATC1,LAMTOR3,PPP1R12A,MAP2K2,SOS1,PRKCE,STAT1,PRKCA,ETS1,PIK3C2B,PXN,NRAS,PIK3C2A,VRK2,YWHAZ,PLCG1,MKNK2,STAT3,CREB5,RAP1A,ATF2,PLA2G4A,PLA2G6,PPP2R1A,ELF2,H3F3A/H3F3B,ARAF,PIK3CB,RPS6KA1,PRKAR1A
NF-κB Activation by Viruses	2.61	0.274	NA	RELA,PIK3C2B,MAP3K14,PIK3CA,AKT2,PRKCQ,NRAS,PIK3C2A,PIK3R5,KRAS,NFKB1,PRKCZ,TNFRSF14,LCK,AKT1,PRKCE,PIK3CB,PRKCH,CHUK,PRKCA
CCR3 Signaling in Eosinophils	2.6	0.239	NA	CCR3,PIK3CA,MPRIP,PIK3R5,KRAS,PRKCZ,ROCK2,GNB4,GNG11,MAP2K2,PPP1R12A,PRKCE,GNG5,PRKCA,PIK3C2B,PRKCQ,NRAS,PIK3C2A,CFL1,ITPR2,ITPR1,PLA2G4A,GNAI3,PLA2G6,MAPK14,ITPR3,PIK3CB,PRKCH
GDNF Family Ligand-Receptor Interactions	2.59	0.279	1.069	MAP2K4,PIK3C2B,PIK3CA,NRAS,PIK3C2A,DOK2,ITPR2,SOS2,PIK3R5,PLCG1,KRAS,ITPR1,MAP2K2,GAB1,SOS1,ITPR3,PIK3CB,FRS2,RASA1
ERK5 Signaling	2.58	0.286	1.069	IL6ST,SH2D2A,NRAS,YWHAH,YWHAZ,MEF2A,KRAS,CREB5,PRKCZ,ATF2,AKT1,GAB1,MEF2D,RPS6KB2,GNA13,RPS6KA2,RPS6KA1,MAP3K2
CREB Signaling in Neurons	2.54	0.216	-0.756	PIK3CA,PDIA3,SOS2,PIK3R5,KRAS,PRKCZ,GNB4,GNG11,POLR2A,AKT1,MAP2K2,SOS1,PRKCE,GNA13,GNG5,PRKCA,GRIK1,POLR2J2/POLR2J3,PIK3C2B,AKT2,PRKCQ,NRAS,PIK3C2A,ITPR2,PLCG1,ITPR1,CREB5,ATF2,GNAI3,ADCY9,POLR2E,ITPR3,PIK3CB,PRKCH,RPS6KA1,PRKAR1A,CAMK2G
FLT3 Signaling in Hematopoietic Progenitor Cells	2.54	0.27	NA	PIK3C2B,PIK3CA,AKT2,NRAS,PIK3C2A,SOS2,PIK3R5,KRAS,STAT3,CREB5,ATF2,MAPK14,AKT1,MAP2K2,FLT3LG,SOS1,PIK3CB,RPS6KA2,RPS6KA1,STAT1
IL-17A Signaling in Airway Cells	2.51	0.281	0.471	MAP2K4,RELA,PIK3C2B,PIK3CA,AKT2,PIK3C2A,TYK2,PIK3R5,JAK2,STAT3,NFKB1,PTEN,TRAF6,MAPK14,AKT1,MAP2K2,PIK3CB,CHUK
P2Y Purigenic Receptor Signaling Pathway	2.5	0.235	-0.577	RELA,PIK3CA,PDIA3,PIK3R5,KRAS,NFKB1,PRKCZ,GNB4,GNG11,AKT1,MAP2K2,PRKCE,GNG5,PRKCA,PIK3C2B,AKT2,PRKCQ,NRAS,PIK3C2A,PLCG1,CREB5,ATF2,GNAI3,ADCY9,P2RY12,PIK3CB,PRKCH,PRKAR1A
Unfolded protein response	2.49	0.296	NA	SCAP,HSPA14,ERN1,DNAJC3,ATF6,CEBPB,EIF2A,BCL2,SEL1L,SYVN1,SREBF2,SREBF1,CD82,DNAJA2,NFE2L2,AMFR
VEGF Signaling	2.43	0.25	0.229	SH2D2A,PIK3C2B,AKT2,PXN,PIK3CA,NRAS,EIF2B4,PIK3C2A,SOS2,PIK3R5,PLCG1,KRAS,HIF1A,EIF2S1,EIF2S2,BCL2,ROCK2,AKT1,MAP2K2,SOS1,EIF2B5,PIK3CB,PRKCA
B Cell Activating Factor Signaling	2.42	0.325	0.277	MAP2K4,TRAF6,MAP3K14,RELA,NFAT5,MAPK14,NFATC3,NFATC2,CHUK,NFKB1,TNFSF13B,NFATC1,TRAF1
Ephrin Receptor Signaling	2.42	0.213	2.502	RAP1B,RAC2,RAPGEF1,AXIN1,SOS2,ARPC5,ABL1,KRAS,EPHA4,JAK2,EPHB6,ROCK2,GNB4,AKT1,GNG11,ACTR3,MAP2K2,SOS1,ARPC3,GNA13,GNG5,RASA1,ACTR2,MAP3K14,AKT2,PXN,NRAS,CFL1,STAT3,CREB5,RAP1A,ATF2,GNAI3,ARPC1A,SDCBP,ABI1,ADAM10
VEGF Family Ligand-Receptor Interactions	2.41	0.263	-0.894	PIK3C2B,AKT2,PIK3CA,NRAS,PRKCQ,PIK3C2A,SOS2,PIK3R5,PLCG1,KRAS,PRKCZ,PLA2G4A,PLA2G6,AKT1,MAP2K2,SOS1,PRKCE,PIK3CB,PRKCH,PRKCA
Superpathway of Inositol Phosphate Compounds	2.4	0.207	NA	SOCS3,PIK3CA,PPP1R12C,PTPN2,MTMR9,PTPN23,EPHX2,PIK3R5,INPPL1,PPM1K,PTPN12,UBLCP1,PTEN,PTPRC,MTMR6,CDC25B,IPMK,PPP1R12A,ITPKB,PTPRJ,INPP5B,IP6K1,PPM1F,RASA1,PMPCA,PI4KA,PIK3C2B,PTPN7,PIK3C2A,DOT1L,PP2D1,PLCG1,FIG4,TMEM55A,PPP1R16B,PIP5K1C,CDIPT,PIK3CB,PPIP5K2,DUSP16
Renal Cell Carcinoma Signaling	2.39	0.268	0.5	ETS1,PIK3C2B,RAPGEF1,PIK3CA,AKT2,NRAS,PIK3C2A,SLC2A1,SOS2,PIK3R5,KRAS,HIF1A,RAP1A,AKT1,MAP2K2,GAB1,CUL2,SOS1,PIK3CB
Role of Tissue Factor in Cancer	2.38	0.236	NA	PIK3CA,PIK3R5,KRAS,JAK2,PTEN,BLK,LCK,AKT1,F2RL1,HCK,GNA13,RPS6KA2,PRKCA,TP53,PIK3C2B,AKT2,NRAS,PIK3C2A,CASP3,CFL1,PLAUR,MAPK14,LYN,IL1B,PIK3CB,RPS6KA1
Telomerase Signaling	2.36	0.242	0.447	TP53,ETS1,PIK3C2B,PIK3CA,AKT2,NRAS,PIK3C2A,PPP2R2A,DKC1,SOS2,ABL1,PIK3R5,KRAS,HDAC5,RB1,PPP2R1A,ELF2,AKT1,MAP2K2,SP1,HDAC7,SOS1,PIK3CB,IL2RB
Altered T Cell and B Cell Signaling in Rheumatoid Arthritis	2.35	0.25	NA	RELA,MAP3K14,HLA-DOA,CD40LG,CD79B,IL15,TLR8,LTB,CD79A,NFKB1,FAS,TLR2,TLR4,TLR5,IL1RN,TLR1,TLR6,TLR7,FCER1G,IL1B,CHUK,TNFSF13B
RANK Signaling in Osteoclasts	2.35	0.25	0.655	MAP2K4,RELA,PIK3C2B,MAP3K14,PIK3CA,AKT2,PIK3C2A,TAB2,PIK3R5,NFKB1,NFATC1,XIAP,TRAF6,MAP3K12,AKT1,MAPK14,MAP2K2,NFATC2,PIK3CB,CHUK,MAP3K2,BIRC2
CXCR4 Signaling	2.35	0.217	0.354	MAP2K4,PIK3CA,RHOT2,PIK3R5,KRAS,RHOH,PRKCZ,ROCK2,GNB4,GNG11,AKT1,MAP2K2,RHOT1,RHOU,PRKCE,GNA13,GNG5,PRKCA,PIK3C2B,PXN,AKT2,PRKCQ,NRAS,PIK3C2A,ITPR2,ITPR1,ADCY9,GNAI3,RHOQ,ITPR3,LYN,PIK3CB,PRKCH
FcγRIIB Signaling in B Lymphocytes	2.35	0.317	0.832	MAP2K4,PIK3C2B,PIK3CA,NRAS,PIK3C2A,CD79B,PIK3R5,KRAS,CD79A,AKT1,SOS1,LYN,PIK3CB
Mechanisms of Viral Exit from Host Cells	2.35	0.317	NA	SH3GL1,PRKCQ,CHMP2B,VPS28,SH3GLB1,PRKCE,XPO1,PRKCH,SH3GLB2,PDCD6IP,LMNB1,PRKCZ,PRKCA
Corticotropin Releasing Hormone Signaling	2.34	0.234	0.218	RAP1B,ARPC5,PRKCZ,MAP2K2,PRKCE,JUND,GUCY1B3,PRKCA,PRKCQ,GUCY1A3,ITPR2,PTCH1,MEF2A,PLCG1,ITPR1,CREB5,RAP1A,ATF2,GNAI3,ADCY9,MAPK14,MEF2D,ITPR3,PRKCH,PTGS2,PRKAR1A
14-3-3-mediated Signaling	2.33	0.231	-0.218	MAP2K4,PIK3CA,YWHAH,PDIA3,PIK3R5,GSK3A,KRAS,PRKCZ,AKT1,MAP2K2,TSC2,PRKCE,PDCD6IP,PRKCA,PIK3C2B,AKT2,PRKCQ,NRAS,PIK3C2A,STK11,YWHAZ,TUBA4A,PLCG1,TUBA1A,PIK3CB,PRKCH,RPS6KA1
Hereditary Breast Cancer Signaling	2.32	0.225	NA	PBRM1,PIK3CA,PIK3R5,KRAS,SMARCA4,PTEN,RB1,POLR2A,AKT1,SMARCB1,XPC,HDAC7,SMARCC2,BRCA1,TP53,POLR2J2/POLR2J3,PIK3C2B,AKT2,FAAP100,NRAS,PIK3C2A,SMARCD1,FANCL,HDAC5,NBN,POLR2E,BRCA2,ATR,PIK3CB
Cytotoxic T Lymphocyte-mediated Apoptosis of Target Cells	2.31	0.344	3.317	CD247,CASP3,CD3E,APAF1,FCER1G,BID,CYCS,CASP8,CASP7,FAS,BCL2
Pancreatic Adenocarcinoma Signaling	2.31	0.236	0	TP53,MAP2K4,PIK3C2B,RELA,AKT2,PIK3CA,PLD3,PIK3C2A,SMAD3,TYK2,PIK3R5,ABL1,KRAS,STAT3,JAK2,NFKB1,BCL2,RB1,AKT1,MAP2K2,BRCA2,PIK3CB,PTGS2,STAT1,RALGDS
Activation of IRF by Cytosolic Pattern Recognition Receptors	2.3	0.274	2.183	MAP2K4,RELA,PPIB,ZBP1,TBK1,IRF3,NFKB1,ATF2,TANK,IFIH1,TRAF6,DDX58,MAVS,CHUK,STAT1,IFIT2,IFNAR1
Signaling by Rho Family GTPases	2.3	0.197	0.324	MAP2K4,RELA,PIK3CA,PPP1R12C,SEPT9,ARPC5,RHOT2,PIK3R5,NFKB1,IQGAP1,RHOH,SLC9A1,CLIP1,PRKCZ,ROCK2,GNB4,GNG11,ACTR3,PPP1R12A,MAP2K2,RHOT1,RHOU,CYBB,ARPC3,ARHGEF2,GNA13,GNG5,PI4KA,PIK3C2B,ACTR2,CFL1,PIK3C2A,SEPT7,RDX,CDC42EP3,SEPT1,PKN1,GNAI3,MAP3K12,ARPC1A,RHOQ,PIP5K1C,ARHGEF18,PIK3CB,ARHGEF9,SEPT6
EIF2 Signaling	2.3	0.207	-1.342	PIK3CA,EIF2B4,SOS2,PIK3R5,RPLP2,KRAS,EIF2S1,EIF2A,RPS4X,RPS28,AKT1,RPL13,MAP2K2,EIF3D,SOS1,RPS2,AGO1,RPL18,RPS19,PIK3C2B,AKT2,NRAS,PIK3C2A,EIF3H,RPL3,EIF3J,EIF4G3,EIF2S2,FAU,RPL8,RPS15,RPS26,RPS27L,EIF2B5,PIK3CB,AGO4,RPL13A,RPS14
PTEN Signaling	2.3	0.229	0.392	RAC2,RELA,PIK3CA,YWHAH,TGFBR3,SOS2,PIK3R5,BMPR2,INPPL1,KRAS,GSK3A,NFKB1,PRKCZ,PTEN,BCL2,AKT1,MAP2K2,INPP5B,SOS1,RPS6KB2,CHUK,MCRS1,AKT2,NRAS,SHARPIN,CASP3,PIK3CB
ErbB2-ErbB3 Signaling	2.29	0.281	-1	PIK3C2B,PIK3CA,NRAS,PIK3C2A,TYK2,SOS2,PIK3R5,GSK3A,KRAS,STAT3,PTEN,AKT1,MAP2K2,SP1,SOS1,PIK3CB
CD27 Signaling in Lymphocytes	2.28	0.288	-1.807	MAP2K4,RELA,MAP3K14,CASP3,APAF1,NFKB1,MAP3K12,MAP2K2,BID,CYCS,MAP2K3,CHUK,CASP8,CD27,MAP3K2
Melanoma Signaling	2.28	0.31	NA	TP53,RB1,PIK3C2B,PIK3CA,AKT2,AKT1,NRAS,MAP2K2,PIK3C2A,PIK3R5,KRAS,PIK3CB,PTEN
Breast Cancer Regulation by Stathmin1	2.28	0.204	NA	PIK3CA,CAMK1,CAMK1D,PPP2R2A,SOS2,PIK3R5,KRAS,PRKCZ,ROCK2,GNB4,GNG11,PPP1R12A,MAP2K2,SOS1,RB1CC1,PRKCE,ARHGEF2,GNA13,GNG5,PRKCA,TP53,PIK3C2B,PRKCQ,NRAS,PIK3C2A,ITPR2,TUBA4A,ITPR1,GNAI3,ADCY9,PPP2R1A,TUBA1A,ITPR3,PIK3CB,ARHGEF18,PRKCH,ARHGEF9,PRKAR1A,CAMK2G
IL-22 Signaling	2.2	0.375	0.333	MAP2K4,SOCS3,AKT2,AKT1,MAPK14,TYK2,IL10RB,STAT3,STAT1
UVB-Induced MAPK Signaling	2.2	0.283	-1.069	TP53,MAP2K4,PIK3C2B,PIK3CA,PRKCQ,PIK3C2A,PIK3R5,PRKCZ,AKT1,MAPK14,H3F3A/H3F3B,PRKCE,PIK3CB,PRKCH,PRKCA
Role of MAPK Signaling in the Pathogenesis of Influenza	2.2	0.261	NA	PNPLA8,MAP2K4,AKT2,NRAS,CASP3,ABHD3,KRAS,PLA2G7,ATF2,BCL2,PLA2G6,PLA2G4A,AKT1,MAPK14,MAP2K2,MAP2K3,PTGS2,PRKCA
April Mediated Signaling	2.2	0.316	0	MAP2K4,TRAF6,MAP3K14,RELA,NFAT5,MAPK14,NFATC3,NFATC2,CHUK,NFKB1,NFATC1,TRAF1
Primary Immunodeficiency Signaling	2.2	0.292	NA	IL7R,PTPRC,LCK,CD40LG,IGHG3,CD3E,ZAP70,CIITA,IGHM,CD79A,IGHG1,TAP2,IGHG2,IGHD
IGF-1 Signaling	2.2	0.237	-0.218	PIK3C2B,SOCS3,AKT2,PXN,PIK3CA,NRAS,PIK3C2A,YWHAH,SOS2,PIK3R5,YWHAZ,KRAS,SOCS4,STAT3,JAK2,PRKCZ,AKT1,MAP2K2,SOS1,RPS6KB2,PIK3CB,RASA1,PRKAR1A
p53 Signaling	2.14	0.235	1	TP53,PIK3C2B,PIK3CA,AKT2,PIK3C2A,RRM2B,PIAS1,APAF1,PIK3R5,HIF1A,FAS,BCL2,PTEN,RB1,PCNA,AKT1,MAPK14,ADCK3,CCNK,PIK3CB,ATR,BRCA1,DRAM1
α-Adrenergic Signaling	2.12	0.241	-1.698	NRAS,PRKCQ,ITPR2,PLCG1,PYGB,KRAS,ITPR1,PRKCZ,GNB4,ADCY9,GNAI3,GYS1,GNG11,MAP2K2,ITPR3,PRKCE,PRKCH,SLC8A1,GNG5,PRKCA,PRKAR1A
Glioblastoma Multiforme Signaling	2.12	0.212	0.756	PIK3CA,PDIA3,AXIN1,RHOT2,SOS2,NF2,PIK3R5,KRAS,RHOH,PTEN,RB1,AKT1,MAP2K2,RHOT1,TSC2,SOS1,RHOU,TP53,PIK3C2B,AKT2,NRAS,PIK3C2A,ITPR2,PLCG1,ITPR1,TCF3,APC,RHOQ,NF1,ITPR3,PIK3CB
RAR Activation	2.09	0.2	NA	PBRM1,MAP2K4,RELA,PIK3CA,SMAD3,GTF2H2,JAK2,NFKB1,PRKCZ,SMARCA4,PTEN,AKT1,SMARCB1,PRKCE,SMARCC2,RXRB,ZBTB16,CITED2,PRKCA,CCNH,DHRS3,AKT2,PRKCQ,NRIP2,SMAD7,SMARCD1,PARP1,PRMT1,ADCY9,MAPK14,DHRS9,NCOA1,GTF2H1,PIK3CB,PRKCH,NRIP1,REL,PRKAR1A
Protein Kinase A Signaling	2.09	0.176	-0.525	YWHAH,PTPN23,NFATC3,SMAD3,AKAP9,GSK3A,PTEN,ROCK2,PTPRC,GNB4,DUSP3,GYS1,MAP2K2,GNA13,KDELR1,PTPRE,PRKCQ,ITPR2,PTCH1,YWHAZ,PDE4B,ITPR1,CREB5,TCF3,RAP1A,PTP4A1,ATF2,AKAP13,ADCY9,H3F3A/H3F3B,ITPR3,ANAPC5,PRKCH,CAMK2G,ANAPC2,RAP1B,RELA,FLNB,PTPN2,PDIA3,DUSP6,NFKB1,PTPN12,AKAP7,PRKCZ,NFATC1,MPPE1,CDC25B,NFAT5,GNG11,PTPRJ,PPP1R12A,PRKCE,CHUK,GNG5,PRKCA,PXN,PTPN7,PLCG1,PYGB,GNAI3,NFATC2,PDE5A,PTGS2,TCF7L…
GNRH Signaling	2.07	0.217	0	MAP2K4,RELA,SOS2,KRAS,NFKB1,PRKCZ,MAP2K2,SOS1,PRKCE,PRKCA,MAP3K2,MAP3K14,PRKCQ,NRAS,ITPR2,ITPR1,CREB5,ATF2,GNAI3,MAP3K12,ADCY9,MAPK14,ITPR3,MAP2K3,PRKCH,DNM1L,CAMK2G,PRKAR1A
Nitric Oxide Signaling in the Cardiovascular System	2.04	0.23	-1.043	PIK3C2B,PIK3CA,AKT2,CACNA1D,PRKCQ,PIK3C2A,GUCY1A3,ITPR2,PIK3R5,ATP2A3,ITPR1,PRKCZ,AKT1,CACNA1E,MAP2K2,ITPR3,PRKCE,PDE5A,PIK3CB,PRKCH,GUCY1B3,PRKAR1A,PRKCA
G-Protein Coupled Receptor Signaling	2.02	0.188	NA	RELA,PIK3CA,RGS18,ADRBK1,DUSP6,SOS2,PIK3R5,KRAS,NFKB1,MPPE1,SYNGAP1,LAMTOR3,AKT1,MAP2K2,CNR2,SOS1,PRKCE,RGS14,CHUK,RASA1,HCAR2,ADRB2,PRKCA,PIK3C2B,AKT2,NRAS,PIK3C2A,FPR2,PDE4B,STAT3,CREB5,RAP1A,FPR1,ATF2,GNAI3,P2RY13,ADCY9,P2RY14,LPAR1,VIPR1,CCR4,S1PR1,P2RY12,PDE5A,PIK3CB,RPS6KA1,PRKAR1A,CAMK2G
IL-1 Signaling	1.89	0.231	1.414	MAP2K4,RELA,MAP3K14,TOLLIP,TAB2,IRAK3,NFKB1,IRAK1,TRAF6,GNB4,ADCY9,GNAI3,MAPK14,GNG11,MAP2K3,GNA13,CHUK,GNG5,IRAK4,TAB1,PRKAR1A
ErbB Signaling	1.84	0.233	NA	MAP2K4,PIK3C2B,PIK3CA,PRKCQ,NRAS,PIK3C2A,SOS2,PIK3R5,PLCG1,KRAS,PRKCZ,AKT1,MAPK14,MAP2K2,SOS1,PRKCE,PIK3CB,MAP2K3,PRKCH,PRKCA
AMPK Signaling	1.82	0.197	-0.209	PBRM1,ULK1,PIK3CA,PPP2R2A,PIK3R5,PFKL,SMARCA4,AKT1,GYS1,FASN,SMARCB1,TSC2,RPTOR,SMARCC2,EEF2K,ADRB2,PIK3C2B,AKT2,ACACB,PIK3C2A,SLC2A1,EEF2,STK11,SMARCD1,CREB5,PFKM,ATF2,AK6,PPP2R1A,MAPK14,AK5,PIK3CB,MAP2K3,HMGCR,PRKAR1A
Cardiac Hypertrophy Signaling	1.82	0.188	0.949	MAP2K4,PIK3CA,EIF2B4,PDIA3,RHOT2,PIK3R5,ATF6,KRAS,RHOH,ROCK2,GNB4,AKT1,GNG11,CACNA1E,MAP2K2,RHOT1,SOS1,RHOU,GNA13,GNG5,TAB1,ADRB2,MAP3K2,MAP3K14,PIK3C2B,NRAS,CACNA1D,PIK3C2A,MEF2A,PLCG1,ATF2,GNAI3,MAP3K12,ADCY9,MAPK14,RHOQ,MEF2D,EIF2B5,PIK3CB,MAP2K3,RPS6KA1,PRKAR1A
DNA Double-Strand Break Repair by Homologous Recombination	1.81	0.429	NA	LIG1,GEN1,ABL1,BRCA2,BRCA1,NBN
IL-2 Signaling	1.81	0.264	0	PIK3C2B,PIK3CA,AKT2,NRAS,PIK3C2A,SOS2,PIK3R5,KRAS,LCK,AKT1,MAP2K2,SOS1,PIK3CB,IL2RB
Pyridoxal 5'-phosphate Salvage Pathway	1.81	0.25	NA	MAP2K4,AKT2,PRKCQ,MAPK6,CSNK1A1,GRK5,PKN1,IRAK1,MAP2K2,ARAF,PRPF4B,GRK6,PRKCE,MAP2K3,POMK,PRKCH
Germ Cell-Sertoli Cell Junction Signaling	1.8	0.2	NA	MAP2K4,RAC2,PIK3CA,AXIN1,RHOT2,CTNNA1,PIK3R5,KRAS,IQGAP1,RHOH,AKT1,MAP2K2,RHOT1,RHOU,JUP,RAB8B,MAP3K2,PIK3C2B,MAP3K14,EPN1,PXN,NRAS,PIK3C2A,CFL1,TUBA4A,MAP3K12,MAPK14,RHOQ,TUBA1A,PIK3CB,MAP2K3,A2M
Chronic Myeloid Leukemia Signaling	1.79	0.226	NA	TP53,RELA,PIK3C2B,PIK3CA,AKT2,NRAS,PIK3C2A,SMAD3,SOS2,ABL1,PIK3R5,KRAS,NFKB1,HDAC5,RB1,AKT1,MAP2K2,SOS1,HDAC7,PIK3CB,CHUK
Role of NANOG in Mammalian Embryonic Stem Cell Pluripotency	1.79	0.216	1.147	TP53,IL6ST,PIK3C2B,PIK3CA,AKT2,NRAS,PIK3C2A,AXIN1,TYK2,DVL1,SOS2,PIK3R5,BMPR2,KRAS,STAT3,JAK2,APC,AKT1,RIF1,MAP2K2,GAB1,SOS1,PIK3CB,TCL1A
Role of IL-17A in Arthritis	1.74	0.259	NA	MAP2K4,PIK3C2B,RELA,PIK3CA,PIK3C2A,PIK3R5,NFKB1,ATF2,MAPK14,MAP2K2,PIK3CB,MAP2K3,RPS6KA1,PTGS2
3-phosphoinositide Biosynthesis	1.71	0.199	NA	SOCS3,PIK3CA,PPP1R12C,PTPN2,MTMR9,PTPN23,EPHX2,PIK3R5,PPM1K,PTPN12,UBLCP1,PTEN,CDC25B,MTMR6,PTPRC,PPP1R12A,PTPRJ,PPM1F,RASA1,PI4KA,PIK3C2B,PTPN7,PIK3C2A,DOT1L,PP2D1,FIG4,PIP5K1C,PPP1R16B,CDIPT,PIK3CB,DUSP16
Acute Phase Response Signaling	1.7	0.195	1.257	MAP2K4,IL6ST,SOCS3,RELA,SERPING1,PIK3CA,SOS2,KRAS,JAK2,NFKB1,HNRNPK,IRAK1,TRADD,AKT1,MAP2K2,SOS1,CHUK,TAB1,MAP3K14,AKT2,NRAS,SOCS4,CEBPB,STAT3,TCF3,HMOX2,TRAF6,MAPK14,IL1RN,IL1B,PIK3CB,MAP2K3,A2M
Virus Entry via Endocytic Pathways	1.7	0.225	NA	PIK3C2B,FLNB,RAC2,PIK3CA,PRKCQ,NRAS,PIK3C2A,ABL1,PIK3R5,PLCG1,KRAS,AP2A2,PRKCZ,ITGB7,CD55,AP1G2,PRKCE,PIK3CB,PRKCH,PRKCA
Protein Ubiquitination Pathway	1.66	0.18	NA	ANAPC2,HSPA14,USP5,UBR2,USP20,USP11,CUL1,UBE2V2,DNAJC3,DNAJC13,DNAJC15,DNAJA1,USP3,USO1,USP8,UBE2B,PSMC6,PSMA3,BRCA1,PSMC2,AMFR,PSMB9,USP15,USP38,USP36,PSMD6,USP1,USP33,UBE2L6,DNAJB14,UBE2D1,XIAP,TRAF6,UBE2J1,USP32,CUL2,DNAJB11,PSMD12,PSMA4,ANAPC5,USP37,TAP2,DNAJC7,USP25,UBE2E1,BIRC2
Gαi Signaling	1.66	0.208	2.711	NRAS,RALB,SOS2,FPR2,KRAS,STAT3,RAP1A,FPR1,GNB4,ADCY9,P2RY13,GNAI3,GNG11,P2RY14,LPAR1,CCR4,CNR2,SOS1,S1PR1,P2RY12,RGS14,GNG5,HCAR2,RALGDS,PRKAR1A
IL-9 Signaling	1.66	0.294	0.632	SOCS3,PIK3C2B,RELA,PIK3CA,PIK3C2A,PIK3R5,PIK3CB,STAT3,STAT1,NFKB1
Oncostatin M Signaling	1.66	0.294	1.897	MT2A,IL6ST,NRAS,MAP2K2,SOS1,TYK2,KRAS,STAT3,JAK2,STAT1
Melanocyte Development and Pigmentation Signaling	1.66	0.226	0.229	PIK3C2B,PIK3CA,NRAS,PIK3C2A,SOS2,PIK3R5,PLCG1,KRAS,CREB5,ATF2,BCL2,ADCY9,MAP2K2,SOS1,RPS6KB2,PIK3CB,RPS6KA2,RPS6KA1,PRKAR1A
Aldosterone Signaling in Epithelial Cells	1.64	0.197	-1.279	PIK3CA,HSPA14,PDIA3,SOS2,PIK3R5,DNAJC13,DNAJC3,KRAS,DNAJC15,DNAJA1,SLC9A1,PRKCZ,MAP2K2,SOS1,PRKCE,PI4KA,PRKCA,PIK3C2B,PRKCQ,PIK3C2A,ITPR2,PLCG1,ITPR1,DNAJB14,PIP5K1C,DNAJB11,ITPR3,PIK3CB,PRKCH,DNAJC7
Reelin Signaling in Neurons	1.61	0.228	NA	MAP2K4,PAFAH1B2,PIK3C2B,PIK3CA,PIK3C2A,PIK3R5,MAPK8IP3,BLK,APBB1,LCK,AKT1,CNR2,HCK,LYN,MAP4K1,PIK3CB,ARHGEF2,ARHGEF9
TR/RXR Activation	1.61	0.224	NA	PIK3C2B,PIK3CA,AKT2,UCP2,PIK3C2A,GPS2,SLC2A1,PIK3R5,NRGN,THRA,HIF1A,AKT1,NCOA2,SREBF1,SREBF2,FASN,NCOA1,PIK3CB,RXRB
FGF Signaling	1.61	0.224	0.688	PIK3C2B,PIK3CA,AKT2,PIK3C2A,SOS2,PIK3R5,PLCG1,ITPR1,STAT3,CREB5,ATF2,MAPK14,AKT1,GAB1,SOS1,PIK3CB,MAP2K3,FRS2,PRKCA
Macropinocytosis Signaling	1.58	0.235	-0.535	PIK3C2B,PIK3CA,PRKCQ,NRAS,PIK3C2A,PIK3R5,PLCG1,KRAS,ITGB7,PRKCZ,RAB5A,ABI1,PRKCE,PIK3CB,PRKCH,PRKCA
Role of JAK family kinases in IL-6-type Cytokine Signaling	1.57	0.32	NA	MAP2K4,IL6ST,SOCS3,MAPK14,TYK2,STAT3,JAK2,STAT1
Role of p14/p19ARF in Tumor Suppression	1.57	0.3	0.333	TP53,RB1,PIK3C2B,PIK3CA,PIK3C2A,PIK3R5,SF3A1,PIK3CB,UBTF
Rac Signaling	1.57	0.212	1.528	MAP2K4,RELA,ACTR2,PIK3C2B,PIK3CA,NRAS,PIK3C2A,CFL1,ARPC5,PIK3R5,KRAS,NFKB1,IQGAP1,PRKCZ,ACTR3,ARPC1A,MAP2K2,PIP5K1C,CYBB,ARPC3,PIK3CB,PI4KA
eNOS Signaling	1.55	0.197	-0.209	PIK3CA,HSPA14,PIK3R5,PRKCZ,AQP3,NOSIP,AKT1,PRKCE,CASP8,GUCY1B3,PRKCA,PIK3C2B,AKT2,PRKCQ,PIK3C2A,CASP3,GUCY1A3,ITPR2,PLCG1,ITPR1,ADCY9,AQP9,LPAR6,LPAR1,ITPR3,PIK3CB,PRKCH,PRKAR1A
Gα12/13 Signaling	1.55	0.205	0.816	VAV2,MAP2K4,RELA,PIK3C2B,AKT2,PXN,PIK3CA,NRAS,PIK3C2A,MEF2A,PIK3R5,KRAS,NFKB1,ROCK2,LPAR6,AKT1,MAP2K2,LPAR1,F2RL1,MEF2D,PIK3CB,CHUK,GNA13,RASA1
Androgen Signaling	1.54	0.207	-0.905	POLR2J2/POLR2J3,RELA,CCNH,PRKCQ,SMAD3,GTF2H2,GTF2E2,NFKB1,PRKCZ,GNB4,GNAI3,POLR2A,GNG11,NCOA2,POLR2E,NCOA1,GTF2H1,PRKCE,PRKCH,GNA13,GNG5,PRKCA,PRKAR1A
CCR5 Signaling in Macrophages	1.54	0.232	NA	MAP2K4,CD247,PRKCQ,CD3E,PLCG1,PRKCZ,FAS,GNB4,GNAI3,GNG11,MAPK14,FCER1G,PRKCE,PRKCH,GNG5,PRKCA
Salvage Pathways of Pyrimidine Ribonucleotides	1.53	0.215	NA	MAP2K4,AKT2,PRKCQ,CMPK2,UPP1,MAPK6,CSNK1A1,GRK5,PKN1,IRAK1,APOBEC3A,AK5,ARAF,MAP2K2,PRPF4B,GRK6,PRKCE,POMK,MAP2K3,PRKCH
PPAR Signaling	1.53	0.215	-0.894	RELA,MAP3K14,NRAS,PPARD,SOS2,KRAS,NFKB1,IL18RAP,AIP,TRAF6,MAP2K2,IL1RN,SOS1,NCOA1,IL1B,CHUK,PTGS2,NRIP1,CITED2,TAB1
FAK Signaling	1.53	0.218	NA	PIK3C2B,PXN,PIK3CA,AKT2,NRAS,PIK3C2A,ASAP1,SOS2,PIK3R5,PLCG1,KRAS,PTEN,AKT1,MAP2K2,CAPN1,SOS1,PIK3CB,CAPN7,CAPN10
autophagy	1.51	0.278	NA	ULK1,LAMP2,VPS18,WDFY3,ATG4B,ATG3,RB1CC1,SQSTM1,ATG16L1,BCL2
Sphingomyelin Metabolism	1.51	0.5	NA	SMPD4,SMPD1,SMPD3,SGMS1
Endoplasmic Reticulum Stress Pathway	1.51	0.333	NA	CASP3,ERN1,DNAJC3,ATF6,EIF2S1,CASP7,TAOK3
4-1BB Signaling in T Lymphocytes	1.5	0.29	0.333	MAP2K4,MAP3K14,RELA,MAPK14,MAP2K2,CHUK,NFKB1,TRAF1,ATF2
ATM Signaling	1.46	0.237	0.905	TP53,MAP2K4,SMC3,TRIM28,ABL1,MDC1,CREB5,ATF2,NBN,MAPK14,BRAT1,BID,TLK2,BRCA1
Regulation of the Epithelial-Mesenchymal Transition Pathway	1.45	0.185	NA	MAP2K4,RELA,ADAM17,PIK3CA,AXIN1,SMAD3,SOS2,PIK3R5,KRAS,JAK2,HIF1A,NFKB1,AKT1,MAP2K2,SOS1,FRS2,ETS1,PIK3C2B,AKT2,NRAS,PIK3C2A,TYK2,DVL1,STAT3,TCF3,APC,PYGO2,ARAF,GAB1,ZEB2,PIK3CB,MAP2K3,RBPJ,TCF7L2
HIF1α Signaling	1.41	0.206	NA	TP53,PIK3C2B,PIK3CA,AKT2,NRAS,PIK3C2A,SLC2A1,MAPK6,PIK3R5,KRAS,HIF1A,NAA10,LDHB,MMP24,P4HTM,AKT1,EGLN1,MAPK14,CUL2,NCOA1,PIK3CB
Role of RIG1-like Receptors in Antiviral Innate Immunity	1.4	0.256	1.508	TANK,IFIH1,TRAF6,RELA,DDX58,MAVS,TBK1,CHUK,IRF3,CASP8,NFKB1
Angiopoietin Signaling	1.39	0.227	-0.632	RELA,PIK3C2B,PIK3CA,AKT2,NRAS,PIK3C2A,DOK2,PIK3R5,KRAS,NFKB1,AKT1,SOS1,PIK3CB,CHUK,RASA1
Assembly of RNA Polymerase III Complex	1.36	0.385	NA	GTF3C1,GTF3C2,GTF3C5,SF3A1,BRF1
